# Supplementary material for: Disentangling the origins of viticulture in the western Mediterranean
Source: Sci Rep. 2023 Oct 12;13:17284. doi: 10.1038/s41598-023-44445-4 (PMC10570292; doi:10.1038/s41598-023-44445-4)
Supplement: Supplementary file 1 — Supplementary Information 1. [file 41598_2023_44445_MOESM1_ESM.xlsx]

## Sheet: Mapping statistics
Sample	Method	Sequenced reads	Fraction grape nuclear DNA	Clonality	Nuclear coverage	Plastid coverage	Nuclear DNA length
Grotta di Pertosa P50	Shotgun sequencing	2166793	0.0300377	0.201213	0.00817582	0.35611	42.3196
Grotta di Pertosa P51	Shotgun sequencing	15993979	0.0414418	0.214464	0.0537793	0.54694	45.8515
Grotta di Pertosa P52	Shotgun sequencing	2681520	0.0399826	0.214357	0.00923776	0.251448	41.2071
Grotta di Pertosa P53	Shotgun sequencing	9156473	0.00500471	0.103058	0.00384441	0.162582	41.7021
Grotta di Pertosa P54	Shotgun sequencing	2413659	0.0337998	0.189655	0.0071251	0.379766	35.4999
Grotta di Pertosa P55	Shotgun sequencing	675053	0.032492	0.202696	0.00364605	0.0383588	40.6123
Grotta di Pertosa P56	Shotgun sequencing	2224139	0.00688753	0.0933869	0.00190791	0.068658	40.7127
Grotta di Pertosa P57	Shotgun sequencing	5610901	0.0448138	0.208498	0.0223459	0.270133	40.3751
Grotta di Pertosa P58	Shotgun sequencing	9304804	4.89386e-05	0.179229	3.28935e-05	0.000720819	32.6388
Grotta di Pertosa P59	Shotgun sequencing	8569502	0.00197561	0.0952244	0.00136867	0.075568	42.2161
Grotta di Pertosa P50	SNP enrichment	9299480	0.511059	0.915645	0.0470941	3.92938	56.968
Grotta di Pertosa P51	SNP enrichment	18775189	0.517563	0.936182	0.0679978	1.73345	53.1334
Grotta di Pertosa P52	SNP enrichment	9373347	0.445793	0.937384	0.028066	1.698	51.9732
Grotta di Pertosa P53	SNP enrichment	7330844	0.309713	0.979805	0.00486014	0.583696	51.3366
Grotta di Pertosa P54	SNP enrichment	5266012	0.442498	0.908627	0.0210463	2.64492	47.9306
Grotta di Pertosa P55	SNP enrichment	2518317	0.520852	0.905579	0.0133874	0.305888	52.4404
Grotta di Pertosa P56	SNP enrichment	15476611	0.382239	0.981587	0.0120447	1.08925	53.5428
Grotta di Pertosa P57	SNP enrichment	10901489	0.437247	0.930021	0.0339855	0.893288	49.3866
Grotta di Pertosa P59	SNP enrichment	5265788	0.315606	0.979368	0.00350745	0.47635	49.4345

## Sheet: SNP coverage
SNP enriched sample	Mean SNP Depth of Coverage	Max SNP DoC	SNPs with ≥ 1✕	SNPs with ≥ 5✕	SNPs with ≥ 10✕	SNPs with ≥ 20✕	SNPs with ≥ 30✕
Grotta di Pertosa P50	15.072	93	0.9303	0.7013	0.5033	0.2698	0.1446
Grotta di Pertosa P51	22.1113	101	0.9518	0.7971	0.6489	0.4295	0.2753
Grotta di Pertosa P52	8.88228	44	0.8991	0.5995	0.3569	0.1185	0.0358
Grotta di Pertosa P53	1.48242	13	0.5745	0.0786	0.0102	0.0006	0
Grotta di Pertosa P54	7.12611	49	0.8383	0.4744	0.2579	0.0889	0.0293
Grotta di Pertosa P55	4.63147	34	0.7725	0.3513	0.1482	0.031	0.0073
Grotta di Pertosa P56	3.75394	26	0.7874	0.29	0.0962	0.0135	0.003
Grotta di Pertosa P57	11.2141	60	0.9092	0.635	0.4213	0.1903	0.0827
Grotta di Pertosa P59	1.14511	11	0.5099	0.0525	0.005	0	0
