# Supplementary material for: Disentangling the origins of viticulture in the western Mediterranean
Source: Sci Rep. 2023 Oct 12;13:17284. doi: 10.1038/s41598-023-44445-4 (PMC10570292; doi:10.1038/s41598-023-44445-4)
Supplement: Supplementary file 2 — Supplementary Information 2. [file 41598_2023_44445_MOESM2_ESM.txt]

"ID" "site" "sect" "ope" "cons" "phase" "country" "pip" "A1" "A2" "A3" "A4" "A5" "A6" "B1" "B2" "B3" "B4" "B5" "B6" "C1" "C2" "C3" "C4" "C5" "C6" "D1" "D2" "D3" "D4" "D5" "D6" "A1" "A2" "A3" "A4" "A5" "A6" "B1" "B2" "B3" "B4" "B5" "B6" "C1" "C2" "C3" "C4" "C5" "C6" "D1" "D2" "D3" "D4" "D5" "D6"
"0000_PERTO_SECT6_DNA_I_Bz_It_P50_VD" "0000" "PERTO" "SECT6" "DNA" "I" "BZE" "It" "P50" 1.22278927435864 0.01007383355611 0.0714526905566268 0.0433223219185069 0.0158988426127694 0.024237922932107 0.0243001996177213 0.00242502507817526 0.00879030383018925 0.00472593282517322 0.0058607863559286 0.00116369566218971 -0.00954321996700446 0.00851409110482124 0.000506931879988976 0.00226930557607193 -0.00298207471622915 -0.00711048276553812 0.687247153161876 -0.16057503994758 0.00299076869701284 -0.0286541977979309 0.0106788652335072 0.0167707706027758 1.26584329904784 -0.0024877964607733 0.10618917939743 0.0210387633215772 0.0279946409729218 0.00940288727705414 0.0281698326102314 0.0201795018919825 0.0218012142219291 0.0117415656448799 0.0115521669978281 0.00537254156081923 -0.0217048796066828 0.0243362835058646 0.0192571178731076 -0.00900245805210761 -0.00934706793761893 0.00638478125537026 0.612958616689272 -0.113307413532858 0.0236548176508928 -0.0189635900290315 0.0279569028577094 0.0148952082330189
"0000_PERTO_SECT6_DNA_I_Bz_It_P51_VD" "0000" "PERTO" "SECT6" "DNA" "I" "BZE" "It" "P51" 1.16740889654662 0.0137436424512712 0.0663271356654964 0.0353332448751008 0.0164138663893888 0.0153099961084423 0.0231619685477259 -0.00669926790821297 0.00295524507185206 -0.00274936266258451 0.00136741503203423 -0.00184788608035994 -0.0172565724248722 -0.00463506815898093 -0.00112044991469775 0.00170757168157755 -0.00230694273853631 -0.00237210860450535 0.783115989975426 -0.10822345667409 0.00452156093588775 -0.00256511921105492 0.021757291045202 0.0200265710443948 1.24753918635159 0.0040821005215594 0.0840981826762747 0.00951836907573541 0.013310037317939 0.000715924575370691 0.114370063049794 0.0103564992663372 0.0310959169076386 0.0145291359658974 0.00951194711593399 0.00118880627503283 -0.0667723737480361 0.0711787249308386 0.0153606942332873 -0.000907266005679016 -0.0115080371173079 -0.0114223614148441 0.649749500314406 -0.0885433545486009 0.061907113493793 0.0142683058818142 0.0287049743306259 0.0196843452288834
"0000_PERTO_SECT6_DNA_I_Bz_It_P52_VD" "0000" "PERTO" "SECT6" "DNA" "I" "BZE" "It" "P52" 1.12339560759278 0.0371002575425462 0.0420306456792162 0.03697121460941 0.0114319450253312 0.0123159760341581 0.100863626648691 0.0435786463382248 0.0165610793751501 0.0385880819059871 0.0081604029332549 0.0212473811761568 -0.0681452192786483 0.0618948353420988 0.00661812257364515 -0.0076092591118476 0.0122486296272746 0.000404218061256025 0.837959090050496 -0.101534154255519 0.00484327832698728 -0.00700399007829259 -0.0033173223935975 0.00654239378302022 1.16068827059495 0.026420941010992 0.0568551468080541 0.0265600299104419 0.00305018038458098 0.0120355285702262 0.112346615259981 0.012368055236907 0.0382257651063471 0.0283937995456026 0.0232074135597305 0.0138880097052241 -0.0884628086923004 0.0579060275198841 0.0368875781725135 0.00598839488387718 -0.009166628579166 -0.00699996347914925 0.782055714756648 -0.0912895165271349 0.0349007187576783 0.00233647569028175 0.00426680033924684 0.00463977762481056
"0000_PERTO_SECT6_DNA_I_Bz_It_P53_VD" "0000" "PERTO" "SECT6" "DNA" "I" "BZE" "It" "P53" 1.20521163499821 0.00860724270454235 0.0705504843715248 0.0360369737104754 0.0165290357022492 0.0232065555002149 0.0841413727002638 -0.000829147446950368 0.0147410526384023 0.0136035916456032 0.0105281718368449 0.0138376961743984 -0.0563651988320808 0.0298853437703515 0.0149317217671851 0.0172416603371034 0.00349481260570829 0.00151552302952438 0.726120017282673 -0.0967923989656604 0.0123167916319423 -0.0295524234393724 0.00839176590553602 0.0147826138057108 1.2499661663013 0.00195070692165735 0.0939368136180515 0.00885862103873057 0.0164095914911905 -0.0025317447099295 0.217162717549704 0.000158113220395397 0.0526382931288499 0.020827041112178 0.0271960695159775 0.0121258984382236 -0.118876287520254 0.108433015524785 0.00846464549672024 0.00924617460034915 -0.00477913368264066 -0.00523505618880629 0.60293193558007 -0.0710727739858259 0.0557360193435676 -0.00568733615691097 0.0172784892139543 0.0143577808031631
"0000_PERTO_SECT6_DNA_I_Bz_It_P55_VD" "0000" "PERTO" "SECT6" "DNA" "I" "BZE" "It" "P55" 1.1730867498106 0.0120005766383843 0.0604625902000458 0.0275590926703889 0.0106283209563165 0.00654330319058064 0.0547977255125357 0.00695766804157334 0.00908777994566553 0.0154844270407628 0.00361339737824214 0.00934773372088509 -0.0351054040737426 0.0277593512014445 0.00663691193711673 0.00511913140885997 -0.00493312199983692 -0.00985118517843273 0.773369463672475 -0.10706102471688 0.00593189281159691 0.00365736403271139 0.0205828133600413 0.0193120251457209 1.23304637093308 -0.000130248043255748 0.0877080655324826 0.0101563376582328 0.0171178943020133 -0.00220733789495367 0.0960082806203547 0.00797891380265823 0.0264788381949936 0.0159770537019581 0.0090907319466607 0.00409346122512784 -0.0601890441905811 0.0441961833066622 0.0190416001787183 0.0101528681341404 -0.0107767873050849 -0.00613044518729258 0.677191753597991 -0.089812723918528 0.0464345452128964 0.0223122080397878 0.0336686595443113 0.0202995223186346
"0000_PERTO_SECT6_DNA_I_Bz_It_P56_VD" "0000" "PERTO" "SECT6" "DNA" "I" "BZE" "It" "P56" 1.2014878903783 0.0267795963548687 0.0715274958212532 0.0520376610037579 0.0192727153092543 0.0315827500897764 0.0456429097204676 0.0126471304454555 0.0161189882606788 0.0172863525237299 0.00953840372539438 0.00859802354963594 -0.030795092448608 0.0388005078883984 0.00846459954640033 0.00415841956530315 0.000356040762146369 -0.00547220082934045 0.722066171054323 -0.134170510603945 0.00194558820572024 -0.0223356012169045 0.0072632962411004 0.0124532308049377 1.23176649352039 0.00703657660423648 0.0846526660911136 0.011576000069947 0.0123245314750963 0.00212506100442643 0.184240669645469 0.0242891491329382 0.0536666500521559 0.0293985504688642 0.0224339071951145 0.0148968512928733 -0.103097436294227 0.0923943600426383 0.0134653024976873 0.00137198737166441 -0.00836636661523935 -0.00266615662305082 0.643074866279112 -0.096754720156785 0.0410756822570124 -0.0015890847589839 0.018002163951447 0.00771967395491299
"0000_PERTO_SECT6_DNA_I_Bz_It_P57_VD" "0000" "PERTO" "SECT6" "DNA" "I" "BZE" "It" "P57" 1.17786970622326 0.0328512202037248 0.0705048414633779 0.0381659433524527 0.0161539314389076 0.0140326608962645 0.0451779610965967 -0.00911633656239078 0.0118308217324821 0.00230504285579506 0.00359378309221859 0.00464437594372365 -0.0289884910935179 0.00689177483962472 0.00952083809982565 0.00437019824132034 -0.00706924408170021 -0.00195005261457699 0.763789350665592 -0.123792738034278 0.0205115874127962 0.0213393646302239 0.0205922946994369 0.0184406915938491 1.25496839911718 0.00948775168808019 0.0850060807138254 0.0103984054974306 0.0119033589688392 0.00228997814464043 0.100872906552797 0.0164841093828042 0.0318957714258461 0.0168572190082024 0.0117384625594892 0.00449004038145014 -0.0591551535984368 0.0743212837688517 0.0130869354029856 -0.0104712136296311 -0.014927537897422 -0.010856879368743 0.63181099069195 -0.0652765460777438 0.0844579986190408 0.0135177201567325 0.0314048603161471 0.011063361549528
"0000_PERTO_SECT6_DNA_I_Bz_It_P58_VD" "0000" "PERTO" "SECT6" "DNA" "I" "BZE" "It" "P58" 1.10741358371405 -0.00392378569547594 0.0472966848512552 0.0174915943539992 0.0197120337524117 0.00942037590238077 0.0345257561694418 0.00468316080606647 0.00619277712785211 0.00468945506119072 0.00987438377026322 0.00488089599493849 -0.0232666407052619 0.0133367862720184 0.00985750266994024 0.000285779796287848 0.000271502514957144 -0.003013797487907 0.872615613602067 -0.0516595758441049 -4.8161311580402e-05 -0.00421083430124363 0.0148471200220886 0.0115453579737466 1.1570700289042 -0.00368927251032377 0.0574947087468858 0.00743696636434033 0.0131398776050621 0.00554304109017049 0.053594594589871 0.0170683419637287 0.0268121026839428 0.0199000300508647 0.0199902909503921 0.0107232940310646 -0.0411241023836063 0.030932475542602 0.0208806603264439 0.00474295768587974 -0.00921003146324067 -0.0139387110180068 0.804489261360482 -0.0428944771831824 0.0307178042945238 -0.00262322011063263 0.00761990956225027 0.00513178223293232
"0000_PERTO_SECT6_TP_C_Bz_It_P1_VD" "0000" "PERTO" "SECT6" "TP" "C" "BZE" "It" "P1" 1.20676946614665 0.0279082369224752 0.0683125541656225 0.0607789148952932 0.0159403482931711 0.0363772923475145 -0.0218030278607079 -0.00955317663033599 -0.00995744258521447 -0.00940697745671803 -0.00805761509269988 -0.00560708073492289 0.0123089872044253 -0.0287097053902077 -0.01570575152834 -0.00847085727429948 -0.00193746354882293 0.00187804366259722 0.717822395485924 -0.153844705282111 -0.00179541168097577 -0.0140648369596291 0.00967004244083182 0.0220981481899026 1.21446344068344 0.00240159060445496 0.0938313070438351 0.0221611309576692 0.030516492440285 0.0078028116123596 0.0977056547064837 0.0216785802679095 0.0285351133906456 0.0249312808701864 0.012470135964927 0.00919307020720537 -0.0525488205896409 0.0501862916419888 0.0016299874871493 0.00418708581457861 -0.00727907436261521 -0.00635610270782137 0.705509363955535 -0.101886089686765 -0.00258004028293911 -0.00492493853395165 0.0250348185916291 0.00814017991458917
"0000_PERTO_SECT6_TP_C_Bz_It_P2_VD" "0000" "PERTO" "SECT6" "TP" "C" "BZE" "It" "P2" 1.22754810958375 0.0129373582731206 0.0845306930577841 0.0552868484087622 0.0272361654816092 0.0337430704947431 -0.0103667873941843 0.0177696106930288 0.0143994682040065 0.00876910066552515 0.00817076489302744 0.00131033042603367 0.00804472602041534 -0.00965674093955625 0.00658676164418376 -0.00524501572065295 -0.0011775655979679 0.000442509278833959 0.673076332038805 -0.16606560079361 0.0077292569353911 -0.0192813142323695 0.0112073370846229 0.0121071225650151 1.24481411885066 0.00860975266514706 0.0812661050752523 0.0270357085501958 0.0220166977081365 0.0167410207915468 0.103969583315081 0.0318017369683641 0.0415349994605938 0.0365247699576178 0.0142167382538223 0.0142353662945278 -0.0521633943573396 0.0745212603749724 0.012420679725714 -0.00505499135562249 -0.0206806490086521 -0.0102268976873626 0.628896893717021 -0.124084062610522 0.0424096282173188 -0.0258184207418889 0.0087279089973146 0.0154698129320404
"0000_PERTO_SECT6_TP_C_Bz_It_P3_VD" "0000" "PERTO" "SECT6" "TP" "C" "BZE" "It" "P3" 1.18616129693357 0.0176307219693113 0.0791146685255206 0.0376104280577711 0.0234307969691856 0.017477898756755 0.0669041295733128 0.00573855863070735 0.00781518154173232 0.0191985673789726 0.00833487596238969 0.0154819102177986 -0.0379905011237832 0.0325228421689769 0.00202365318344384 0.0151053323504856 0.00716131829046892 -0.00538155418924523 0.747322812935173 -0.123533542351235 0.00270956799783793 -0.0113826768978419 0.011557075689059 0.01157010958737 1.22730879844324 0.00382786217790966 0.0923002163391753 0.0221332389076049 0.0328514813302354 0.0134392107663438 0.0549053741373265 0.0182174030533466 0.021253370107713 0.0185212788263556 0.0106867694064383 0.0078690550542898 -0.0320856838749733 0.0513850391757569 0.00992593422747218 -0.00869907669904954 -0.0111970171493193 -0.00572767565186703 0.692479937290457 -0.0844245402816091 0.02476019040175 -0.00936136491678288 0.0113053095519021 0.00675585524527809
"0000_PERTO_SECT6_TP_C_Bz_It_P4_VD" "0000" "PERTO" "SECT6" "TP" "C" "BZE" "It" "P4" 1.19728365734292 0.0204428483111964 0.0650984533982337 0.0478913547109041 0.0184569694736479 0.032085861829107 0.0336913927212038 0.00814519477942841 0.0042845129718193 0.0148067673447832 0.00258477873936407 0.0124420214013241 -0.0184591710606666 0.0179246581534879 -0.000526654488460574 0.00971423867347745 0.00111030458863325 -0.00685460304591543 0.734187828083731 -0.122506000316626 0.00303337579998976 -0.0219980909220883 0.00127443967870675 0.00993691576602394 1.25530171150776 -0.00541794531041988 0.0973736258503507 0.00963029002105676 0.0309572206310802 0.00591313755950854 0.0837407670771049 0.0192738784160757 0.0316023916575702 0.0230857822399817 0.0166366406135471 0.0120759369445578 -0.0392059101396409 0.0573329873174395 0.00789773072307015 0.00162675889053928 -0.00900444350480984 -0.00344919597325799 0.625085463770617 -0.0762761555547162 0.0266373675030782 -0.0135648540210575 0.00985317596491606 0.00598686698635145
"0000_PERTO_SECT6_TP_C_Bz_It_P5_VD" "0000" "PERTO" "SECT6" "TP" "C" "BZE" "It" "P5" 1.17348365004335 0.0317944845811293 0.065541538421002 0.048375325869821 0.0199742827703484 0.0254093805365682 0.01787585990541 0.00610395858583509 0.000519132255400782 0.00882652303312129 0.00054042193331753 0.00924005712972641 -0.0139701800712068 0.0120324559841309 -0.00338928085983124 0.00363858249448697 0.000235716083002237 -0.00296247461494639 0.772213618122679 -0.120832245058401 0.000882727629841348 -0.0113818235783313 0.00475941804930831 0.0116837792799235 1.22910216292961 0.00645351884284593 0.0929096843724283 0.0172360650015933 0.0259381252216747 0.00832926845786079 0.0714816147380084 0.0237509047590008 0.0231804340834457 0.0224211025010524 0.0140629997730547 0.0104366767680455 -0.0346852487319976 0.058524940017546 0.00526560118575128 -0.0097705894836511 -0.00427170120040141 -0.00136975956975938 0.683834735677366 -0.0865951456434479 0.0254332981253194 -0.00607527934433168 0.017389438670604 0.00350979854309041
"0000_PERTO_SECT6_TP_I_Bz_It_P10_VD" "0000" "PERTO" "SECT6" "TP" "I" "BZE" "It" "P10" 1.16378472421436 0.0250598231094826 0.0544276128469377 0.0538274394391412 0.0163716461126959 0.0375099984012634 0.0155549946004993 0.00116877627831198 0.00396788843846434 0.00386615216418786 0.00126497713408127 0.00383252286836197 -0.0100486109956644 -0.00294671942507116 -0.000346823354919322 8.77583586543462e-05 -0.00390183420172825 -0.00157621044947989 0.786314117501955 -0.12053631202684 -0.0017067588027478 -0.028759167981945 -0.00245392466302023 0.00977613793052038 1.2482604994801 0.00388336268286284 0.0895907781580216 0.0158383060841586 0.0210259502928164 0.00841306643443914 0.116771698219001 0.0167628376127848 0.0383899604717094 0.0221534888116569 0.0201478298209651 0.0131334600204736 -0.0652444186788556 0.0608242626595893 0.0178355380409021 0.00442222997681601 -0.010856239758132 -0.00969811825371659 0.654461372457916 -0.0785371138812209 0.0546290058980889 -0.0156554666611895 0.00836737796379205 0.00845131808703201
"0000_PERTO_SECT6_TP_I_Bz_It_P11_VD" "0000" "PERTO" "SECT6" "TP" "I" "BZE" "It" "P11" 1.19255902212886 0.0170002917007697 0.0707549560350414 0.040132713489802 0.0235193294478567 0.0281577680305306 0.0345942122915054 0.014162280127559 0.0068527757261912 0.0124667437287753 0.00360532872018036 0.0111572939264237 -0.0165740093694445 0.0260378814702498 -0.000878137989822393 -0.000678622517508832 0.00634581129377162 0.000301423755477323 0.742613999567654 -0.109257442557702 0.00399801907663068 -0.0239315528393992 7.98562449562362e-05 0.00877836925262653 1.2479528645211 -0.00986979388698537 0.092307159615699 0.00724474947994609 0.0227789335284551 0.00560546674216092 0.120560951428506 0.0259076984982695 0.0455783207941606 0.0242109754037429 0.0233237460875076 0.0108975171998319 -0.069938569804479 0.0722146745502367 0.029821734803965 0.00480091078070221 -0.0131175345999332 -0.00793525832563035 0.637053977028736 -0.0606913928717746 0.0413102582731757 -0.0211962777323308 0.0151739396383138 0.0103960918712029
"0000_PERTO_SECT6_TP_I_Bz_It_P12_VD" "0000" "PERTO" "SECT6" "TP" "I" "BZE" "It" "P12" 1.12446212815625 -0.00422708174843802 0.0388236579735406 0.0229926964625998 0.00720754595086857 0.00992626081861559 0.0252940103926813 -0.000709792725029706 0.00312060504869759 0.00378198765027921 0.00574100699023894 0.00406529221686079 -0.0178698663505037 0.0100889774109128 0.00783268580708634 0.00742643258947508 0.00222593973950179 -0.00275721818616689 0.849723296791693 -0.0880886478117821 -0.000744146908006198 -0.0104838757863347 0.0114619405359403 0.0102421483952778 1.19695969074083 -0.0058957124126043 0.0629224417297564 0.00674436978532487 0.000150693377761041 -0.000913463982363516 0.0939586043123454 0.00711556315674699 0.0362781992229496 0.0143010414581278 0.0181286825652329 0.00464590810278589 -0.0656154421264723 0.0276006291613985 0.0322977562431399 0.00710656886902911 -0.012293811353743 -0.00566363659050443 0.731551512661233 -0.0909445889691456 0.0625430535556141 0.0207915894209393 0.0168687890711798 0.0110634208022549
"0000_PERTO_SECT6_TP_I_Bz_It_P13_VD" "0000" "PERTO" "SECT6" "TP" "I" "BZE" "It" "P13" 1.22788712973859 0.0149570391359198 0.076850378995834 0.0424693016251916 0.0225969257352387 0.0317341025351452 0.0265793853705481 -0.000955385425588829 0.000683484419517085 0.00199229742175294 -0.00253524583194679 0.00531174168876034 -0.0158407530358005 0.00473564350234923 -0.00429984156945955 0.00291939198897987 0.000310898794628173 0.00167689025021695 0.693750010477817 -0.105954217270445 0.00283978602911084 -0.0288008278496403 0.00287509853454365 0.0141718955871205 1.25607100741065 0.00684894663768407 0.0937039119149052 0.0142957838099997 0.024853958292473 0.00810104800817321 0.118219469915634 0.0238893924706523 0.0380527882100757 0.0292964639438217 0.0173102939747684 0.0148133375086595 -0.0642362391964519 0.0725551129549034 0.0131804476469792 0.00723852644282859 -0.0164854852958868 -0.0119799785037141 0.627302620525831 -0.0747576677651855 0.0475457587361414 -0.0143053507085934 0.0101987555679966 0.00864855871832033
"0000_PERTO_SECT6_TP_I_Bz_It_P14_VD" "0000" "PERTO" "SECT6" "TP" "I" "BZE" "It" "P14" 1.2076460235774 0.0177585609651954 0.0753547855791323 0.0549269145589713 0.0215954411421678 0.0319889030786894 0.0367357643877483 -0.0109919626614215 0.0016110192822627 -0.00594293145735572 0.000909622361941726 -0.00260487284543701 -0.0189799099510697 -0.00953825215743248 -0.00302105255113272 0.00348614123047699 0.00109649105249442 -0.00115996366612049 0.710874722179348 -0.164003535477032 -0.00551745147334842 -0.0265816340542641 0.00780211302738294 0.0144230429219402 1.25746671257901 -0.0022761442206154 0.0850341745037477 0.00730249101012267 0.00876001535964368 -0.00180175403873376 0.146574219517437 0.0276881900477873 0.0438910773420555 0.023209868584264 0.0160119378984355 0.0118972201146028 -0.0709206961853677 0.07549872301211 -0.00196094271648927 -0.00493002337071079 -0.00991614368325843 -0.0060229331336961 0.607108669494175 -0.122753987142196 0.0456542678592865 -0.00639979016759314 0.022141517882016 0.0129292974389166
"0000_PERTO_SECT6_TP_I_Bz_It_P15_VD" "0000" "PERTO" "SECT6" "TP" "I" "BZE" "It" "P15" 1.18056987152842 0.0190678875830646 0.0559128717738999 0.0373185521849989 0.0095590726854559 0.0264989463048114 0.0932883244887004 0.0140468428379644 0.0258458947510848 0.0232697620033418 0.0150839629316894 0.0188499897766767 -0.0636899564472229 0.0465002927528536 0.0191953963750134 0.0115665267187211 0.0040998424116439 -0.00257583774616786 0.766149933263476 -0.084548143615945 0.020440762314736 -0.0264143172783167 0.00239703379472561 0.00963089453311574 1.22816067838786 -0.0124640863064561 0.0784651373150391 0.00572689095168912 0.012914648912646 0.00270339599339367 0.140156446956632 0.0362966207062029 0.0507197826080059 0.0329096013205765 0.022165464487242 0.0154501013040195 -0.0803132266096216 0.0750025723927726 0.023859294043108 0.00947584066120574 -0.0185665427077852 -0.0138339124873923 0.67501532970226 -0.0558449410457943 0.0507803791482117 -0.0149722630353284 0.0131231132069119 0.00868670366177815
"0000_PERTO_SECT6_TP_I_Bz_It_P16_VD" "0000" "PERTO" "SECT6" "TP" "I" "BZE" "It" "P16" 1.16652315260288 0.0156607574346933 0.042225024819261 0.0284550231961193 0.00758356172752622 0.0171546539864264 0.11494411419029 0.0129939152839722 0.0111039790248602 0.0331082742826866 0.00700782152737987 0.0358247755001337 -0.0701162323070787 0.0434099887048254 0.0038162619899334 0.0278274644036097 0.0152467741852516 -0.000734685685219567 0.788285195930604 -0.0697180554591594 0.0173500863845223 -0.0136641937178855 -0.00526678516948282 0.00239935719769808 1.23197102259273 -0.00611238121155987 0.0913951606369022 0.00768352626228151 0.027507084364637 0.00694580444941938 0.0989330661459141 0.0120328508142955 0.0318679967110226 0.0182733039301625 0.0216468691677026 0.0137701932638505 -0.0535142509445762 0.0309898598563967 0.0176241862092573 0.0184502754384779 -0.0056322118969847 -0.0021872804488975 0.684947417983143 -0.0443113764055814 0.0258794602576461 -0.0184147356434915 0.00835972281764971 0.00289661727871947
"0000_PERTO_SECT6_TP_I_Bz_It_P17_VD" "0000" "PERTO" "SECT6" "TP" "I" "BZE" "It" "P17" 1.17102581762003 0.0460746845717306 0.0673058101972176 0.0640043528585117 0.0168959190255019 0.0305110330819351 0.0345380926082864 0.00510794397095206 0.0129794103951166 0.00894356150512899 0.006867077196633 0.00542401108151413 -0.020547321696976 0.023829391858263 0.00545901945590363 -0.00243573313412003 0.0013126150271948 -0.00526064176188682 0.758658094385331 -0.17313236919481 -0.005118258243985 -0.00409974876649758 0.00738766837746967 0.0146707929394869 1.26148372706323 0.00563850212403431 0.10139771620155 0.0156247689426043 0.0262303555280944 0.00202557279286249 0.144534212176808 0.0284360749473489 0.0479052738079041 0.0293994001326013 0.0150989193977306 0.0137078937094099 -0.0692500510784777 0.093043795072317 0.00888596108170027 0.00338351100171372 -0.0158047684135007 -0.00607982081896343 0.594146245946997 -0.100388778151667 0.0418081037864916 -0.00496967560846763 0.0141144201365715 0.014399322785027
"0000_PERTO_SECT6_TP_I_Bz_It_P18_VD" "0000" "PERTO" "SECT6" "TP" "I" "BZE" "It" "P18" 1.17049886877662 0.0106519968929749 0.071609069914464 0.0454585298419968 0.0301782525554714 0.02523231378355 0.0159588856466861 0.0302918037343071 0.00772266762135422 0.0207608455814705 0.00330687893627534 0.011206125147321 -0.00520018290211452 0.0513155991523883 -0.00678604207734022 -0.00857034218528785 0.0096464637867734 -0.00479061124523758 0.765292700291263 -0.143376830638114 -0.023177562018282 -0.0275345957497767 0.00579268598316226 0.0107194549892074 1.25973277860161 0.000324810091564975 0.0949847203517222 0.0138810379471392 0.0238641053189364 0.00704547836462746 0.1468361104977 0.0191807458845336 0.0394884898575109 0.0239401497429924 0.0183757538445982 0.0178805367586971 -0.0672225628816724 0.0689628877089925 -0.00385879166417364 0.0145266197609635 -0.00790352618816843 -0.000626967880607254 0.604762763147268 -0.0841824799706187 0.0366864983598456 -0.0253863106927001 0.00990218354789688 0.00398314049879746
"0000_PERTO_SECT6_TP_I_Bz_It_P19_VD" "0000" "PERTO" "SECT6" "TP" "I" "BZE" "It" "P19" 1.20453216043259 0.0262396633273683 0.0681609674179673 0.0484541174864568 0.0174123908617427 0.0334662440980861 0.0326637104830858 0.00711498819875602 0.01305559659673 0.0127337268518568 0.00861518970619989 0.00856308536395211 -0.0206863531388514 0.018296214296369 0.0127772868021719 0.00532704735694426 -0.00461683204420349 -0.00376441471489872 0.726624863241285 -0.115490102038557 0.0145073561608052 -0.0275278861181712 -0.000614441198560235 0.0100150353940921 1.28370336115551 0.00552609946773947 0.104494724728059 0.0146854165302914 0.0287968940917656 0.00868459957775689 0.0972609917368961 0.0209344104520191 0.0341606446168636 0.0217721204762751 0.0141440967952188 0.0109567448867419 -0.0437536562163734 0.0721632156879936 0.00101599421361354 -0.000854264954407092 -0.0134290335498778 -0.0113435152597501 0.586031393014902 -0.0713417034259289 0.0538791978952769 -0.0188698274758111 0.0160606147670646 0.00835858192220136
"0000_PERTO_SECT6_TP_I_Bz_It_P20_VD" "0000" "PERTO" "SECT6" "TP" "I" "BZE" "It" "P20" 1.17716484398508 0.0226614318287529 0.0694124737559328 0.0524087728722755 0.0248157937247935 0.0301794247857916 0.0256936546462994 -0.0117312385514849 -0.00125999155446075 -0.0048267256519683 0.000868621341381937 -0.000538375166602872 -0.0174371942622378 -0.00759355857119826 0.00452689125097819 -0.000343971390200396 -0.00066169129140813 0.00175734723591233 0.763636132984947 -0.138780930881706 0.000408087286721154 -0.0143900795325076 0.0066777420227526 0.0115603502102751 1.21871195457518 0.0255376686992821 0.089628762812898 0.026025338185521 0.0189464444406939 0.0206350629147231 0.057662813492767 0.0230352866262902 0.0121735943708827 0.0128212756199291 0.0140543026247334 0.00811065788252743 -0.0263871173724428 0.0230721994697917 -0.000320742371294375 0.00482089744178802 0.00456504357275676 -0.00750489535908478 0.700784672618266 -0.10919855930338 0.0267031643662365 -0.00555917006455327 0.0146947755497627 -0.0044634183153562
"0000_PERTO_SECT6_TP_I_Bz_It_P21_VD" "0000" "PERTO" "SECT6" "TP" "I" "BZE" "It" "P21" 1.20830551362289 0.00454806265111367 0.0770302049265992 0.0373035996232743 0.0263635421501408 0.0253598592728926 0.0160051880594608 0.0060539160839636 0.00394424063113318 0.00988075054640743 0.00299329636858533 0.00689829020642114 -0.00709178929850634 0.0227517200558911 0.00171034798608661 0.00621422022604883 0.000928148366378615 -0.00488121738265112 0.716067140688724 -0.131694657634556 -3.4846504375842e-05 -0.031273733678629 0.00631600609012172 0.00978180401148452 1.25938054174494 -0.011456218065726 0.0908793778425276 0.00378230024601824 0.021029441617257 0.00131342130574244 0.135320253778704 0.0277525320748222 0.0450743633038372 0.0272634886729302 0.0217555518931563 0.0139211775808316 -0.0630549550618882 0.0762049471551061 0.00952159370515766 0.00551670830813705 -0.0112074090342968 -0.011832573470881 0.617508712722467 -0.0823092768846154 0.0382522543723886 -0.0139433775040585 0.0114881325983764 0.0038836926986305
"0000_PERTO_SECT6_TP_I_Bz_It_P22_VD" "0000" "PERTO" "SECT6" "TP" "I" "BZE" "It" "P22" 1.17356998423959 0.0225390872401982 0.051460005170803 0.0351410667982618 0.0111834716038549 0.0239391290549051 0.0702106462150261 0.0159765304946239 0.0102005719709802 0.0260929337836768 0.00396505983243651 0.023501838787007 -0.0419653055559517 0.0375965940949061 0.000441467754096247 0.0121036756205371 0.00556962473763525 -0.00115120477105179 0.78443069403586 -0.0777035264932534 0.0236428002719779 -0.0177013876331454 -0.00612136859342568 0.00664924987533399 1.24293058058042 7.95322384874444e-05 0.0916096635600068 0.00761216979651052 0.0245440454824248 0.00862494540092475 0.0777177724025099 0.0230224906596422 0.0256056713363301 0.0213651033595333 0.0159505285967016 0.0122715734542646 -0.0388814058247785 0.0420622032000804 0.00971688061378057 0.0100886615091446 -0.0059011888788596 -0.00802998470637578 0.674626673445143 -0.0397904342761445 0.049515133492104 -0.0175900374207066 0.00882803010908251 0.00169666719998823
"0000_PERTO_SECT6_TP_I_Bz_It_P23_VD" "0000" "PERTO" "SECT6" "TP" "I" "BZE" "It" "P23" 1.21962913322101 0.0154510344440897 0.0724490975154486 0.0480578489087245 0.0205051092126754 0.0306202923121544 -0.0342279745649094 0.00412823093139212 -0.00136808607714038 0.00135882953833883 -0.00196340922263783 -0.00106718005896054 0.0222082421383856 -0.00601567863531778 -0.00317289448393769 -0.0109572330674348 -0.00783899632386165 -0.00516783212212426 0.700570373212858 -0.141696992972497 -0.000787098409075707 -0.0234894236334587 0.00677811279771613 0.0225936528249268 1.28263287846677 -0.0110148959860807 0.098420645495401 0.00634853838712279 0.0234114013658216 0.00268904802794134 0.0645513413845713 0.0299845902154398 0.0318372182646507 0.023936318122776 0.0120462802908899 0.00710681419621195 -0.0241140423312675 0.0761113025453897 0.00369334669251422 -0.0170101907078198 -0.0145372583756185 -0.012758323191407 0.577488710770921 -0.107875975097961 0.0435711082934572 -0.0114355831760422 0.0246215917394205 0.012618028406171
"0000_PERTO_SECT6_TP_I_Bz_It_P24_VD" "0000" "PERTO" "SECT6" "TP" "I" "BZE" "It" "P24" 1.20467651536385 0.0182825875341465 0.0718307744453303 0.0446161558027458 0.023619671485229 0.0305414647121168 0.036165426000304 -0.0027945329487255 0.0101516590174312 0.00159324268531898 0.0101903428996973 0.00364049892466068 -0.0253241414615787 0.0111794584030975 0.0112497452753159 0.00461926816169315 0.00488296416941849 -1.12861119721845e-06 0.72709512551372 -0.118272889225388 0.00714930895248676 -0.0277184466335247 0.000423062574420209 0.0134697059235132 1.26885950142998 8.45936626070394e-05 0.0927551650211813 0.00872971996135227 0.0218679081215303 0.00405367668461153 0.166612860899181 0.0222801634989446 0.0491231681383039 0.0247479175464875 0.0205980720535625 0.0126732616305062 -0.0808832977438889 0.0930983734460743 0.00404754968928293 0.00880463034803253 -0.0162785060786993 -0.00968010887498345 0.588144718392637 -0.0554361584183459 0.0507811858187282 -0.0222062911245961 0.01775912384322 0.00755217635923614
"0000_PERTO_SECT6_TP_I_Bz_It_P25_VD" "0000" "PERTO" "SECT6" "TP" "I" "BZE" "It" "P25" 1.19877002924515 0.0189733450568482 0.0640477258316413 0.0434096048096292 0.0170280537930403 0.032510502546455 0.0127579473179178 -1.74640577001697e-05 -0.000611529645080029 0.00357180708311393 -0.00339080965825683 0.00523948392609081 -0.00312806703437939 -0.00904782346937998 -0.00368152300272436 0.00184336330157195 -0.00411219073740895 -0.00209967982327353 0.738315144062398 -0.117038673569028 -0.00159749956520937 -0.0222196409337731 0.000126491117691596 0.00960191615846446 1.26546701336885 -0.00915322892901276 0.0951405784192894 0.00393515364040505 0.0259426599950134 0.001704671335088 0.130705698012162 0.0220349519426741 0.0442888208415595 0.0293456640688072 0.0214624774938659 0.0156202969212001 -0.0652188947502485 0.0799205621804797 0.0162906484488998 0.0138857491186461 -0.0171965346531158 -0.0112364067260005 0.607017559928847 -0.0627873019882003 0.0416854129909464 -0.0147155877230296 0.00845844484933898 0.00582801418989532
"0000_PERTO_SECT6_TP_I_Bz_It_P26_VD" "0000" "PERTO" "SECT6" "TP" "I" "BZE" "It" "P26" 1.20424838527764 0.00212239680335009 0.0653330678833486 0.0359128142795309 0.0226060385182878 0.0287112550627889 -0.0377274058105768 -0.00999620444623981 -0.011579021365808 -0.0224358936226065 -0.00762804213550304 -0.0175735732536643 0.0285346963514701 -0.0361613362694281 -0.0156213906323305 -0.0169899472090305 -0.00164846623844629 0.00367310409511305 0.730831096453889 -0.108829557984076 -0.00613424501511064 -0.0286282042507091 0.00214675905868637 0.0121897275274462 1.27344698138809 0.0131562104796947 0.0988876701112021 0.0148342989630478 0.021639431330331 0.00962796394311411 0.0892525894032992 0.0189473233562077 0.0336228901080048 0.0191508294774018 0.0162966169310829 0.0135095575213135 -0.0541672894842806 0.0627908745636481 0.0179909745041987 -0.00434793143113508 -0.0020780775910746 -0.0077622162466548 0.588983456558215 -0.0984315134081397 0.0533431128071288 -0.0195060042582238 0.0127672191441307 0.00376323797220991
"0000_PERTO_SECT6_TP_I_Bz_It_P27_VD" "0000" "PERTO" "SECT6" "TP" "I" "BZE" "It" "P27" 1.19228259924054 0.0175440533191433 0.0583146498280049 0.0466594776344235 0.0168024880399662 0.035516484897817 0.019635065289335 -0.00540855548531323 0.00189463993337784 -0.00346362674796634 8.3845653130447e-05 -0.000757436846949312 -0.00399231990108997 -0.00933505686256085 -0.00662137944096886 -5.93078876627026e-05 -0.00255780365195285 -0.00258443137644982 0.749131358132062 -0.10826389220733 -0.00270690691919967 -0.0294368347330606 -0.00513256376957432 0.0104722660895953 1.2381696838017 -0.00830401203760361 0.0809603591987857 0.00623015388533933 0.015947927774254 0.00521508127196999 0.11507156685587 0.0255688725741263 0.0422898879929209 0.0292315604939488 0.0228056769331637 0.015179719202745 -0.0621630791916399 0.0700595185144915 0.02181298817642 0.0101340224912888 -0.00785596097576196 -0.00903220237649303 0.654111248875019 -0.0801602128922427 0.0433458295078688 -0.0155694182280477 0.0106220884097377 0.00479806357893608
"0000_PERTO_SECT6_TP_I_Bz_It_P28_VD" "0000" "PERTO" "SECT6" "TP" "I" "BZE" "It" "P28" 1.13264984764559 0.00956592201352737 0.0360050967954754 0.0307113943542205 0.00307653020106674 0.0132939567543728 0.0219093778480429 0.00742838848828184 0.00453844157618548 0.00796736228075837 0.0021002428618907 0.00366556792118123 -0.0123666173723412 0.0142241588262693 0.00210279754401042 -0.00373384984569446 -0.0028668429821251 -0.00748749052394835 0.841765378548191 -0.0848299582030751 -0.00389219865664924 -0.00381825462943421 0.00953664498404765 0.0175903037209652 1.25306943193951 0.00469681737323226 0.0888940792025907 0.00826778411785634 0.0124729314719602 9.81921349875528e-05 0.0908947846544513 0.0280264154899492 0.0235255750053821 0.0170509103642646 0.00614697119111368 0.00985847659774351 -0.0458121636113651 0.0643012059723036 -0.0128473605269571 -0.00435009405727566 -0.00366228905434308 -0.00727450637522479 0.640085706682012 -0.0502976724437471 0.0693230662939993 -0.00785435634619976 0.0256278414852381 0.0103052913014406
"0000_PERTO_SECT6_TP_I_Bz_It_P29_VD" "0000" "PERTO" "SECT6" "TP" "I" "BZE" "It" "P29" 1.17467860215554 0.0347629105255481 0.0547178667299018 0.0508384172498964 0.0115661269749253 0.0306284520884876 0.00717291168745944 -0.00580722401560115 -0.00301627630749984 -0.00831001224712588 0.000102628795423491 -0.0067438411773669 -0.00420995009750537 -0.0140973383860848 -0.00881390654301371 -0.00110729137407048 0.00381913352885658 -0.0010530102487638 0.776062564160671 -0.124956553145435 0.00746569053152382 -0.00880050072065254 -0.00195255691791714 0.0124157757736762 1.22866707534102 0.0168993250882698 0.0884858575607238 0.0254701704171625 0.0244354906753743 0.0116131627243238 0.0755319805498856 0.00437380339731611 0.0238177542048895 0.0103036232170585 0.0112727002267637 0.00494237572323227 -0.0449453729789442 0.0249390844021253 0.0131970012473783 0.00234519578194908 -0.00695428267551525 0.0030310064663991 0.67814264213688 -0.104276664102737 0.038514086039963 -0.00484544065026502 0.00976102254552937 0.018621249286137
"0000_PERTO_SECT6_TP_I_Bz_It_P30_VD" "0000" "PERTO" "SECT6" "TP" "I" "BZE" "It" "P30" 1.18415517878474 0.0158854986942831 0.0656151033999015 0.0473195964327169 0.0208268341781941 0.0282382267785532 -0.0131747106229747 -0.00253896885120241 0.00391675311839493 -0.00281285370080458 0.00193185172391973 -0.00330603766307443 0.0109424340623429 -0.0149944952489506 3.46996317224594e-05 -0.00514439909275756 -0.00885742288071868 -0.00264182775783969 0.75707815972309 -0.138290487652728 -0.00244958504425254 -0.0240159718537717 0.00455294238413606 0.0152752758046521 1.23743701948672 -0.00527143944994607 0.0795914115781135 0.00460786300656747 0.0122790153470953 0.00151388156729029 0.145747494492443 0.02185895682605 0.0464416246401739 0.0315741841212523 0.0181846415968084 0.0135940776440286 -0.0811451471302577 0.0875453322989101 0.0232220972663108 0.0072097482557423 -0.0194730927850743 -0.0107595864268348 0.651749088135769 -0.0904414865134898 0.04463398326992 -0.00765641289095274 0.00675675220307522 0.00428699277621627
"0000_PERTO_SECT6_TP_I_Bz_It_P31_VD" "0000" "PERTO" "SECT6" "TP" "I" "BZE" "It" "P31" 1.20067224626262 0.0188936364664544 0.0607006201294192 0.0481502008695141 0.018834878669659 0.0377129275444354 0.0163038737686333 -0.0060451382440648 -0.00646065176322118 -0.00975757445364157 -0.00723142419455617 -0.00538568045419081 -0.00929270704815584 -0.0114550238792569 -0.00722068589368961 -0.00158074817599618 -0.000541156446049618 -0.000182678825470897 0.740484074384108 -0.119228215589915 0.00311374711892105 -0.0268886867350596 -0.00482192903420486 0.0101625793368867 1.24812414771203 -0.00559179633464209 0.0865313628117382 0.010147112485832 0.0168739520715175 0.00351111153928423 0.181236377917237 0.0244009461046492 0.058841122412578 0.030005349801912 0.0263089213645858 0.0139089778250535 -0.0922176509265302 0.0846162078240506 0.0185460744919868 0.0140914035585673 -0.016179474820617 -0.0138781204280377 0.619457535294682 -0.0860191496432853 0.0424662729151987 -0.0197061589424889 0.0113229588213469 0.0103219498557023
"0000_PERTO_SECT6_TP_I_Bz_It_P32_VD" "0000" "PERTO" "SECT6" "TP" "I" "BZE" "It" "P32" 1.16059175405648 0.0180974814202972 0.0502417456378322 0.0353271841280492 0.0152728270051834 0.0256365754028054 0.044446025937555 0.0150574998049529 0.00400354918489763 0.0249885175365848 0.0050003941262332 0.0228666783715353 -0.020620613115858 0.0339646053126103 -0.00349747246706767 0.0105598263271262 0.0102507840964828 -0.00423585958390949 0.799007140167053 -0.0903584352438157 0.00578373275824251 -0.0178174233260237 -0.00804592877694364 0.00152150875841347 1.2271492946105 -0.0134230400861815 0.0802373634547028 0.00485936872276515 0.0222489977953266 0.0057239542191857 0.108911549788319 0.0175726378165749 0.0396280466355928 0.0283464207642295 0.0254834110451875 0.0164201448633849 -0.0606181339922742 0.0582821111883647 0.0265560142869434 0.0183683529458223 -0.00833842793847004 -0.0134074168952593 0.68854522058748 -0.0538647116503732 0.0392839363448048 -0.0126510813735676 0.00706303290739227 0.00580633311210479
"0000_PERTO_SECT6_TP_I_Bz_It_P33_VD" "0000" "PERTO" "SECT6" "TP" "I" "BZE" "It" "P33" 1.15528362508883 0.0242641296845176 0.0539726037782899 0.0464151512635006 0.0206150256833606 0.0325752550021327 0.0293973403442146 0.000623998153664366 0.00574984177601938 -0.00307425933027963 0.0013830213153223 -0.0011419843095446 -0.0133252373474495 -0.0038384001483835 -0.00362031113958873 -0.00527299231163608 -0.000989889397345459 0.00202499500501568 0.802770649642077 -0.126298041400874 0.0031783002538946 -0.0181183163632848 -0.00695653304441833 0.00768119494926077 1.2394603289286 -0.000722200911478472 0.0861498635235801 0.0130310511597733 0.0242479619138757 0.00861588494514982 0.103673197923147 0.0256221606407853 0.042670780179535 0.0304649947272891 0.0226567323137622 0.0146780461344941 -0.0598116025598032 0.0725681275860585 0.0227714346380667 0.00225623644539506 -0.0154441001448844 -0.0119738452009476 0.66043780242564 -0.0750349494127821 0.0421868739458365 -0.0144599990147948 0.00531106127423769 0.00963098063774357
"0000_PERTO_SECT6_TP_I_Bz_It_P34_VD" "0000" "PERTO" "SECT6" "TP" "I" "BZE" "It" "P34" 1.20736657532484 0.0142551916348557 0.0758239490933555 0.0421189135956102 0.0230634446627771 0.027954972451137 0.0701321538816921 -0.00188284089987809 0.00916313843290254 0.00450133169325278 0.00304593390329439 0.008714613250696 -0.0418713239218725 0.0126603301444771 -0.000612360473276026 0.0101038792565671 0.00225979145353959 0.00367211482027104 0.716584128272828 -0.122638636132155 0.00816114368716318 -0.0229848605929307 0.0071485468183504 0.0128381715727579 1.26318607266861 -0.00523007694091177 0.0947951783545884 0.00783189468680157 0.0210248310469985 0.00351743094353158 0.0960837354168187 0.0231017765088021 0.0355216160210443 0.0232008196209675 0.0152826443038911 0.00867233851896334 -0.0506119648605464 0.0779093915922781 0.0152397628735125 -0.00262539919702042 -0.0187696374914333 -0.0184200180257582 0.619630180518331 -0.072345371010343 0.0521565678563945 -0.0112930240823746 0.0201011022498816 0.00703013133298144
"0000_PERTO_SECT6_TP_I_Bz_It_P36_VD" "0000" "PERTO" "SECT6" "TP" "I" "BZE" "It" "P36" 1.20974555927457 8.86367675935377e-05 0.0714373445105815 0.0269947738535909 0.0174997347250432 0.0151456726706939 0.123891712551876 0.0125712616572899 0.0263441714195329 0.0291390468789872 0.0131224078340303 0.0192928018660749 -0.0675047662168857 0.0723389103342771 0.0179477436318092 0.0278014455080478 -0.00129583746841235 -0.0105848030203911 0.695178585026618 -0.122373796108362 0.00977417862174392 -0.0188759359507182 0.0148713123928693 0.0113544460162371 1.26047228656542 -0.0186775712964896 0.0809915121033588 -0.00180537020411703 0.0119725473387298 -0.00291616322513304 0.141831665483625 0.0324263635117862 0.0503247856327685 0.0312011726129672 0.0188323746822599 0.0124129946706929 -0.0705428240122335 0.0950561301596911 0.0121629358929418 -0.000970634692375579 -0.0213561203634951 -0.0141502398793887 0.608065522937056 -0.0920007874532849 0.0494688521762801 -0.0151287332397517 0.0145920915324979 0.0113192168022055
"0000_PERTO_SECT6_TP_I_Bz_It_P37_VD" "0000" "PERTO" "SECT6" "TP" "I" "BZE" "It" "P37" 1.17761691927851 0.0137047331196548 0.0619930466880495 0.0389782407274364 0.0229200903028163 0.0263213868654009 0.0379350695383758 0.00711115149557927 0.00245972773130755 0.0150198505571281 -0.00201078920260003 0.0146706554846675 -0.0181142013393922 0.0146359852499708 -0.00447661453160934 0.0128709323113996 -0.000373976131498429 -0.000330828994041157 0.770388864347013 -0.112328665614819 -0.00307980364932221 -0.0234718661233443 -0.00566298914940635 0.0075269758157734 1.27526269489633 -0.00119275383745326 0.105467527935873 0.00718094165397838 0.0261668131069692 0.00576217743923786 0.106177823094408 0.0296890024639025 0.038449587512254 0.0226931812777603 0.0215984712766282 0.0116911706729407 -0.0554965588868858 0.0767816838785246 0.014555958898888 4.85134083476904e-05 -0.00630911151449659 -0.010914463198676 0.595375380420764 -0.0574526086801681 0.0479510075404115 -0.0162888011819257 0.019769075690407 0.00083021731641153
"0000_PERTO_SECT6_TP_I_Bz_It_P38_VD" "0000" "PERTO" "SECT6" "TP" "I" "BZE" "It" "P38" 1.22619529731779 0.0129130519915154 0.0847980705115084 0.0475615975026858 0.0286810560113297 0.0282363748532635 0.00628998795141509 0.00412732174836001 0.00966109610058165 0.00408738327096801 0.00861907014899682 -0.000739362179586962 -0.00438816089520902 0.0159180142277275 0.0107255191561763 -0.00496085181399004 -4.04858345484192e-05 -0.0062526293197123 0.676752030746947 -0.151961494640836 0.00187103710077909 -0.029199211807715 0.0106300019063751 0.018829631261949 1.25503339462929 0.0031080777864724 0.0915549252754457 0.012286196477484 0.020012655752826 0.00629368538753644 0.170733990768769 0.0308642706087166 0.0545517061137157 0.0323387244460611 0.0227984408438892 0.0165083264607023 -0.0851504569459953 0.101436096084703 0.00695177242659815 0.00354895174584037 -0.0105459471468491 -0.00738053702198856 0.60536862340006 -0.0979712490307397 0.0412519284677398 -0.0154232937451931 0.014330619662444 0.00611850579678122
"0000_PERTO_SECT6_TP_I_Bz_It_P39_VD" "0000" "PERTO" "SECT6" "TP" "I" "BZE" "It" "P39" 1.19282260891639 0.0152346281221567 0.0599340715928667 0.032825213006758 0.0161249027329947 0.0186664009330312 0.110140889118383 0.0162825265120838 0.0176865424106472 0.03303999856211 0.0100703804233441 0.0339584547438509 -0.0623929920382158 0.0501659657831921 0.011987868544559 0.02175211277583 0.00865925202208474 -0.000448295731583833 0.741130757598518 -0.0914047330864159 0.00483131906415988 -0.0159115495550328 0.00182300111984853 0.00829131251820272 1.23270127899724 -0.0159836947202312 0.0716624713733217 -0.012627678575745 0.00583318271818602 -0.00755291112763336 0.202093946269445 0.0314677362273434 0.0591655660448782 0.0317441381773247 0.0259526936294249 0.016246155770519 -0.110154136818575 0.115844020513127 0.0171118077997079 0.0111246967587837 -0.0101375791803652 -0.00639218916972668 0.638522648252714 -0.0345025031614367 0.0609774999236974 -0.00907861634923825 0.00987083823077272 -0.00179166539864782
"0000_PERTO_SECT6_TP_I_Bz_It_P40_VD" "0000" "PERTO" "SECT6" "TP" "I" "BZE" "It" "P40" 1.17064117510404 0.021217413399594 0.0496198874160546 0.0538810938522949 0.0141175254744129 0.0351626832735145 0.066054940965623 0.00951974886916861 0.00988508009448422 0.0215982608193145 0.00595374606104261 0.0199023268125576 -0.0407811119973771 0.0379221836374025 0.0126420307827848 0.0113093467695694 0.00553741084131061 -0.0039501435677022 0.775967497058549 -0.125078462602328 -0.00287243934726844 -0.0257008869255708 0.000393808503085014 0.0139982317696707 1.21791147055292 -0.00912301371477404 0.0801948549199935 0.00732227493609542 0.01400386975562 0.00385970053127788 0.131857999679782 0.026163446512877 0.0475057325704146 0.0279394182437845 0.0235596975001377 0.0118230510215927 -0.0811850494305559 0.0789331149562693 0.0387721542582849 0.00380745990802387 -0.0166042278666435 -0.0099710704701937 0.685872607963307 -0.0950801584130966 0.0344782574365326 -0.00545125249392593 0.0121699058723591 0.009393024591863
"0000_PERTO_SECT6_TP_I_Bz_It_P41_VD" "0000" "PERTO" "SECT6" "TP" "I" "BZE" "It" "P41" 1.13748754103326 0.0396163422866155 0.052033607983147 0.0573229916552097 0.0119100449956617 0.0244895168069512 0.0343074245337118 0.0204929773672892 0.0108577448250173 0.019021991217605 0.00330125173507487 0.0107475965472087 -0.0175636236078432 0.0198051984751046 -0.0041723249885866 -0.00717244878120561 -0.00297110366351161 -0.00816207258357071 0.821553107864967 -0.149128869961642 -0.00672046441120333 0.0040819571013444 0.00628559680837146 0.012836070666865 1.27794679955049 0.00444838588272241 0.103134985340047 0.0113322747072218 0.0239342154443844 0.00463890597161108 0.0599856201878705 0.0141580803139736 0.0259480872408916 0.0129504708618063 0.00967928741267051 0.00615184078471991 -0.0289670338422014 0.0387704618418755 0.00330557139528688 -0.0102707741613825 -0.0157840453670994 0.0051383699327924 0.600375695992092 -0.0642153292318611 0.0682358452890208 0.00434654788582808 0.0298231813382429 0.0144327449281235
"0000_PERTO_SECT6_TP_I_Bz_It_P42_VD" "0000" "PERTO" "SECT6" "TP" "I" "BZE" "It" "P42" 1.20470824816208 0.0238329749575125 0.0624784289182931 0.0501900213621956 0.0171917187315781 0.0386412799872116 0.0567710374555158 -0.00059626707463983 0.016710267363661 0.00471127147594128 0.0109387647656868 0.0053470351221974 -0.0351996275268214 0.0159705781444266 0.0134028380026018 0.0014961684959523 0.00346684224323945 0.00403147378393226 0.722770664255274 -0.127417230239539 0.0044216882386438 -0.0313812299355615 -0.00788327513837296 0.00880308369626624 1.24653673086221 -0.00966109658243875 0.082114949702746 0.00293554611645209 0.0147569814734686 0.00102104926713046 0.201456831451151 0.0151778550567438 0.059954311542362 0.0266224317382968 0.0288798919703795 0.0128041911268189 -0.103305297258654 0.0901960026711075 0.0263694664693308 0.0171200664789593 -0.0143572660828305 -0.00682314592587708 0.62017075558876 -0.0719914128303483 0.0448264037096131 -0.00810364017817633 0.0111694697042 0.00852375478996194
"0000_PERTO_SECT6_TP_I_Bz_It_P43_VD" "0000" "PERTO" "SECT6" "TP" "I" "BZE" "It" "P43" 1.20943580006386 -0.00602396037722767 0.0670164512380426 0.0360148822121259 0.0215118259639017 0.0226774169938976 0.0134537253065686 0.00777645046398731 0.0158475674044075 0.00864152777524483 0.0163001457052825 0.00239854211824336 -0.00216370304151212 0.0125220342463303 0.0129957204763181 -0.00296873050034607 -0.00177479616135782 -0.00652927064593661 0.715967596326504 -0.147769996460026 -0.00689848931014529 -0.0296216872705784 0.00610442519370456 0.0165872582337674 1.26467173437699 -0.0235570401555242 0.0907597485679614 0.00522125925065374 0.0176905083372977 0.000113256252031071 0.0146209179176693 0.035615431312872 0.0228813733633561 0.0228022200901182 0.00985711190486444 0.00624092295162184 -0.00529034072108589 0.0459383447281378 0.0168206283333874 -0.0176244709702104 -0.0136026990646431 -0.00344909559086641 0.609351834549197 -0.11813642379796 0.0218970652403043 -0.0238648174123713 0.0233988599851337 0.00805202522368241
"0000_PERTO_SECT6_TP_I_Bz_It_P44_VD" "0000" "PERTO" "SECT6" "TP" "I" "BZE" "It" "P44" 1.21172543522118 0.00290497533393346 0.071639649684863 0.0354616564900753 0.0214876995244739 0.0243207691307837 -0.00245081650602406 0.00199099570187659 -0.0028422292692844 0.0018793418520856 -0.00165934099528951 0.0033794438688794 0.00862296375886004 -0.0138808619317826 -0.0178322150485696 -0.000466533314789804 -0.00140517282435233 -0.00337217685867929 0.71090293604314 -0.129495394223123 0.00822962794103181 -0.0289270015889097 0.00762783381181396 0.0171802682083678 1.25486525932167 0.000436788113956908 0.0961730282390586 0.0146989830930284 0.0223682540727115 0.00564041133863995 0.00912029849610878 0.0185218243687113 0.0105745546995113 0.0117824515197626 0.00515160520274755 0.00617597250210393 -0.00546681641140287 0.0139844748001746 0.000873553429680507 -0.00509759956537574 -0.00799124664547874 -0.00709418122538753 0.637808154925101 -0.109936946556183 0.032049768830891 -0.010926980517291 0.0156863326356384 0.0113888290144478
"0000_PERTO_SECT6_TP_I_Bz_It_P45_VD" "0000" "PERTO" "SECT6" "TP" "I" "BZE" "It" "P45" 1.1961844904291 0.0199768991222225 0.0656953441722454 0.0462942208246869 0.0192743220685601 0.0341650845880768 0.031283629858391 0.00878613269937653 0.00816207695919243 0.0107088192707452 0.00424704265365308 0.00718041245639642 -0.013574336150708 0.0144667148203649 0.00188384571542821 0.0084565380508988 -0.00439479885992244 -0.000703667028573679 0.74550258322739 -0.0961475736739189 0.00451587120305579 -0.0241526250898988 0.00215080755810252 0.01271782454388 1.23517711841866 -0.000786297216078323 0.0789417613135901 0.00235794285852743 0.0114750740937173 0.000523379252680056 0.176374523356442 0.0276105560311843 0.0518987391634557 0.0294842834884706 0.0243372624217918 0.0144704872980723 -0.0985417725068191 0.0961674739590816 0.0172923711379819 0.0104053554673981 -0.0115085588947692 -0.00978827781764364 0.655663467121775 -0.0478204149314049 0.0568163017017647 -0.0157303613463352 0.0133033426961927 0.00590679932097704
"0000_PERTO_SECT6_TP_I_Bz_It_P47_VD" "0000" "PERTO" "SECT6" "TP" "I" "BZE" "It" "P47" 1.12902532135945 0.0364613573214885 0.0352971368716792 0.0479366979030544 -0.00231647328055567 0.0181270592057981 0.0241740203535174 0.0079929026478817 0.00451910342586965 0.00595537309069748 -0.00264833055857063 0.00266446794864796 -0.0168870540628336 0.00890619259875075 -0.00385234716334322 -0.00528514819452803 -0.00341735771155181 -0.00100270975044625 0.83623823317718 -0.116030348909026 -0.000901468212007137 0.00864916205889429 0.011535002955316 0.0196116042120407 1.25874923444525 -0.0026101234817693 0.0900156521084838 0.00975820792419698 0.0137710082834975 0.00070027196500848 0.0852001565625073 0.0148415460175484 0.0247002526868473 0.012984104533104 0.00892098014933882 0.00434473548835304 -0.0448747528932943 0.0474402124898425 -0.00667434880724238 -0.00129831494723034 -0.00740778679466997 -0.00888901481526517 0.630351472784401 -0.0701573418370104 0.0673552619859738 -0.00167591774529251 0.0324099257697033 0.0136812006567873
"0000_PERTO_SECT6_TP_I_Bz_It_P48_VD" "0000" "PERTO" "SECT6" "TP" "I" "BZE" "It" "P48" 1.12013684510882 0.0197789015840714 0.0320287669590534 0.0373508122480001 0.00328666870464045 0.0210895882133771 0.0256461472907851 -0.00727561029184881 0.00117093757184538 -0.00641828961488544 -0.000592420990534549 -0.00197859951711278 -0.0150001555864629 -0.0124161111729363 -0.00802102772769163 -0.0011210561581048 0.00115605427224926 0.00234146471132561 0.859112538146842 -0.0871085389734339 0.00813213928148179 -0.00679661538118634 0.00355275565099515 0.0120305679861153 1.17106090542584 0.0237891923884613 0.0678535836565 0.0208006011549259 0.0134553064084878 0.00410956489004737 0.0425848826515801 0.00229725919872117 0.021335772436059 -0.00112446251511163 0.0116981757164252 0.0031860502252945 -0.0262893146707343 0.00319658349944744 0.0172321606890163 -0.00111096151644213 -0.0101025358649447 0.00457011556642078 0.778898896429023 -0.0772041613890744 0.0380982013740857 0.0105870419817351 0.00623070953268044 0.0139407731526692
"0000_PERTO_SECT6_TP_I_Bz_It_P49_VD" "0000" "PERTO" "SECT6" "TP" "I" "BZE" "It" "P49" 1.1364242333642 0.0335820676384508 0.0450947859835284 0.0429965802408289 0.0105297309525314 0.031876906198235 0.0037354262610279 0.00968213309200504 -0.00748998136638195 -0.00440829733138216 -0.0031955740543348 -0.00743553423669616 0.0034002421127786 -0.0137006060417787 -0.0116160966398344 -0.00666904603514167 0.00308310774789017 -0.00266338189897659 0.835682023281119 -0.0909796043911851 0.00888653704756338 -0.00614458964760304 -0.00271530992380965 0.00129867417831212 1.22668454600923 0.0052112849492061 0.0811613723620885 0.0127539446280796 0.0170338098787745 0.00176681777078779 0.117009489553879 0.0148888319177007 0.0229810647601976 0.0186814151422664 0.00690059024597473 0.0122456152166185 -0.0622294200955894 0.0692787275446576 -0.0127351728007619 0.00209145288175084 -0.00100876473540405 0.00062295814237735 0.683971912727551 -0.0549465907686617 0.0525135512848859 -0.00793681209211308 0.0164116097752577 0.0111218081829805
"0000_PERTO_SECT6_TP_I_Bz_It_P6_VD" "0000" "PERTO" "SECT6" "TP" "I" "BZE" "It" "P6" 1.20036444370309 0.0118508100509003 0.0678535684468935 0.050245021438922 0.0176135810154721 0.0279401064256816 0.0270684822667376 -0.00925941178755278 0.00217222574917362 -0.00830323887148228 0.00140671981106595 -0.00318173621390785 -0.0162559301472362 -0.0139707599890005 -0.00644549065521822 -0.0033336241399023 0.00106869358082075 0.0041596690783032 0.719254028897464 -0.157436125065552 -0.0038332266122519 -0.0250654946724985 0.0109745663436323 0.0207319941179589 1.22862104689198 -0.0058579867097371 0.0819249897080351 0.00420933935164515 0.014762088563364 0.00222306351332671 0.186460410913259 0.0290511424123542 0.0574479603366037 0.0302163735106377 0.0270331153325786 0.0150988500262731 -0.100374123916925 0.0944917657826306 0.0205934961316949 0.00903812541984352 -0.0117863938953658 -0.00955514664250274 0.64207808044098 -0.0741058009674005 0.0398749739362696 -0.0149937926501092 0.0113533429431833 0.0046511773219073
"0000_PERTO_SECT6_TP_I_Bz_It_P7_VD" "0000" "PERTO" "SECT6" "TP" "I" "BZE" "It" "P7" 1.19984348278051 0.0188286610635075 0.0763255691749908 0.047945787271367 0.0264782405116533 0.029800012382191 0.00854896973547567 -0.0148292912410769 0.00109557865999998 -0.0162885016753441 0.000376362494394998 -0.01033413028439 -0.00216796015906162 -0.0247521245244289 -0.00948546673254123 -0.00697380261516545 0.00139180052822477 0.00242804139675416 0.725582057554918 -0.148549557818753 -0.000584474560045284 -0.0258098708786006 -0.00275095775845582 0.00964050989878172 1.24617562880099 0.0168804420915753 0.0787369089535835 0.0084226034400036 0.00944010131222753 -0.00128848574058735 0.218204341470986 0.0142113020423301 0.0609876796415955 0.0239315017225157 0.0247381267798657 0.0162092423122583 -0.113901714726542 0.0955048581440563 0.0064543373461866 0.0189715357386032 -0.00358585981355649 -0.00590509890856443 0.60949821860774 -0.0793871833948705 0.0576424558699765 -0.00248411668461792 0.00923891484459195 0.0103034222191551
"0000_PERTO_SECT6_TP_I_Bz_It_P8_VD" "0000" "PERTO" "SECT6" "TP" "I" "BZE" "It" "P8" 1.17302777619069 0.0251804656798351 0.0508123499439225 0.0424683975515058 0.0110534262517971 0.0330940723024716 0.040144732876047 0.00783013198212448 0.00464227496556683 0.0149212025424345 0.00254395292176126 0.0139700290274572 -0.0268227122142942 0.0176194751563742 0.00192148904114266 0.00972025751070399 0.00294707816513301 -0.000877843939138948 0.78221367377264 -0.0932109450205369 0.0168642312152238 -0.0204257614016493 -0.00400743817379881 0.00135573946360811 1.24524464361835 -0.00169230515474915 0.0899419174174232 0.00980725527668338 0.0204635447037826 0.00677038841398694 0.103864930090951 0.0143753025876197 0.0385504206924386 0.0192564535756037 0.0216533490061388 0.0122229484915177 -0.0582343064803603 0.0476157222090151 0.0299653588393318 0.010964591070629 -0.0124449274763299 -0.00501252872609879 0.650414071662547 -0.0540789109718956 0.0547842022899822 -0.0159712164770507 0.00940586561267216 0.00901406476878789
"0000_PERTO_SECT6_TP_I_Bz_It_P9_VD" "0000" "PERTO" "SECT6" "TP" "I" "BZE" "It" "P9" 1.08777972730952 0.0357578443694798 0.0140871577842287 0.0485405529098393 -0.00133957385185112 0.0323274266757244 0.0010974059475973 -0.00449754199766132 -0.00197200613614253 -0.00733293717636797 -0.00228161297593356 -0.00549461027503107 -0.00159538156222709 -0.0114348180422419 -0.00583091201898679 -0.00681331462252274 -0.00319291902519049 -0.000357841233887513 0.89648387398957 -0.0742938013856127 -0.00893692240845372 -0.00910660065595184 -0.00536613325794482 0.00698168981918654 1.18600889318902 -0.00368322284338045 0.0642093045708783 0.0151720971617406 0.01423455710753 0.00734008304519567 0.0249771439200909 0.0117360931555798 0.0200794189897575 0.0165660878012596 0.0133201968015897 0.00893059814468854 -0.0174943064114697 0.0101353419790429 0.013007221333307 0.00319052536206052 -0.0102145894861598 -0.0072008181405835 0.762914455205231 -0.07338751191402 0.0329691418022147 -0.00452182907470599 0.0154714103259603 0.0161597963947175
