# Supplementary material for: Disentangling the origins of viticulture in the western Mediterranean
Source: Sci Rep. 2023 Oct 12;13:17284. doi: 10.1038/s41598-023-44445-4 (PMC10570292; doi:10.1038/s41598-023-44445-4)
Supplement: Supplementary file 4 — Supplementary Table S5. [file 41598_2023_44445_MOESM4_ESM.xlsx]

## Sheet: P50
Grotta di Pertosa_P50	Compared_sample	Species	Country	Region	PopGroup	Name	TypeGrape	BerryColor	Bacilieri3	Bacilieri5	Admix	Ramos_groups	Site
0	Grotta di Pertosa_P50	Archaeological											Grotta di Pertosa
0.184303	Grotta di Pertosa_P52	Archaeological											Grotta di Pertosa
0.201135	R-TDM_10	Archaeological				Terrasse de Montfau, Magalas (France)							France
0.204419	B00EQVI	vinifera	CHE	CEUR	WCEUR	Landroter (Cornalin du Valais)	wine grape	N	A3	C5	Admix	Wine grapes — West and Central Europe
0.226256	B00ER5O	vinifera	ITA	ITAP	ITAP	Madeleine Salomon (Agostenga blanc)	table grape	B	Non-Atrib3	Non-Atrib-5	Admix	Table grapes
0.226842	R-LLE_14	Archaeological											France
0.228492	R-LLE_13	Archaeological											France
0.22917	R-MF_21	Archaeological											France
0.229574	B00EQZ7	vinifera	ITA	ITAP	ITAP	Nero grosso	wine grape	N	Non-Atrib3	Non-Atrib-5	Admix	Other domesticated grapes
0.23046	R-HW70_18	Archaeological											France
0.231074	R-MF_25	Archaeological											France
0.231785	B00EQSV	vinifera	ITA	ITAP	ITAP	Rossara	wine grape	N	Non-Atrib3	Non-Atrib-5	Admix	Other domesticated grapes
0.232752	B00EQXB	vinifera	ITA	ITAP	ITAP	Moscato di Terracina	wine grape, table grape	B	Non-Atrib3	Non-Atrib-5	Admix	Other domesticated grapes
0.233029	B00ER0J	vinifera	ISR	NEAS	EMCA	Nehelescol	table grape	B	B3	Non-Atrib-5	Admix	Table grapes
0.233945	R-LLE_08	Archaeological											France
0.233996	B00EQVC	vinifera	FRA	WEUR	WCEUR	Cacaboue	wine grape	B	A3	Non-Atrib-5	Admix	Wine grapes — West and Central Europe
0.234367	R-HW71_17	Archaeological											France
0.235793	B00F6PJ	vinifera	GRC	BALP	BALK	Muscat a petits grains blancs	wine grape	B	C3	D5	Admix	Wine grapes — Balkans and East Europe
0.237866	B00EQTK	vinifera	#N/A	WEUR	WCEUR	Gouais blanc	wine grape	B	Non-Atrib3	Non-Atrib-5	Groupe4	Wine grapes — West and Central Europe
0.238419	B00EQTU	vinifera	ROU	EEUR	BALK	Galbena uriasa	wine grape	B	-	-	Groupe4	Wine grapes — Balkans and East Europe
0.238515	R-MF_23	Archaeological											France
0.238557	B00EI5C	vinifera	CHE	CEUR	WCEUR	Amigne	wine grape	B	Non-Atrib3	Non-Atrib-5	Admix	Wine grapes — West and Central Europe
0.23911	B00FQJ8	vinifera	ESP	IBER	IBER	LAIRÉN	wine grape	B	-	-	Admix	Wine grapes — Iberian Peninsula and Northwest Africa
0.240024	Grotta di Pertosa_P57	Archaeological											Grotta di Pertosa
0.24146	B00EQV8	vinifera	CHE	CEUR	WCEUR	Arvine	wine grape	B	A3	Non-Atrib-5	Groupe1	Wine grapes — West and Central Europe
0.24146	B00ER7Q	vinifera	AUT	CEUR	WCEUR	Tantovina	wine grape	B	Non-Atrib3	Non-Atrib-5	Admix	Wine grapes — West and Central Europe
0.241598	B00EQX0	vinifera	#N/A	-	-	Frankenthal rouge fonce	wine grape, table grape	Rg	Non-Atrib3	D5	Admix	Other domesticated grapes
0.241598	B00F6OK	vinifera	SCG	BALP	BALK	Steinschiller weisser	wine grape	B	Non-Atrib3	Non-Atrib-5	Admix	Wine grapes — Balkans and East Europe
0.242013	B00EQSQ	vinifera	GRC	BALP	BALK	Kakotryghis	wine grape	B	C3	E5	Admix	Wine grapes — Balkans and East Europe
0.242151	B00ER9A	vinifera	ITA	ITAP	ITAP	Italia (Pirovano 65)	table grape	B	Non-Atrib3	D5	Admix	Table grapes
0.242151	B00ERA6	vinifera	CHE	CEUR	WCEUR	Bondola	wine grape	N	A3	Non-Atrib-5	Admix	Wine grapes — West and Central Europe
0.242289	B00ERCL	vinifera	BGR	EEUR	BALK	Dimiat	wine grape, table grape	B	C3	E5	Groupe4	Other domesticated grapes
0.242566	B00EQVB	vinifera	CHE	CEUR	WCEUR	Humagne blanc	wine grape	B	-	-	Admix	Wine grapes — West and Central Europe
0.243119	B00EQSL	vinifera	ITA	ITAP	ITAP	Caprugnone	table grape	N	Non-Atrib3	Non-Atrib-5	Admix	Table grapes
0.243257	B001755	vinifera	FRA	WEUR	WCEUR	Chouchillon	wine grape	B	A3	C5	Groupe1	Wine grapes — West and Central Europe
0.243671	B00ER9O	vinifera	ITA	ITAP	ITAP	Grignolino	wine grape	N	Non-Atrib3	Non-Atrib-5	Admix	Other domesticated grapes
0.243671	B00ERRB	vinifera	AUT	CEUR	WCEUR	Pekasore	wine grape, table grape	B	-	-	Admix	Other domesticated grapes
0.243948	B00EQVV	vinifera	FRA	WEUR	WCEUR	Len de l El	wine grape	B	A3	C5	Admix	Wine grapes — West and Central Europe
0.244086	B00EI5J	vinifera	ITA	ITAP	ITAP	Coda di volpe bianca	wine grape	B	Non-Atrib3	Non-Atrib-5	Admix	Other domesticated grapes
0.244501	B00ER1L	vinifera	FRA	WEUR	WCEUR	Vintaiu	wine grape	N	Non-Atrib3	Non-Atrib-5	Admix	Wine grapes — West and Central Europe
0.244501	B00ER6Q	vinifera	ITA	ITAP	ITAP	Sagrantino	wine grape	N	-	-	Admix	Other domesticated grapes
0.244777	B00ER6N	vinifera	GRC	BALP	BALK	Xynomavro	wine grape	N	-	-	Groupe4	Wine grapes — Balkans and East Europe
0.244777	B00ER9T	vinifera	FRA	WEUR	WCEUR	Grassen	wine grape	N	Non-Atrib3	Non-Atrib-5	Admix	Wine grapes — West and Central Europe
0.245192	B00F6OC	vinifera	ITA	ITAP	ITAP	Riminese	wine grape	B	Non-Atrib3	Non-Atrib-5	Admix	Other domesticated grapes
0.24533	B00ER7Y	vinifera	HUN	EEUR	BALK	Furmint	wine grape	B	C3	E5	Groupe4	Wine grapes — Balkans and East Europe
0.245745	B00EQTN	vinifera	ROU	EEUR	BALK	Feteasca regala	wine grape	B	C3	E5	Groupe4	Wine grapes — Balkans and East Europe
0.245745	B00ER8L	vinifera	GRC	BALP	BALK	Voudomato	wine grape	N	Non-Atrib3	Non-Atrib-5	Admix	Wine grapes — Balkans and East Europe
0.246436	B00ERS0	vinifera	FRA	WEUR	WCEUR	Bourboulenc	wine grape	B	A3	C5	Admix	Wine grapes — West and Central Europe
0.246712	B00CW9D	vinifera	ITA	ITAP	ITAP	Malvasia di Sardegna	wine grape	B	Non-Atrib3	Non-Atrib-5	Admix	Other domesticated grapes
0.246712	B00EI5M	vinifera	ROU	EEUR	BALK	Rakszolo	wine grape	B	C3	E5	Groupe4	Wine grapes — Balkans and East Europe
0.246712	B00EQSY	vinifera	ITA	ITAP	ITAP	Montepulciano	wine grape	N	Non-Atrib3	Non-Atrib-5	Admix	Other domesticated grapes
0.246712	B00FQG2	vinifera	#N/A	-	-	JAOUMET	table grape	B	Non-Atrib3	Non-Atrib-5	Admix	Table grapes
0.24685	B00F6O2	vinifera	ITA	ITAP	ITAP	Lumassina	wine grape	B	Non-Atrib3	Non-Atrib-5	Admix	Other domesticated grapes
0.247127	B00EQUW	vinifera	ITA	ITAP	ITAP	Lagrein	wine grape	N	Non-Atrib3	Non-Atrib-5	Admix	Other domesticated grapes
0.247265	B00F6OX	vinifera	DZA	MAGH	MAGH	Louali	table grape	B	Non-Atrib3	A5	Admix	Table grapes
0.24768	B00EQVJ	vinifera	FRA	WEUR	WCEUR	Mireille	table grape	B	Non-Atrib3	D5	Admix	Table grapes
0.24768	B00EQXL	vinifera	#N/A	-	-	Muscat d Alexandrie	wine grape, table grape	B	C3	D5	Admix	Other domesticated grapes
0.247818	B00EQU4	vinifera	ITA	ITAP	ITAP	Moscato giallo	wine grape, table grape	B	Non-Atrib3	Non-Atrib-5	Admix	Other domesticated grapes
0.247818	B00ER3I	vinifera	ITA	ITAP	ITAP	Semidano	wine grape	B	Non-Atrib3	Non-Atrib-5	Admix	Other domesticated grapes
0.247818	B00ERPY	vinifera	DEU	CEUR	WCEUR	Nr. 19	wine grape	B	A3	C5	Admix	Wine grapes — West and Central Europe
0.247956	B00ER36	vinifera	ITA	ITAP	ITAP	Arneis	wine grape	B	Non-Atrib3	Non-Atrib-5	Admix	Other domesticated grapes
0.248094	B00ERPI	vinifera	BAL	CEUR	WCEUR	Rosenmuskateller	wine grape, table grape	N	-	-	Admix	Other domesticated grapes
0.248094	B00ERQ0	vinifera	ITA	ITAP	ITAP	Blatterle	wine grape	B	-	-	Admix	Other domesticated grapes
0.248094	B00FQJI	vinifera	PRT	IBER	IBER	Viosinho	wine grape	B	Non-Atrib3	Non-Atrib-5	Admix	Wine grapes — Iberian Peninsula and Northwest Africa
0.248232	B00EI4O	vinifera	FRA	WEUR	WCEUR	Poulsard	wine grape	N	A3	Non-Atrib-5	Admix	Wine grapes — West and Central Europe
0.248371	B00EQV7	vinifera	FRA	WEUR	WCEUR	Mondeuse blanche	wine grape	B	A3	C5	Admix	Wine grapes — West and Central Europe
0.248371	B00FQG3	vinifera	ESP	IBER	IBER	FONDO DE ORZA	table grape	B	Non-Atrib3	Non-Atrib-5	Admix	Table grapes
0.248647	B00ER72	vinifera	AUT	WEUR	WCEUR	Limberger	wine grape	N	Non-Atrib3	E5	Groupe4	Wine grapes — West and Central Europe
0.248647	B00F6O9	vinifera	FRA	WEUR	WCEUR	Genovese	wine grape	B	Non-Atrib3	Non-Atrib-5	Admix	Wine grapes — West and Central Europe
0.248785	B00ER5Y	vinifera	#N/A	-	-	Gros Maroc	table grape	N	Non-Atrib3	Non-Atrib-5	Admix	Table grapes
0.248924	B00EQVU	vinifera	FRA	WEUR	WCEUR	Negret pounjut	wine grape	N	A3	C5	Admix	Wine grapes — West and Central Europe
0.248924	B00ERRS	vinifera	ITA	ITAP	ITAP	Calabrisi Bianco	wine grape, table grape	B	-	-	Admix	Other domesticated grapes
0.249062	B00EQXC	vinifera	FRA	WEUR	WCEUR	Pagadebiti	wine grape	B	Non-Atrib3	Non-Atrib-5	Admix	Wine grapes — West and Central Europe
0.249062	B00ER5H	vinifera	HUN	EEUR	BALK	Irsay Oliver	wine grape, table grape	B	Non-Atrib3	Non-Atrib-5	Admix	Other domesticated grapes
0.2492	B00EJLH	vinifera	ESP	IBER	IBER	VERDEJO NEGRO	wine grape	N	A3	Non-Atrib-5	Admix	Wine grapes — Iberian Peninsula and Northwest Africa
0.249476	B00EQUC	vinifera	FRA	WEUR	WCEUR	Magdeleine noire des Charentes	wine grape	N	A3	C5	Groupe1	Wine grapes — West and Central Europe
0.249615	B00EQTY	vinifera	UKR	RUUK	RUUK	Sorok Let Oktiabria	wine grape	N	Non-Atrib3	Non-Atrib-5	Admix	Other domesticated grapes
0.249615	B00ER7A	vinifera	ROU	EEUR	BALK	Roumi noir	table grape	N	B3	Non-Atrib-5	Admix	Table grapes
0.249615	B00ERPV	vinifera	DEU	CEUR	WCEUR	Suessrot 11/1	wine grape	N	-	-	Admix	Wine grapes — West and Central Europe
0.249888	R-LLE_02	Archaeological											France
0.249891	B00ERZG	vinifera	MDA	RUUK	RUUK	Negru De Causani	wine grape	N	C3	E5	Admix	Other domesticated grapes
0.250029	B00ER11	vinifera	GRC	BALP	BALK	Athiri lefko	wine grape, table grape	B	Non-Atrib3	Non-Atrib-5	Admix	Other domesticated grapes
0.250029	B00ERR2	vinifera	#N/A	-	-	Schirastraube	wine grape	B	-	-	Admix	Other domesticated grapes
0.250029	B00F6O8	vinifera	HUN	EEUR	BALK	Reine des Vignes	table grape	B	Non-Atrib3	D5	Admix	Table grapes
0.250029	B00F6OD	vinifera	ITA	ITAP	ITAP	Verdea	wine grape, table grape	B	Non-Atrib3	Non-Atrib-5	Admix	Other domesticated grapes
0.250167	B00ERQX	vinifera	AZE	CAUC	EMCA	Shiradzouli Belyi	wine grape, table grape	B	B3	Non-Atrib-5	Admix	Other domesticated grapes
0.250444	B00EQVP	vinifera	ITA	ITAP	ITAP	Balsamina (Collection Oberlin)	wine grape	B	Non-Atrib3	Non-Atrib-5	Admix	Other domesticated grapes
0.250444	B00ER88	vinifera	BGR	EEUR	BALK	Muscat de Rousse	table grape	N	Non-Atrib3	D5	Admix	Table grapes
0.250444	B00ERQ2	vinifera	#N/A	-	-	Hoertling Weiss	wine grape	B	-	-	Admix	Other domesticated grapes
0.250582	B00ER2W	vinifera	FRA	WEUR	WCEUR	Grappenoux	wine grape	N	A3	C5	Groupe1	Wine grapes — West and Central Europe
0.25072	B00FQIU	vinifera	ESP	IBER	IBER	SALVADOR	wine grape	B	-	-	Admix	Wine grapes — Iberian Peninsula and Northwest Africa
0.250859	B00EQT0	vinifera	ITA	ITAP	ITAP	Bellone	wine grape	B	Non-Atrib3	Non-Atrib-5	Admix	Other domesticated grapes
0.250997	B00EQSF	vinifera	GRC	BALP	BALK	Stavroto faux (Collection Lykovrissi)	wine grape	N	Non-Atrib3	Non-Atrib-5	Admix	Wine grapes — Balkans and East Europe
0.251135	B00F6OB	vinifera	ITA	ITAP	ITAP	Dolcetto	wine grape	N	Non-Atrib3	Non-Atrib-5	Admix	Other domesticated grapes
0.251411	B00EQUR	vinifera	PRT	IBER	IBER	Pero Godal	wine grape, table grape	N	Non-Atrib3	Non-Atrib-5	Admix	Other domesticated grapes
0.251411	B00ER5X	vinifera	FRA	WEUR	WCEUR	Chenin	wine grape	B	A3	C5	Admix	Wine grapes — West and Central Europe
0.251688	B00ER1U	vinifera	ITA	ITAP	ITAP	Matilde	table grape	B	Non-Atrib3	D5	Admix	Table grapes
0.251688	B00F6OW	vinifera	MAR	MAGH	MAGH	Plant du Maroc E (Collection Meknes)	table grape	N	B3	Non-Atrib-5	Admix	Table grapes
0.251688	B00F6PM	vinifera	FRA	WEUR	WCEUR	Muscat d Eisenstadt	table grape	N	Non-Atrib3	Non-Atrib-5	Admix	Table grapes
0.251826	B00ER0D	vinifera	GRC	BALP	BALK	Akiki	table grape	Rs	B3	B5	Admix	Table grapes
0.251826	B00ERPQ	vinifera	SVN	BALP	BALK	Javor Weiss	wine grape	B	Non-Atrib3	E5	Groupe4	Wine grapes — Balkans and East Europe
0.251826	B00ERRD	vinifera	DEU	CEUR	WCEUR	Kerner	wine grape	B	Non-Atrib3	Non-Atrib-5	Admix	Wine grapes — West and Central Europe
0.251826	B00F6OO	vinifera	GRC	BALP	BALK	Savvatiano	wine grape	B	Non-Atrib3	Non-Atrib-5	Admix	Wine grapes — Balkans and East Europe
0.251964	B00ER1V	vinifera	AUT	CEUR	WCEUR	Zweigelt blau	wine grape	N	A3	C5	Admix	Wine grapes — West and Central Europe
0.251964	B00ER3C	vinifera	FRA	WEUR	WCEUR	Roi des precoces	table grape	N	A3	C5	Groupe1	Table grapes
0.251964	B00ER69	vinifera	ITA	ITAP	ITAP	Rossignola	wine grape	N	Non-Atrib3	Non-Atrib-5	Admix	Other domesticated grapes
0.252102	B00EQTL	vinifera	HUN	EEUR	BALK	Pozsonyi feher	wine grape	B	C3	E5	Admix	Wine grapes — Balkans and East Europe
0.252102	B00ERRY	vinifera	HUN	EEUR	BALK	Izsaki Sarfeher	wine grape	B	C3	E5	Groupe4	Wine grapes — Balkans and East Europe
0.252241	B00ER7R	vinifera	HUN	EEUR	BALK	Baratcsuha szurke	wine grape	G	Non-Atrib3	Non-Atrib-5	Admix	Wine grapes — Balkans and East Europe
0.252241	B00ER8J	vinifera	DEU	CEUR	WCEUR	Siegerrebe (Scheu 7957)	wine grape	Rs	Non-Atrib3	Non-Atrib-5	Admix	Wine grapes — West and Central Europe
0.252379	B00EQZH	vinifera	ESP	IBER	IBER	Teta de Vaca	table grape	B	-	-	Admix	Table grapes
0.252379	B00FQF7	vinifera	ESP	IBER	IBER	PRIETO PICUDO BLANCO	wine grape	B	-	-	Admix	Wine grapes — Iberian Peninsula and Northwest Africa
0.252517	B00EJK4	vinifera	FRA	WEUR	WCEUR	ALPHONSE LAVALLEE	wine grape, table grape, raisin grape	N	C3	D5	Admix	Other domesticated grapes
0.252517	B00EQV5	vinifera	DEU	CEUR	WCEUR	Affenthaler	wine grape	N	-	-	Admix	Wine grapes — West and Central Europe
0.252517	B00EQZ2	vinifera	UZB	FEAS	MFEAS	Khoussaine blanc	table grape	B	B3	B5	Groupe2	Table grapes
0.252655	B00FQG6	vinifera	#N/A	-	-	CATALANESCA BIANCA	table grape	B	Non-Atrib3	Non-Atrib-5	Admix	Table grapes
0.252793	B00EI4L	vinifera	FRA	WEUR	WCEUR	Roussette basse de Seyssel	wine grape	B	A3	C5	Groupe1	Wine grapes — West and Central Europe
0.252932	B00FQG1	vinifera	PRT	IBER	IBER	DONA MARIA	table grape	B	Non-Atrib3	D5	Admix	Table grapes
0.25307	B00F6OR	vinifera	DZA	MAGH	MAGH	Agourane	wine grape, table grape	B	Non-Atrib3	Non-Atrib-5	Admix	Other domesticated grapes
0.253346	B00EI4Q	vinifera	FRA	WEUR	WCEUR	Gibert	wine grape	N	A3	C5	Admix	Wine grapes — West and Central Europe
0.253346	B00ER0X	vinifera	ITA	ITAP	ITAP	Grillo	wine grape	B	Non-Atrib3	Non-Atrib-5	Admix	Other domesticated grapes
0.253346	B00F6OG	vinifera	ITA	ITAP	ITAP	Bombino bianco	wine grape, table grape	B	Non-Atrib3	Non-Atrib-5	Admix	Other domesticated grapes
0.253623	B00EQSO	vinifera	FRA	WEUR	WCEUR	Plant de Ponteilla (Jaubert)	wine grape	B	Non-Atrib3	Non-Atrib-5	Groupe3	Wine grapes — West and Central Europe
0.253623	B00F6OQ	vinifera	HRV	BALP	BALK	Plavina crna	wine grape	N	C3	E5	Admix	Wine grapes — Balkans and East Europe
0.253623	B00F6PE	vinifera	FRA	WEUR	WCEUR	Ora	table grape	B	Non-Atrib3	D5	Admix	Table grapes
0.253761	B00ERC4	vinifera	FRA	WEUR	WCEUR	Muscat Ottonel	wine grape	B	Non-Atrib3	Non-Atrib-5	Admix	Wine grapes — West and Central Europe
0.253761	B00F6QE	vinifera	FRA	WEUR	WCEUR	Dongine	wine grape, table grape	B	A3	C5	Groupe1	Other domesticated grapes
0.253761	B00FQF6	vinifera	ESP	IBER	IBER	REDONDAL	wine grape	B	-	-	Admix	Wine grapes — Iberian Peninsula and Northwest Africa
0.253899	B00FQF1	vinifera	ESP	IBER	IBER	GARNACHA FRANCESA	wine grape	N	Non-Atrib3	Non-Atrib-5	Admix	Wine grapes — Iberian Peninsula and Northwest Africa
0.254037	B00EQYZ	vinifera	ITA	ITAP	ITAP	Garbanega faux (Istituto San Michele)	wine grape	B	Non-Atrib3	Non-Atrib-5	Admix	Other domesticated grapes
0.254176	B00EQT1	vinifera	ITA	ITAP	ITAP	Bonamico	wine grape	N	Non-Atrib3	Non-Atrib-5	Admix	Other domesticated grapes
0.254314	B00ERB2	vinifera	PRT	IBER	IBER	Ferlongo (H 34 49 69)	table grape	N	B3	Non-Atrib-5	Admix	Table grapes
0.254452	B00EQU1	vinifera	FRA	WEUR	WCEUR	Codivarta	wine grape	B	Non-Atrib3	Non-Atrib-5	Admix	Wine grapes — West and Central Europe
0.254481	R-LLE_09	Archaeological											France
0.25459	B00EQTO	vinifera	GRC	BALP	BALK	Verdeca (Lagorthi)	wine grape	B	C3	E5	Admix	Wine grapes — Balkans and East Europe
0.25459	B00EQX9	vinifera	ITA	ITAP	ITAP	Fumin	wine grape	N	Non-Atrib3	Non-Atrib-5	Admix	Other domesticated grapes
0.25459	B00EQZO	vinifera	ESP	IBER	IBER	Garrido macho	wine grape, table grape	B	B3	A5	Groupe3	Other domesticated grapes
0.254728	B00ERAM	vinifera	ROU	EEUR	BALK	Feteasca alba	wine grape	B	C3	E5	Admix	Wine grapes — Balkans and East Europe
0.254867	B00EQXH	vinifera	ITA	ITAP	ITAP	Primitivo	wine grape	N	Non-Atrib3	Non-Atrib-5	Admix	Other domesticated grapes
0.254867	B00ER1J	vinifera	FRA	WEUR	WCEUR	Raisaine	wine grape, table grape	B	Non-Atrib3	Non-Atrib-5	Admix	Other domesticated grapes
0.254867	B00ER7I	vinifera	ITA	ITAP	ITAP	Calabrese (Nero d Avola)	wine grape	N	Non-Atrib3	Non-Atrib-5	Admix	Other domesticated grapes
0.255005	B00EJK7	vinifera	#N/A	-	-	CHELVA	wine grape	-	-	-	Admix	Other domesticated grapes
0.255005	B00EQZR	vinifera	TUR	CAUC	EMCA	Bogazkere	wine grape	N	B3	Non-Atrib-5	Admix	Other domesticated grapes
0.255005	B00ER8I	vinifera	TUR	CAUC	EMCA	Okuz gozu 2099Mtp1	table grape	N	B3	Non-Atrib-5	Groupe2	Table grapes
0.255005	B00FQHI	vinifera	ESP	IBER	IBER	PEREJIL	wine grape	B	-	-	Admix	Wine grapes — Iberian Peninsula and Northwest Africa
0.255005	B00FQIO	vinifera	ESP	IBER	IBER	MOSCATEL	wine grape, table grape	B	-	-	Admix	Other domesticated grapes
0.255143	B00ER7S	vinifera	HUN	EEUR	BALK	Goher	wine grape	B	C3	E5	Groupe4	Wine grapes — Balkans and East Europe
0.255143	B00ERBU	vinifera	TUN	MAGH	MAGH	Rassegui	wine grape, table grape	B	Non-Atrib3	Non-Atrib-5	Admix	Other domesticated grapes
0.255281	B00ERPF	vinifera	DEU	CEUR	WCEUR	Gelbhoelzer Blau	wine grape, table grape	N	A3	C5	Admix	Other domesticated grapes
0.255281	B00ERQH	vinifera	UKR	RUUK	RUUK	Shabash	table grape	B	-	-	Admix	Table grapes
0.25542	B00EQTS	vinifera	ITA	ITAP	ITAP	Cococciola	wine grape, table grape	B	Non-Atrib3	Non-Atrib-5	Admix	Other domesticated grapes
0.25542	B00EQXT	vinifera	IRN	MEAS	MFEAS	Siah	wine grape, table grape	B	B3	B5	Admix	Other domesticated grapes
0.25542	B00FQFD	vinifera	ESP	IBER	IBER	PEDRO XIMÉNEZ	wine grape	B	-	-	Admix	Wine grapes — Iberian Peninsula and Northwest Africa
0.25542	B00FQGP	vinifera	#N/A	-	-	BAYAD	table grape	B	-	-	Admix	Table grapes
0.255488	M-MDV12_04	Archaeological											France
0.255558	B00EJK1	vinifera	ESP	IBER	IBER	ALBILLO	wine grape, table grape	B	Non-Atrib3	Non-Atrib-5	Admix	Other domesticated grapes
0.255558	B00EJKE	vinifera	ESP	IBER	IBER	MALVAR	wine grape, table grape	B	B3	A5	Groupe3	Other domesticated grapes
0.255558	B00EQVM	vinifera	CHE	CEUR	WCEUR	Completer	wine grape	B	A3	Non-Atrib-5	Groupe1	Wine grapes — West and Central Europe
0.255558	B00EQXP	vinifera	ROU	EEUR	BALK	Galbena de Odobesti	wine grape	B	C3	E5	Groupe4	Wine grapes — Balkans and East Europe
0.255558	B00FQGZ	vinifera	ITA	ITAP	ITAP	CONCA DORO	table grape	B	-	-	Admix	Table grapes
0.255834	B00EQT2	vinifera	HUN	EEUR	BALK	Lisztes feher	wine grape	B	C3	E5	Groupe4	Wine grapes — Balkans and East Europe
0.255834	B00ER5G	vinifera	ITA	ITAP	ITAP	Trebbiano spoletino	wine grape	B	Non-Atrib3	Non-Atrib-5	Admix	Other domesticated grapes
0.255834	B00ER6P	vinifera	ITA	ITAP	ITAP	Garganega	wine grape, table grape	B	Non-Atrib3	E5	Admix	Other domesticated grapes
0.255834	B00ER9V	vinifera	HUN	EEUR	BALK	Harslevelu	wine grape	B	C3	E5	Groupe4	Wine grapes — Balkans and East Europe
0.255972	B00EQZ3	vinifera	UKR	RUUK	RUUK	Kolossie gebirgig	table grape	N	B3	B5	Admix	Table grapes
0.255972	B00ERPM	vinifera	FRA	WEUR	WCEUR	Olber	wine grape	B	Non-Atrib3	Non-Atrib-5	Admix	Wine grapes — West and Central Europe
0.255972	B00F6P3	vinifera	ITA	ITAP	ITAP	Falanghina	wine grape	B	Non-Atrib3	Non-Atrib-5	Admix	Other domesticated grapes
0.256111	B00EQXX	vinifera	PRT	IBER	IBER	Labrusco	wine grape	N	Non-Atrib3	Non-Atrib-5	Groupe1	Wine grapes — Iberian Peninsula and Northwest Africa
0.256111	B00ERSG	vinifera	GRC	BALP	BALK	Kotsifali	wine grape	N	Non-Atrib3	Non-Atrib-5	Admix	Wine grapes — Balkans and East Europe
0.256249	B00EQUI	vinifera	ESP	IBER	IBER	Corason de Kabritte blanc	wine grape	B	A3	Non-Atrib-5	Admix	Wine grapes — Iberian Peninsula and Northwest Africa
0.256249	B00ER0Y	vinifera	DZA	MAGH	MAGH	Ain el Bouma	table grape	B	Non-Atrib3	Non-Atrib-5	Admix	Table grapes
0.256249	B00ERA7	vinifera	FRA	WEUR	WCEUR	Petit Bouschet	wine grape	N	A3	C5	Admix	Wine grapes — West and Central Europe
0.256387	B00EQT7	vinifera	HRV	BALP	BALK	Nincusa	wine grape, table grape	N	C3	E5	Admix	Other domesticated grapes
0.256387	B00EQTH	vinifera	YUG	BALP	BALK	Balbut bijeli	table grape	B	C3	Non-Atrib-5	Admix	Table grapes
0.256387	B00ER9G	vinifera	FRA	WEUR	WCEUR	Meslier Saint Franï¿½ois	wine grape	B	A3	C5	Admix	Wine grapes — West and Central Europe
0.256387	B00ERCU	vinifera	GRC	BALP	BALK	Kolliniatiko	wine grape	Rg	C3	E5	Admix	Wine grapes — Balkans and East Europe
0.256525	B00EQTQ	vinifera	GRC	BALP	BALK	Staphidampelo	wine grape	N	C3	Non-Atrib-5	Admix	Wine grapes — Balkans and East Europe
0.256525	B00ER96	vinifera	ESP	IBER	IBER	Macabeu	wine grape	B	Non-Atrib3	A5	Groupe3	Wine grapes — Iberian Peninsula and Northwest Africa
0.256525	B00FQIY	vinifera	ESP	IBER	IBER	PENSAL BLANCO	wine grape	B	-	-	Groupe3	Wine grapes — Iberian Peninsula and Northwest Africa
0.256663	B00EQT8	vinifera	HRV	BALP	BALK	Ruzevina	wine grape, table grape	B	C3	E5	Admix	Other domesticated grapes
0.256663	B00ER6V	vinifera	ITA	ITAP	ITAP	Riesling italico	wine grape	B	Non-Atrib3	Non-Atrib-5	Admix	Other domesticated grapes
0.256663	B00ER8B	vinifera	FRA	WEUR	WCEUR	Alicante Henri Bouschet	wine grape	N	Non-Atrib3	Non-Atrib-5	Admix	Wine grapes — West and Central Europe
0.256663	B00F6P7	vinifera	ARM	CAUC	EMCA	Voskeat	wine grape	B	Non-Atrib3	Non-Atrib-5	Admix	Other domesticated grapes
0.256663	B00FQFU	vinifera	ESP	IBER	IBER	ALBARRÁS	wine grape	B	-	-	Groupe3	Wine grapes — Iberian Peninsula and Northwest Africa
0.256663	B00FQJ0	vinifera	ESP	IBER	IBER	SABATÉ	wine grape, table grape	N	Non-Atrib3	A5	Admix	Other domesticated grapes
0.256802	B00EI5B	vinifera	TUN	MAGH	MAGH	Bezoul el Kelba	table grape	B	Non-Atrib3	Non-Atrib-5	Admix	Table grapes
0.256802	B00ER6I	vinifera	ITA	ITAP	ITAP	Bermestia bianca	table grape	B	Non-Atrib3	Non-Atrib-5	Admix	Table grapes
0.256802	B00F6OE	vinifera	ITA	ITAP	ITAP	Croatina	wine grape	N	Non-Atrib3	Non-Atrib-5	Admix	Other domesticated grapes
0.256812	M-MDV12_05	Archaeological											France
0.25694	B00EQVF	vinifera	FRA	WEUR	WCEUR	Roublot	wine grape	B	A3	C5	Admix	Wine grapes — West and Central Europe
0.25694	B00ER2T	vinifera	LBN	NEAS	EMCA	Obeidi	table grape	B	B3	Non-Atrib-5	Admix	Table grapes
0.25694	B00FQHG	vinifera	FRA	WEUR	WCEUR	TINTO MADRID	wine grape	N	A3	Non-Atrib-5	Admix	Wine grapes — West and Central Europe
0.257078	B00EQU8	vinifera	FRA	WEUR	WCEUR	Gros Bourgogne	wine grape	B	C3	E5	Groupe4	Wine grapes — West and Central Europe
0.257078	B00EQXG	vinifera	GRC	BALP	BALK	Vidiano	wine grape	B	Non-Atrib3	Non-Atrib-5	Admix	Wine grapes — Balkans and East Europe
0.257078	B00ER5K	vinifera	ESP	IBER	IBER	Gibi	wine grape	B	B3	A5	Groupe3	Wine grapes — Iberian Peninsula and Northwest Africa
0.257078	B00ERS1	vinifera	UZB	FEAS	MFEAS	Taifi Rozovyi	table grape	Rs	B3	B5	Groupe2	Table grapes
0.257078	B00FQHM	vinifera	PRT	IBER	IBER	SABRO	wine grape	B	B3	A5	Groupe3	Wine grapes — Iberian Peninsula and Northwest Africa
0.257186	M-MDV13_07	Archaeological											France
0.257216	B00EQSU	vinifera	YUG	BALP	BALK	Okatac faux	wine grape, table grape	B	-	-	Admix	Other domesticated grapes
0.257216	B00EQTZ	vinifera	DEU	CEUR	WCEUR	Heroldrebe (We S130)	wine grape	N	C3	E5	Admix	Wine grapes — West and Central Europe
0.257216	B00ER52	vinifera	PRT	IBER	IBER	Mourisco tinto	wine grape	N	Non-Atrib3	A5	Admix	Wine grapes — Iberian Peninsula and Northwest Africa
0.257355	B00EJLC	vinifera	ESP	IBER	IBER	GARRIDO FINO	wine grape	B	-	-	Groupe3	Wine grapes — Iberian Peninsula and Northwest Africa
0.257493	B00EQUZ	vinifera	FRA	WEUR	WCEUR	Dureza	wine grape	N	A3	C5	Groupe1	Wine grapes — West and Central Europe
0.257493	B00EQVN	vinifera	FRA	WEUR	WCEUR	Baserri	wine grape	B	A3	C5	Groupe1	Wine grapes — West and Central Europe
0.257493	B00ERCN	vinifera	ESP	IBER	IBER	Ribote rose	wine grape	Rs	Non-Atrib3	Non-Atrib-5	Admix	Wine grapes — Iberian Peninsula and Northwest Africa
0.257631	B00EQT6	vinifera	HRV	BALP	BALK	Rudezusa	wine grape, table grape	N	Non-Atrib3	E5	Admix	Other domesticated grapes
0.257631	B00EQXK	vinifera	ITA	ITAP	ITAP	Pardina (Pirovano130)	table grape	B	Non-Atrib3	Non-Atrib-5	Admix	Table grapes
0.257631	B00EQZ0	vinifera	SYR	NEAS	EMCA	Gharbi	wine grape	B	-	-	Admix	Other domesticated grapes
0.257631	B00ER2X	vinifera	ITA	ITAP	ITAP	Piccolit	wine grape	B	Non-Atrib3	Non-Atrib-5	Admix	Other domesticated grapes
0.257631	B00ER7N	vinifera	ROU	EEUR	BALK	Coada vulpii	table grape	Rs	Non-Atrib3	Non-Atrib-5	Groupe2	Table grapes
0.257631	B00ERCD	vinifera	ITA	ITAP	ITAP	Albaranzeuli bianco	wine grape	B	Non-Atrib3	Non-Atrib-5	Admix	Other domesticated grapes
0.257631	B00F6PO	vinifera	DZA	MAGH	MAGH	Ahmeur bou Ahmeur	table grape	Rg	B3	A5	Admix	Table grapes
0.257672	R-MDV14_09	Archaeological											France
0.257769	B00ERSC	vinifera	RUS	RUUK	RUUK	Shtur Angur	table grape; raisin grape	Rg	-	-	Groupe2	Other domesticated grapes
0.257907	B00EQTT	vinifera	ITA	ITAP	ITAP	Greco bianco	wine grape	B	Non-Atrib3	Non-Atrib-5	Admix	Other domesticated grapes
0.257907	B00ERR3	vinifera	ITA	ITAP	ITAP	Uva Di Troia	wine grape	N	Non-Atrib3	Non-Atrib-5	Admix	Other domesticated grapes
0.258046	B00EQUO	vinifera	FRA	WEUR	WCEUR	Massirart	wine grape	N	A3	C5	Admix	Wine grapes — West and Central Europe
0.258184	B00EQSC	vinifera	ROU	EEUR	BALK	Sasca (Collection Ravaz)	wine grape	BR	C3	E5	Admix	Wine grapes — Balkans and East Europe
0.258184	B00EQVT	vinifera	FRA	WEUR	WCEUR	Camaraou noir	wine grape	N	A3	C5	Groupe1	Wine grapes — West and Central Europe
0.258322	B00EI4N	vinifera	ITA	ITAP	ITAP	Avarengo	wine grape, table grape	N	Non-Atrib3	Non-Atrib-5	Admix	Other domesticated grapes
0.258322	B00EJL6	vinifera	ESP	IBER	IBER	SUBIRAT PARANT	wine grape	B	B3	A5	Groupe3	Wine grapes — Iberian Peninsula and Northwest Africa
0.258322	B00ER3B	vinifera	PRT	IBER	IBER	Dedo de Dama	table grape	B	Non-Atrib3	A5	Admix	Table grapes
0.258322	B00ERCT	vinifera	MDA	RUUK	RUUK	Khikhvi femelle (Collection Kichinev)	wine grape	B	B3	B5	Admix	Other domesticated grapes
0.258737	B00ERJ2	vinifera	RUS	RUUK	RUUK	Granatovyi	wine grape	N	-	-	Admix	Other domesticated grapes
0.258875	B001756	vinifera	GRC	BALP	BALK	Araklinos	wine grape	N	Non-Atrib3	Non-Atrib-5	Admix	Wine grapes — Balkans and East Europe
0.258875	B00EQUV	vinifera	ITA	ITAP	ITAP	Freisa	wine grape	N	Non-Atrib3	Non-Atrib-5	Groupe1	Other domesticated grapes
0.258875	B00ER3E	vinifera	GRC	BALP	BALK	Heptakilo	table grape	N	Non-Atrib3	Non-Atrib-5	Groupe2	Table grapes
0.258875	B00ER49	vinifera	FRA	WEUR	WCEUR	Mondeuse	wine grape	N	A3	C5	Groupe1	Wine grapes — West and Central Europe
0.259013	B00ER2I	vinifera	BGR	EEUR	BALK	Velika	table grape	N	Non-Atrib3	D5	Admix	Table grapes
0.259013	B00ER55	vinifera	#N/A	-	-	Houssein rouge	table grape	NR	B3	B5	Groupe2	Table grapes
0.259125	M-MDV12_07	Archaeological											France
0.259151	B00ER3S	vinifera	AUT	WEUR	WCEUR	Sylvaner	wine grape	B	Non-Atrib3	Non-Atrib-5	Admix	Wine grapes — West and Central Europe
0.259151	B00ERA0	vinifera	PRT	IBER	IBER	Rabigato du Douro	wine grape	B	Non-Atrib3	Non-Atrib-5	Admix	Wine grapes — Iberian Peninsula and Northwest Africa
0.259151	B00ERS6	vinifera	UZB	FEAS	MFEAS	Dzhidzhigi Kara	table grape	N	B3	B5	Groupe2	Table grapes
0.259151	B00F6PB	vinifera	FRA	WEUR	WCEUR	Datal	table grape	B	C3	D5	Admix	Table grapes
0.259151	B00FQH5	vinifera	ESP	IBER	IBER	PALOTE	wine grape	B	-	-	Admix	Wine grapes — Iberian Peninsula and Northwest Africa
0.259151	B00FQHV	vinifera	ESP	IBER	IBER	CUATENDRI	wine grape	N	Non-Atrib3	Non-Atrib-5	Admix	Wine grapes — Iberian Peninsula and Northwest Africa
0.25929	B00ERPX	vinifera	AUT	CEUR	WCEUR	Batttraube	table grape	N	C3	E5	Groupe4	Table grapes
0.259428	B00EQTG	vinifera	HRV	BALP	BALK	Malvasia istriana	wine grape	B	Non-Atrib3	Non-Atrib-5	Admix	Wine grapes — Balkans and East Europe
0.259428	B00EQXA	vinifera	GRC	BALP	BALK	Opsimo Edessis	table grape	B	Non-Atrib3	Non-Atrib-5	Admix	Table grapes
0.259428	B00ER2B	vinifera	ITA	ITAP	ITAP	Sultana moscata (Pirovano 75)	table grape	B	-	-	Groupe2	Table grapes
0.259428	B00ER9E	vinifera	ESP	IBER	IBER	Grenache	wine grape	N	Non-Atrib3	Non-Atrib-5	Groupe3	Wine grapes — Iberian Peninsula and Northwest Africa
0.25944	B00ERC5	sylvestris	FRA	WEUR	WCEUR	Lambrusque Mouchouses 1						V. vinifera subsp. sylvestris
0.259566	B00EQZP	vinifera	MAR	MAGH	MAGH	Azizi el Jaia	table grape	B	B3	A5	Admix	Table grapes
0.259566	B00ERPC	vinifera	#N/A	-	-	Beerheller	wine grape	B	-	-	Admix	Other domesticated grapes
0.259566	B00FQJ6	vinifera	ESP	IBER	IBER	TINTA FEMIA DE ALDÁN	wine grape	N	-	-	Admix	Wine grapes — Iberian Peninsula and Northwest Africa
0.259695	R-MDV14_04	Archaeological											France
0.259704	B00EQV9	vinifera	FRA	WEUR	WCEUR	Mecle	wine grape	N	A3	C5	Groupe1	Wine grapes — West and Central Europe
0.259704	B00EQX1	vinifera	ROU	EEUR	BALK	Razachie rosie	table grape	Rg	C3	E5	Admix	Table grapes
0.259704	B00EQZS	vinifera	ARM	CAUC	EMCA	Razdani	table grape	N	B3	B5	Admix	Table grapes
0.259704	B00EQZX	vinifera	ARM	CAUC	EMCA	Arakseni tcherni	table grape	N	B3	Non-Atrib-5	Admix	Table grapes
0.259704	B00ER12	vinifera	DZA	MAGH	MAGH	Amessasse	wine grape	B	Non-Atrib3	A5	Admix	Wine grapes — Iberian Peninsula and Northwest Africa
0.259704	B00ER98	vinifera	FRA	WEUR	WCEUR	Grec rouge	wine grape, table grape	Rs	Non-Atrib3	Non-Atrib-5	Admix	Other domesticated grapes
0.259842	B00F6OA	vinifera	ITA	ITAP	ITAP	Brachetto	wine grape	N	Non-Atrib3	Non-Atrib-5	Admix	Other domesticated grapes
0.259842	B00FQGI	vinifera	MAR	MAGH	MAGH	EL FARRYALI	table grape	N	B3	Non-Atrib-5	Admix	Table grapes
0.259842	B00FQIP	vinifera	ESP	IBER	IBER	PERRUNA	wine grape	B	Non-Atrib3	A5	Admix	Wine grapes — Iberian Peninsula and Northwest Africa
0.259963	M-C_27	Archaeological											France
0.259981	B00ER09	vinifera	ARM	CAUC	EMCA	Gantziandan	table grape	B	B3	B5	Admix	Table grapes
0.259981	B00ER0H	vinifera	ESP	IBER	IBER	Danugue	wine grape, table grape	N	B3	A5	Admix	Other domesticated grapes
0.260119	B00EQSD	vinifera	GRC	BALP	BALK	Skiadopoulo	wine grape, table grape	B	Non-Atrib3	Non-Atrib-5	Admix	Other domesticated grapes
0.260119	B00EQUM	vinifera	ITA	ITAP	ITAP	Lambrusco del Caset	wine grape	N	Non-Atrib3	Non-Atrib-5	Groupe1	Other domesticated grapes
0.260119	B00ER1I	vinifera	GEO	CAUC	EMCA	Khikhvi	wine grape	B	B3	B5	Admix	Other domesticated grapes
0.260119	B00F6PA	vinifera	FRA	WEUR	WCEUR	Clairette	wine grape, table grape	B	A3	C5	Admix	Other domesticated grapes
0.260119	B00FQGH	vinifera	ESP	IBER	IBER	FERRAL	wine grape, table grape	N	-	-	Groupe3	Other domesticated grapes
0.260257	B00EQYX	vinifera	IND	FEAS	MFEAS	Angoor Kalan	table grape	Rs	-	-	Groupe2	Table grapes
0.260257	B00ER0G	vinifera	IRN	MEAS	MFEAS	Khalili belyi	table grape	B	B3	B5	Admix	Table grapes
0.260257	B00ER35	vinifera	GRC	BALP	BALK	Ithaki	table grape	Rs	Non-Atrib3	Non-Atrib-5	Admix	Table grapes
0.26031	M-LM_22	Archaeological											France
0.260533	B00174Y	vinifera	ROU	EEUR	BALK	Orlovi nogti	table grape	B	Non-Atrib3	Non-Atrib-5	Admix	Table grapes
0.260533	B00EQZQ	vinifera	TUN	MAGH	MAGH	Khalt	wine grape	B	B3	Non-Atrib-5	Admix	Wine grapes — Iberian Peninsula and Northwest Africa
0.260533	B00ER2Y	vinifera	ITA	ITAP	ITAP	Lignan	table grape	B	Non-Atrib3	Non-Atrib-5	Admix	Table grapes
0.260533	B00ERAT	vinifera	HUN	EEUR	BALK	Perle de Csaba	table grape	B	Non-Atrib3	D5	Admix	Table grapes
0.260533	B00ERPN	vinifera	HUN	EEUR	BALK	Frueher Blauer Ungar	wine grape	N	Non-Atrib3	Non-Atrib-5	Admix	Wine grapes — Balkans and East Europe
0.260533	B00F6O5	vinifera	#N/A	-	-	Noir de Crimee faux	table grape	N	B3	Non-Atrib-5	Admix	Table grapes
0.260533	B00FQI0	vinifera	ESP	IBER	IBER	EXCURSACH	wine grape	N	-	-	Admix	Wine grapes — Iberian Peninsula and Northwest Africa
0.260672	B00EQXE	vinifera	MDA	RUUK	RUUK	Lialmigui	wine grape, table grape	B	Non-Atrib3	Non-Atrib-5	Admix	Other domesticated grapes
0.260672	B00ER7U	vinifera	TCH	CEUR	WCEUR	Konigstraube	wine grape, table grape	B	Non-Atrib3	Non-Atrib-5	Admix	Other domesticated grapes
0.260672	B00F6OM	vinifera	HUN	EEUR	BALK	Beregi rozsas	wine grape	Rs	C3	E5	Groupe4	Wine grapes — Balkans and East Europe
0.260672	B00FQGX	vinifera	ESP	IBER	IBER	COJONATA	wine grape, table grape	B	-	-	Admix	Other domesticated grapes
0.26081	B00EJL3	vinifera	ESP	IBER	IBER	NEGRAMOLL	wine grape	N	Non-Atrib3	Non-Atrib-5	Groupe3	Wine grapes — Iberian Peninsula and Northwest Africa
0.26081	B00EQU5	vinifera	HUN	EEUR	BALK	Kolontar	wine grape	B	C3	Non-Atrib-5	Admix	Wine grapes — Balkans and East Europe
0.26081	B00FQG7	vinifera	ITA	ITAP	ITAP	MOSCATO DEL ADDA	table grape	N	Non-Atrib3	Non-Atrib-5	Admix	Table grapes
0.260948	B00EJL7	vinifera	ESP	IBER	IBER	VALENCI NEGRO	wine grape	N	Non-Atrib3	A5	Admix	Wine grapes — Iberian Peninsula and Northwest Africa
0.260948	B00F6P8	vinifera	FRA	WEUR	WCEUR	Argant	wine grape	N	C3	E5	Groupe4	Wine grapes — West and Central Europe
0.260948	B00FQGV	vinifera	RUS	RUUK	RUUK	RED OHANES	table grape	Rg	-	-	Admix	Table grapes
0.261086	B00EI4R	vinifera	FRA	WEUR	WCEUR	Baroque	wine grape	B	A3	C5	Admix	Wine grapes — West and Central Europe
0.261086	B00EQTJ	vinifera	TUR	CAUC	EMCA	Dimrit noir (Izmir)	wine grape	N	Non-Atrib3	Non-Atrib-5	Admix	Other domesticated grapes
0.261086	B00EQVO	vinifera	FRA	WEUR	WCEUR	Mourtaou	wine grape	N	A3	Non-Atrib-5	Admix	Wine grapes — West and Central Europe
0.261086	B00ER6A	vinifera	FRA	WEUR	WCEUR	Cinsaut	wine grape, table grape	N	A3	Non-Atrib-5	Admix	Other domesticated grapes
0.261225	B00EQSH	vinifera	AUT	CEUR	WCEUR	Urbanitraube noir (Collection Oberlin)	wine grape	N	Non-Atrib3	E5	Groupe4	Wine grapes — West and Central Europe
0.261225	B00EQTR	vinifera	GRC	BALP	BALK	Strophyliatico	wine grape	B	Non-Atrib3	Non-Atrib-5	Admix	Wine grapes — Balkans and East Europe
0.261225	B00ER8V	vinifera	FRA	WEUR	WCEUR	Fer	wine grape	N	A3	C5	Groupe1	Wine grapes — West and Central Europe
0.261225	B00ERAA	vinifera	GRC	BALP	BALK	Asprouda de Santorini	wine grape	B	Non-Atrib3	Non-Atrib-5	Admix	Wine grapes — Balkans and East Europe
0.261225	B00FQJK	vinifera	PRT	IBER	IBER	Rufete	wine grape	N	Non-Atrib3	Non-Atrib-5	Admix	Wine grapes — Iberian Peninsula and Northwest Africa
0.261363	B00ER0I	vinifera	ESP	IBER	IBER	Molinera gorda	table grape	Rg	B3	A5	Admix	Table grapes
0.261363	B00ER97	vinifera	UKR	RUUK	RUUK	Bastardo Magaratchskii	wine grape	N	Non-Atrib3	Non-Atrib-5	Admix	Other domesticated grapes
0.261363	B00ERD9	vinifera	FRA	WEUR	WCEUR	Mauzac	wine grape	B	A3	C5	Admix	Wine grapes — West and Central Europe
0.261501	B00EQZM	vinifera	MAR	MAGH	MAGH	Hadari	table grape	B	B3	Non-Atrib-5	Groupe2	Table grapes
0.261501	B00ER1Y	vinifera	MAR	MAGH	MAGH	Tini	table grape	Rg	B3	A5	Admix	Table grapes
0.261501	B00FQJ3	vinifera	ESP	IBER	IBER	TROBAT	wine grape	N	Non-Atrib3	Non-Atrib-5	Admix	Wine grapes — Iberian Peninsula and Northwest Africa
0.261639	B00EJKR	vinifera	ESP	IBER	IBER	PLANTA MULA	wine grape, table grape	N	B3	A5	Admix	Other domesticated grapes
0.261639	B00EQYY	vinifera	AZE	CAUC	EMCA	Doppel Augen	table grape	B	B3	Non-Atrib-5	Admix	Table grapes
0.261639	B00ER28	vinifera	BGR	EEUR	BALK	Mai 3 (Plovdiv II 6 16)	table grape	B	Non-Atrib3	Non-Atrib-5	Admix	Table grapes
0.261639	B00ER8Z	vinifera	ISR	NEAS	EMCA	Balouti (Abbaye de Latroun)	table grape	-	Non-Atrib3	Non-Atrib-5	Admix	Table grapes
0.261639	B00ERBW	vinifera	AZE	CAUC	EMCA	Arna guirna	wine grape	B	Non-Atrib3	Non-Atrib-5	Admix	Other domesticated grapes
0.261639	B00FQGA	vinifera	ESP	IBER	IBER	MANTUO DE PILAS	wine grape, table grape	B	Non-Atrib3	A5	Admix	Other domesticated grapes
0.261777	B00EJLL	vinifera	ESP	IBER	IBER	DORADILLA	wine grape	B	A3	Non-Atrib-5	Admix	Wine grapes — Iberian Peninsula and Northwest Africa
0.261777	B00EQSE	vinifera	RUS	RUUK	RUUK	Starinky	wine grape	B	Non-Atrib3	Non-Atrib-5	Admix	Other domesticated grapes
0.261777	B00EQST	vinifera	ROU	EEUR	BALK	Muscate (Collection Ravaz)	wine grape	B	C3	E5	Admix	Wine grapes — Balkans and East Europe
0.261777	B00EQXN	vinifera	ROU	EEUR	BALK	Vulpea faux (Collection Ravaz)	wine grape	N	-	-	Groupe4	Wine grapes — Balkans and East Europe
0.261777	B00ER1D	vinifera	ITA	ITAP	ITAP	Fiano	wine grape	B	Non-Atrib3	Non-Atrib-5	Admix	Other domesticated grapes
0.261777	B00ER1Q	vinifera	GRC	BALP	BALK	Sultanine	table grape	B	B3	B5	Groupe2	Table grapes
0.261777	B00ERPS	vinifera	#N/A	-	-	??? 13/2	wine grape, table grape	G	-	-	Admix	Other domesticated grapes
0.261777	B00F6P4	vinifera	ITA	ITAP	ITAP	Vermentino nero	wine grape	N	Non-Atrib3	Non-Atrib-5	Admix	Other domesticated grapes
0.261777	B00F6QO	vinifera	GEO	CAUC	EMCA	Borchalo	-	-	-	-	Admix	Other domesticated grapes
0.261777	B00FQFZ	vinifera	ESP	IBER	IBER	PEDRO LUIS	wine grape	B	Non-Atrib3	A5	Admix	Wine grapes — Iberian Peninsula and Northwest Africa
0.26178	B00ER73	sylvestris	FRA	WEUR	WCEUR	Vitis silvestris Afghanistan						V. vinifera subsp. sylvestris
0.261916	B00EQTC	vinifera	GRC	BALP	BALK	Karitsiotis	wine grape	N	Non-Atrib3	E5	Groupe4	Wine grapes — Balkans and East Europe
0.261916	B00EQTX	vinifera	ITA	ITAP	ITAP	Nieddera	wine grape	N	Non-Atrib3	Non-Atrib-5	Admix	Other domesticated grapes
0.261916	B00EQVZ	vinifera	FRA	WEUR	WCEUR	Kaisermuskat	wine grape	B	A3	Non-Atrib-5	Admix	Wine grapes — West and Central Europe
0.261916	B00ER2E	vinifera	BGR	EEUR	BALK	Morenzi	table grape	Rg	C3	E5	Groupe4	Table grapes
0.262054	B00EQUU	vinifera	FRA	WEUR	WCEUR	Gros Cabernet	wine grape	N	A3	C5	Groupe1	Wine grapes — West and Central Europe
0.262054	B00ER14	vinifera	ITA	ITAP	ITAP	Grechetto	wine grape	B	Non-Atrib3	Non-Atrib-5	Admix	Other domesticated grapes
0.262054	B00ER7L	vinifera	IRN	MEAS	MFEAS	Schiradzouli	table grape	B	B3	Non-Atrib-5	Admix	Table grapes
0.262054	B00ER8M	vinifera	IRN	MEAS	MFEAS	Khindogny	wine grape	N	B3	Non-Atrib-5	Admix	Other domesticated grapes
0.262054	B00ERRM	vinifera	AZE	CAUC	EMCA	Shafei	table grape	B	-	-	Groupe4	Table grapes
0.262106	B00EI50	sylvestris	DZA	MAGH	MAGH	Lambrusque Aneb Wahida Hanan (S4904)						V. vinifera subsp. sylvestris
0.262192	B00EQXM	vinifera	ITA	ITAP	ITAP	Impigno	wine grape	B	Non-Atrib3	Non-Atrib-5	Admix	Other domesticated grapes
0.262192	B00FQFX	vinifera	ESP	IBER	IBER	CASTILLO DE ARCOS	wine grape	B	-	-	Groupe3	Wine grapes — Iberian Peninsula and Northwest Africa
0.26233	B00EQSS	vinifera	GRC	BALP	BALK	Avgoustiatis	wine grape, table grape	N	C3	E5	Admix	Other domesticated grapes
0.26233	B00EQTM	vinifera	ROU	EEUR	BALK	Crimposie	wine grape	B	C3	E5	Groupe4	Wine grapes — Balkans and East Europe
0.26233	B00FQHA	vinifera	ESP	IBER	IBER	BERMEJUELA	wine grape	B	-	-	Admix	Wine grapes — Iberian Peninsula and Northwest Africa
0.262468	B00EJKA	vinifera	ESP	IBER	IBER	XAREL-LO	wine grape	B	Non-Atrib3	A5	Groupe3	Wine grapes — Iberian Peninsula and Northwest Africa
0.262468	B00EQU6	vinifera	ROU	EEUR	BALK	Coarna alba	table grape	B	C3	E5	Admix	Table grapes
0.262607	B00ERCS	vinifera	RUS	RUUK	RUUK	Ag isioum (par erreur)	table grape	Rs	-	-	Admix	Table grapes
0.262883	B00EQYS	vinifera	TUN	MAGH	MAGH	Variete d oasis Bou Chemma 46	table grape	BR	Non-Atrib3	Non-Atrib-5	Admix	Table grapes
0.262883	B00EQZG	vinifera	ESP	IBER	IBER	Ohanes	table grape	B	B3	A5	Admix	Table grapes
0.262883	B00ERAR	vinifera	GRC	BALP	BALK	Zante blanc (Collection Ravaz)	wine grape	B	Non-Atrib3	Non-Atrib-5	Admix	Wine grapes — Balkans and East Europe
0.262883	B00ERPU	vinifera	FRA	WEUR	WCEUR	Malvasier Weiss 6/4	wine grape	B	A3	C5	Admix	Wine grapes — West and Central Europe
0.262883	B00F6NR	vinifera	ESP	IBER	IBER	Fortunato	table grape	B	B3	A5	Admix	Table grapes
0.262883	B00F6O1	vinifera	ARM	CAUC	EMCA	Korza erevani	table grape	B	B3	B5	Groupe2	Table grapes
0.263021	B00ER0K	vinifera	ISR	NEAS	EMCA	Dabouki	table grape	B	B3	B5	Groupe2	Table grapes
0.263021	B00F6O3	vinifera	RUS	RUUK	RUUK	Matrassa blanc faux	-	BR	-	-	Admix	Other domesticated grapes
0.263021	B00FQG9	vinifera	TUR	CAUC	EMCA	CHAOUCH ROSE	table grape	Rs	Non-Atrib3	Non-Atrib-5	Admix	Table grapes
0.26316	B00DWXT	vinifera	ESP	IBER	IBER	CASTELLANA BLANCA	wine grape	B	-	-	Admix	Wine grapes — Iberian Peninsula and Northwest Africa
0.26316	B00EJKM	vinifera	ESP	IBER	IBER	TREIXADURA	wine grape	B	Non-Atrib3	Non-Atrib-5	Admix	Wine grapes — Iberian Peninsula and Northwest Africa
0.26316	B00ERBM	vinifera	TUR	CAUC	EMCA	Muskule	table grape	B	B3	Non-Atrib-5	Admix	Table grapes
0.26316	B00ERCA	vinifera	ITA	ITAP	ITAP	Catarratto bianco	wine grape	B	Non-Atrib3	Non-Atrib-5	Admix	Other domesticated grapes
0.26316	B00ERSK	vinifera	UKR	RUUK	RUUK	Tashli	wine grape, table grape	B	Non-Atrib3	Non-Atrib-5	Admix	Other domesticated grapes
0.263298	B00EQUF	vinifera	FRA	WEUR	WCEUR	Cahours	wine grape	N	A3	Non-Atrib-5	Admix	Wine grapes — West and Central Europe
0.263298	B00ER6U	vinifera	AUT	CEUR	WCEUR	Velteliner vert	wine grape	B	Non-Atrib3	Non-Atrib-5	Admix	Wine grapes — West and Central Europe
0.263298	B00ERCP	vinifera	GRC	BALP	BALK	Attiki	table grape	N	B3	Non-Atrib-5	Groupe2	Table grapes
0.263298	B00FQHP	vinifera	ESP	IBER	IBER	BENEDICTO	wine grape	N	-	-	Admix	Wine grapes — Iberian Peninsula and Northwest Africa
0.263298	B00FQIT	vinifera	ESP	IBER	IBER	MASACAMPS	wine grape	B	Non-Atrib3	Non-Atrib-5	Groupe3	Wine grapes — Iberian Peninsula and Northwest Africa
0.263436	B00EQSZ	vinifera	ITA	ITAP	ITAP	Ansonica	wine grape, table grape	B	Non-Atrib3	Non-Atrib-5	Admix	Other domesticated grapes
0.263436	B00ER8Q	vinifera	UZB	FEAS	MFEAS	Baxtiori	wine grape	B	B3	B5	Admix	Other domesticated grapes
0.263436	B00ER94	vinifera	ARM	CAUC	EMCA	Aragatzi	table grape	Rs	B3	B5	Groupe2	Table grapes
0.263436	B00ERSF	vinifera	GRC	BALP	BALK	Kontegalo	wine grape	B	Non-Atrib3	Non-Atrib-5	Groupe2	Wine grapes — Balkans and East Europe
0.263436	B00F6PQ	vinifera	RUS	RUUK	RUUK	Gros Colman	table grape	N	C3	Non-Atrib-5	Admix	Table grapes
0.263574	B00EJKV	vinifera	ESP	IBER	IBER	DON MARIANO	table grape	N	B3	A5	Admix	Table grapes
0.263574	B00FQI3	vinifera	ESP	IBER	IBER	MANSÉS DE CAPDELL	wine grape	N	A3	Non-Atrib-5	Admix	Wine grapes — Iberian Peninsula and Northwest Africa
0.263688	B00ER6C	sylvestris	FRA	WEUR	WCEUR	Lambrusque D						V. vinifera subsp. sylvestris
0.263712	B00EQUT	vinifera	FRA	WEUR	WCEUR	Piquepoul noir	wine grape	N	A3	C5	Admix	Wine grapes — West and Central Europe
0.263712	B00ER3T	vinifera	ESP	IBER	IBER	Santanera	wine grape	B	Non-Atrib3	A5	Admix	Wine grapes — Iberian Peninsula and Northwest Africa
0.263712	B00F6NT	vinifera	ITA	ITAP	ITAP	Canella	wine grape	-	Non-Atrib3	Non-Atrib-5	Admix	Other domesticated grapes
0.263851	B00EQSN	vinifera	HUN	EEUR	BALK	Hagnos Zold	table grape	B	C3	E5	Admix	Table grapes
0.263851	B00ER0E	vinifera	MAR	MAGH	MAGH	Darkaia noir	table grape	N	B3	Non-Atrib-5	Admix	Table grapes
0.263851	B00ER0Z	vinifera	ITA	ITAP	ITAP	Greco di Tufo	wine grape	B	Non-Atrib3	Non-Atrib-5	Admix	Other domesticated grapes
0.263851	B00ER4J	vinifera	ESP	IBER	IBER	Moravia agria	wine grape	N	-	-	Admix	Wine grapes — Iberian Peninsula and Northwest Africa
0.263851	B00ER8U	vinifera	GRC	BALP	BALK	Romeico	wine grape	N	Non-Atrib3	E5	Admix	Wine grapes — Balkans and East Europe
0.263851	B00F6PX	vinifera	FRA	WEUR	WCEUR	Ouliven	table grape	N	Non-Atrib3	Non-Atrib-5	Admix	Table grapes
0.263851	B00FQHW	vinifera	ESP	IBER	IBER	BLANQUILINA	wine grape	B	-	-	Admix	Wine grapes — Iberian Peninsula and Northwest Africa
0.263989	B00EJLJ	vinifera	ESP	IBER	IBER	VERDIEL	wine grape	B	-	-	Groupe3	Wine grapes — Iberian Peninsula and Northwest Africa
0.263989	B00FQJF	vinifera	PRT	IBER	IBER	Folgasao	wine grape	B	Non-Atrib3	Non-Atrib-5	Admix	Wine grapes — Iberian Peninsula and Northwest Africa
0.264127	B00EI55	vinifera	PRT	IBER	IBER	Prunesta rosso violacea	table grape	Rg	Non-Atrib3	Non-Atrib-5	Admix	Table grapes
0.264127	B00ER6H	vinifera	HUN	EEUR	BALK	Pannonia kincse	table grape	B	Non-Atrib3	D5	Admix	Table grapes
0.264127	B00ER9M	vinifera	CYP	BALP	BALK	Hebron blanc	wine grape, table grape	B	Non-Atrib3	Non-Atrib-5	Admix	Other domesticated grapes
0.264127	B00F6O0	vinifera	TUR	CAUC	EMCA	Kara oglan faux	wine grape	B	Non-Atrib3	Non-Atrib-5	Admix	Other domesticated grapes
0.264265	B00ER07	vinifera	UZB	FEAS	MFEAS	Sourkhak biely	table grape	B	B3	B5	Groupe2	Table grapes
0.264265	B00ERAJ	vinifera	PRT	IBER	IBER	Bastardo espanhol	wine grape, table grape	N	Non-Atrib3	Non-Atrib-5	Admix	Other domesticated grapes
0.264403	B00EJKL	vinifera	ESP	IBER	IBER	JAÉN	wine grape	B	-	-	Groupe3	Wine grapes — Iberian Peninsula and Northwest Africa
0.264403	B00ER9H	vinifera	FRA	WEUR	WCEUR	Merlot	wine grape	N	A3	C5	Admix	Wine grapes — West and Central Europe
0.264403	B00FQFB	vinifera	ESP	IBER	IBER	PRIETO PICUDO BLANCO	wine grape	B	Non-Atrib3	A5	Admix	Wine grapes — Iberian Peninsula and Northwest Africa
0.264403	B00FQGS	vinifera	ESP	IBER	IBER	NEGRA DORADA	table grape	Rg	-	-	Groupe2	Table grapes
0.264403	B00FQH7	vinifera	ESP	IBER	IBER	CALLET	wine grape	N	Non-Atrib3	Non-Atrib-5	Admix	Wine grapes — Iberian Peninsula and Northwest Africa
0.264403	B00FQHN	vinifera	ESP	IBER	IBER	BATISTA	wine grape	N	Non-Atrib3	Non-Atrib-5	Admix	Wine grapes — Iberian Peninsula and Northwest Africa
0.264542	B00F6PP	vinifera	MAR	MAGH	MAGH	Black Morocco	table grape	N	Non-Atrib3	Non-Atrib-5	Admix	Table grapes
0.26468	B00CW9F	vinifera	#N/A	WEUR	WCEUR	Savagnin	wine grape	B	A3	C5	Groupe1	Wine grapes — West and Central Europe
0.26468	B00EQXJ	vinifera	FRA	WEUR	WCEUR	Corbeau	wine grape	N	A3	C5	Groupe1	Wine grapes — West and Central Europe
0.26468	B00EQZE	vinifera	UZB	FEAS	MFEAS	Vassarga bielaia	table grape	B	B3	B5	Admix	Table grapes
0.26468	B00ER0B	vinifera	SYR	NEAS	EMCA	Asswad Abou Khisle	table grape	N	B3	B5	Groupe2	Table grapes
0.26468	B00ER1W	vinifera	GRC	BALP	BALK	Dermatas	wine grape, table grape	B	Non-Atrib3	A5	Admix	Other domesticated grapes
0.26468	B00ERS7	vinifera	AFG	FEAS	MFEAS	Fahri Kalamak	table grape	-	-	-	Groupe2	Table grapes
0.264818	B00ERC2	vinifera	LBN	NEAS	EMCA	Assali al arous	table grape	B	B3	B5	Groupe2	Table grapes
0.264818	B00FQHF	vinifera	ESP	IBER	IBER	CASTELLANO	wine grape	B	-	-	Admix	Wine grapes — Iberian Peninsula and Northwest Africa
0.264956	B00EQTA	vinifera	ROU	EEUR	BALK	Rosa menna di vacca	table grape	Rg	C3	Non-Atrib-5	Admix	Table grapes
0.264956	B00EQXF	vinifera	IRN	MEAS	MFEAS	Ahmeh Sal apyrene	table grape	B	B3	B5	Groupe2	Table grapes
0.264956	B00ER1P	vinifera	FRA	WEUR	WCEUR	Syrah	wine grape	N	A3	C5	Groupe1	Wine grapes — West and Central Europe
0.265095	B00EJL2	vinifera	FRA	WEUR	WCEUR	MATURANA Tinta	wine grape	N	A3	C5	Admix	Wine grapes — West and Central Europe
0.265095	B00EJL8	vinifera	ESP	IBER	IBER	VIJIRIEGA COMUN	wine grape	B	Non-Atrib3	A5	Groupe3	Wine grapes — Iberian Peninsula and Northwest Africa
0.265233	B00EJJS	vinifera	ESP	IBER	IBER	CALAGRANO	wine grape, table grape	B	Non-Atrib3	A5	Groupe3	Other domesticated grapes
0.265233	B00EQZF	vinifera	ITA	ITAP	ITAP	Perricone	wine grape	N	Non-Atrib3	Non-Atrib-5	Admix	Other domesticated grapes
0.265233	B00ERQS	vinifera	FRA	WEUR	WCEUR	MADELEINE ANGEVINE	wine grape, table grape	B	Non-Atrib3	Non-Atrib-5	Admix	Other domesticated grapes
0.265371	B00EQXV	vinifera	ROU	EEUR	BALK	Tsitsa Kaprei	table grape	B	B3	Non-Atrib-5	Admix	Table grapes
0.265371	B00ER5E	vinifera	AFG	FEAS	MFEAS	Kandari	table grape	NR	B3	B5	Groupe2	Table grapes
0.265371	B00FQH1	vinifera	ESP	IBER	IBER	GREC	table grape	B	-	-	Admix	Table grapes
0.265371	B00FQIC	vinifera	ESP	IBER	IBER	FORASTERA	wine grape	B	Non-Atrib3	Non-Atrib-5	Admix	Wine grapes — Iberian Peninsula and Northwest Africa
0.265509	B00ERBP	vinifera	ARM	CAUC	EMCA	Mskhali	wine grape, table grape	B	B3	Non-Atrib-5	Admix	Other domesticated grapes
0.265509	B00ERCQ	vinifera	FRA	WEUR	WCEUR	Marselan	wine grape	N	Non-Atrib3	Non-Atrib-5	Admix	Wine grapes — West and Central Europe
0.265509	B00F6OF	vinifera	ITA	ITAP	ITAP	Ciliegiolo	wine grape, table grape	N	Non-Atrib3	Non-Atrib-5	Admix	Other domesticated grapes
0.265509	B00FQGW	vinifera	ESP	IBER	IBER	DE CILINDRO	table grape	B	-	-	Admix	Table grapes
0.265647	B00EI4P	vinifera	PRT	IBER	IBER	Donzelinho	wine grape	B	-	-	Admix	Wine grapes — Iberian Peninsula and Northwest Africa
0.265647	B00EQSJ	vinifera	RUS	RUUK	RUUK	Tzimliansky belyi	wine grape	B	Non-Atrib3	Non-Atrib-5	Admix	Other domesticated grapes
0.265647	B00EQVD	vinifera	FRA	WEUR	WCEUR	Arbane	wine grape	B	A3	Non-Atrib-5	Admix	Wine grapes — West and Central Europe
0.265647	B00ER8N	vinifera	HUN	EEUR	BALK	Bajor kek	wine grape	N	C3	E5	Groupe4	Wine grapes — Balkans and East Europe
0.265647	B00ERAH	vinifera	FRA	WEUR	WCEUR	Sauvaget noir	wine grape, table grape	N	Non-Atrib3	Non-Atrib-5	Admix	Other domesticated grapes
0.265647	B00ERRW	vinifera	UKR	RUUK	RUUK	Coarna Rosie	table grape	B	-	-	Admix	Table grapes
0.265647	B00F6QC	vinifera	SYR	NEAS	EMCA	Bayadi de Syrie	table grape	B	Non-Atrib3	Non-Atrib-5	Admix	Table grapes
0.265786	B00EQUH	vinifera	CHE	CEUR	WCEUR	Galotta	wine grape	N	A3	C5	Groupe1	Wine grapes — West and Central Europe
0.265786	B00ER18	vinifera	ITA	ITAP	ITAP	Vernaccia di San Gimignano	wine grape	B	Non-Atrib3	Non-Atrib-5	Admix	Other domesticated grapes
0.265786	B00ER1X	vinifera	FRA	WEUR	WCEUR	Teinturier	wine grape	N	A3	C5	Groupe1	Wine grapes — West and Central Europe
0.265786	B00ER91	vinifera	GRC	BALP	BALK	Skylopnichtis	wine grape	NR	C3	E5	Admix	Wine grapes — Balkans and East Europe
0.265786	B00F6QR	vinifera	GEO	CAUC	EMCA	Adreuli skelkana	-	-	-	-	Admix	Other domesticated grapes
0.265786	B00FQH9	vinifera	ESP	IBER	IBER	TURRUNTÉS	wine grape, table grape	B	Non-Atrib3	A5	Admix	Other domesticated grapes
0.265924	B00ER65	vinifera	FRA	WEUR	WCEUR	Riesling	wine grape	B	A3	C5	Admix	Wine grapes — West and Central Europe
0.265924	B00ER9Y	vinifera	TUN	MAGH	MAGH	Muscat d Istamboul	wine grape	B	Non-Atrib3	Non-Atrib-5	Admix	Wine grapes — Iberian Peninsula and Northwest Africa
0.265924	B00ERAC	vinifera	AZE	CAUC	EMCA	Baian Schirei	wine grape	B	B3	B5	Admix	Other domesticated grapes
0.265924	B00ERC8	vinifera	FRA	WEUR	WCEUR	Chaptal	table grape	B	Non-Atrib3	Non-Atrib-5	Groupe2	Table grapes
0.265924	B00ERM4	vinifera	GRC	BALP	BALK	Assyrtico	wine grape	B	-	-	Admix	Wine grapes — Balkans and East Europe
0.266062	B00EQTP	vinifera	GRC	BALP	BALK	Platyracho	wine grape	B	C3	E5	Admix	Wine grapes — Balkans and East Europe
0.266062	B00EQZZ	vinifera	IRN	MEAS	MFEAS	Peikani	table grape	N	B3	B5	Admix	Table grapes
0.266062	B00ER2O	vinifera	FRA	WEUR	WCEUR	Gamay	wine grape	N	A3	C5	Admix	Wine grapes — West and Central Europe
0.266062	B00F6P2	vinifera	TUR	CAUC	EMCA	Peygamber uzumu	table grape	B	Non-Atrib3	Non-Atrib-5	Groupe2	Table grapes
0.266062	B00FQI9	vinifera	ESP	IBER	IBER	MANSÉS DE TIBBUS	wine grape	N	-	-	Admix	Wine grapes — Iberian Peninsula and Northwest Africa
0.266338	B00EJLS	vinifera	ESP	IBER	IBER	NEGRA COMUN	wine grape	N	-	-	Admix	Wine grapes — Iberian Peninsula and Northwest Africa
0.266338	B00ER02	vinifera	UZB	FEAS	MFEAS	Soiaki	wine grape	B	B3	B5	Admix	Other domesticated grapes
0.266338	B00ERAB	vinifera	SYR	NEAS	EMCA	Assouad Koupti	wine grape	N	B3	B5	Admix	Other domesticated grapes
0.266338	B00ERCG	vinifera	UZB	FEAS	MFEAS	Ichkimar	table grape	Rg	B3	B5	Groupe2	Table grapes
0.266338	B00F6OL	vinifera	AUT	CEUR	WCEUR	Wildbacher blau	wine grape	N	-	-	Admix	Wine grapes — West and Central Europe
0.266338	B00FQFO	vinifera	PRT	IBER	IBER	MORETO DO DAO	wine grape	N	Non-Atrib3	Non-Atrib-5	Admix	Wine grapes — Iberian Peninsula and Northwest Africa
0.266615	B00EQT5	vinifera	AUT	CEUR	WCEUR	Blank blauer	wine grape	NR	C3	E5	Admix	Wine grapes — West and Central Europe
0.266615	B00ER05	vinifera	BGR	EEUR	BALK	Sultanina de Bulgarie	table grape	B	B3	B5	Groupe2	Table grapes
0.266615	B00ER8T	vinifera	TUR	CAUC	EMCA	Glycostaphyllo	wine grape	Rg	Non-Atrib3	Non-Atrib-5	Admix	Other domesticated grapes
0.266615	B00ER93	vinifera	URS	RUUK	RUUK	Rannii Vira	table grape	B	B3	B5	Groupe2	Table grapes
0.266615	B00F6NS	vinifera	ESP	IBER	IBER	Prieto picudo	wine grape	N	-	-	Admix	Wine grapes — Iberian Peninsula and Northwest Africa
0.266615	B00FQEZ	vinifera	ESP	IBER	IBER	ALICANTI	wine grape	B	-	-	Admix	Wine grapes — Iberian Peninsula and Northwest Africa
0.266753	B00EQUL	vinifera	FRA	WEUR	WCEUR	Grosse Merille	wine grape	N	A3	C5	Admix	Wine grapes — West and Central Europe
0.266753	B00EQX6	vinifera	ROU	EEUR	BALK	Alba imputotato	wine grape	B	C3	E5	Groupe4	Wine grapes — Balkans and East Europe
0.266753	B00EQXQ	vinifera	FRA	WEUR	WCEUR	Belle Denise	wine grape	N	A3	C5	Admix	Wine grapes — West and Central Europe
0.266753	B00ER30	vinifera	AFG	FEAS	MFEAS	Naose	table grape	Rg	B3	B5	Groupe2	Table grapes
0.266753	B00ER4M	vinifera	FRA	WEUR	WCEUR	Verjus	table grape	B	Non-Atrib3	Non-Atrib-5	Admix	Table grapes
0.266753	B00ER5J	vinifera	ESP	IBER	IBER	Miguel de Arco	wine grape	N	Non-Atrib3	Non-Atrib-5	Groupe3	Wine grapes — Iberian Peninsula and Northwest Africa
0.266753	B00ER7B	vinifera	ESP	IBER	IBER	Malvar	wine grape, table grape	B	Non-Atrib3	A5	Groupe3	Other domesticated grapes
0.266753	B00ERPT	vinifera	#N/A	-	-	Geisdutte Blau 3/7	table grape	N	-	-	Admix	Table grapes
0.266753	B00F6OY	vinifera	RUS	RUUK	RUUK	Agadai	table grape	B	B3	B5	Admix	Table grapes
0.266891	B00EJJW	vinifera	ESP	IBER	IBER	TEMPRANILLO TINTO	wine grape, table grape	N	Non-Atrib3	A5	Admix	Other domesticated grapes
0.266891	B00EJKG	vinifera	ESP	IBER	IBER	MENCIA	wine grape	N	Non-Atrib3	Non-Atrib-5	Admix	Wine grapes — Iberian Peninsula and Northwest Africa
0.266891	B00EQUX	vinifera	FRA	WEUR	WCEUR	Chatus	wine grape	N	A3	C5	Groupe1	Wine grapes — West and Central Europe
0.266891	B00EQZI	vinifera	ISR	NEAS	EMCA	Assoued kere	table grape	B	B3	B5	Groupe2	Table grapes
0.266891	B00EQZJ	vinifera	LBN	NEAS	EMCA	Chahnani	table grape	B	B3	Non-Atrib-5	Admix	Table grapes
0.266891	B00ER0U	vinifera	DEU	CEUR	WCEUR	Ortega (Wurzburg B48 21 4)	wine grape	B	Non-Atrib3	Non-Atrib-5	Admix	Wine grapes — West and Central Europe
0.266891	B00F6OH	vinifera	ESP	IBER	IBER	Merseguera	wine grape	B	Non-Atrib3	A5	Groupe3	Wine grapes — Iberian Peninsula and Northwest Africa
0.26703	B00ER1S	vinifera	UKR	RUUK	RUUK	Kizil Yakdona	table grape	Rs	B3	B5	Groupe2	Table grapes
0.26703	B00F6NZ	vinifera	AFG	FEAS	MFEAS	Golodan	table grape	B	B3	B5	Groupe2	Table grapes
0.267168	B00EQZV	vinifera	ROU	EEUR	BALK	Negru mare	wine grape, table grape	N	Non-Atrib3	Non-Atrib-5	Admix	Other domesticated grapes
0.267168	B00ER85	vinifera	ROU	EEUR	BALK	Victoria	table grape	B	Non-Atrib3	Non-Atrib-5	Admix	Table grapes
0.267306	B00ER5F	vinifera	ITA	ITAP	ITAP	Piedirosso	wine grape	N	Non-Atrib3	Non-Atrib-5	Admix	Other domesticated grapes
0.267306	B00ER6E	vinifera	FRA	WEUR	WCEUR	Pougayen	wine grape	N	A3	C5	Admix	Wine grapes — West and Central Europe
0.267306	B00ERD2	vinifera	HUN	EEUR	BALK	Dinka zold	wine grape	B	C3	E5	Groupe4	Wine grapes — Balkans and East Europe
0.267306	B00FQGJ	vinifera	ESP	IBER	IBER	JERONIMO DE TUDELA	wine grape, table grape	Rs	-	-	Admix	Other domesticated grapes
0.267306	B00FQGK	vinifera	#N/A	-	-	NORE	table grape	N	-	-	Admix	Table grapes
0.267444	B00EJL0	vinifera	ESP	IBER	IBER	FORCALLAT NEGRA	wine grape	N	Non-Atrib3	Non-Atrib-5	Groupe3	Wine grapes — Iberian Peninsula and Northwest Africa
0.267444	B00ER0O	vinifera	SYR	NEAS	EMCA	Doight du neigne	table grape	NR	B3	Non-Atrib-5	Groupe2	Table grapes
0.267444	B00F6QM	vinifera	GEO	CAUC	EMCA	Institutis Grozelmtevana	-	-	-	-	Admix	Other domesticated grapes
0.267582	B00EQVY	vinifera	FRA	WEUR	WCEUR	Chasselas	wine grape, table grape	B	A3	Non-Atrib-5	Groupe1	Other domesticated grapes
0.267582	B00ER9Q	vinifera	FRA	WEUR	WCEUR	Portugais bleu	wine grape, table grape	N	Non-Atrib3	Non-Atrib-5	Admix	Other domesticated grapes
0.267582	B00ERR1	vinifera	FRA	WEUR	WCEUR	SERVANT	wine grape, table grape	B	-	-	Admix	Other domesticated grapes
0.267721	B00EJLF	vinifera	ESP	IBER	IBER	SUMOLL	wine grape	N	Non-Atrib3	Non-Atrib-5	Groupe3	Wine grapes — Iberian Peninsula and Northwest Africa
0.267721	B00ER4W	vinifera	FRA	WEUR	WCEUR	Cayam	wine grape	B	-	-	Admix	Wine grapes — West and Central Europe
0.267859	B00FQI5	vinifera	ESP	IBER	IBER	BLANCO RECIO	wine grape	B	Non-Atrib3	A5	Admix	Wine grapes — Iberian Peninsula and Northwest Africa
0.267859	B00FQJ9	vinifera	PRT	IBER	IBER	Antão Vaz	wine grape	B	Non-Atrib3	A5	Admix	Wine grapes — Iberian Peninsula and Northwest Africa
0.267997	B00EQVA	vinifera	FRA	WEUR	WCEUR	Rivairenc (Aspiran noir)	wine grape, table grape	N	A3	Non-Atrib-5	Admix	Other domesticated grapes
0.267997	B00ER5S	vinifera	FRA	WEUR	WCEUR	Chardonnay	wine grape	B	A3	C5	Admix	Wine grapes — West and Central Europe
0.268135	B00EJKF	vinifera	ESP	IBER	IBER	VERDEJO	wine grape	B	-	-	Groupe3	Wine grapes — Iberian Peninsula and Northwest Africa
0.268135	B00ER7G	vinifera	TUN	MAGH	MAGH	Turki	table grape	Rs	Non-Atrib3	Non-Atrib-5	Admix	Table grapes
0.268135	B00ERCK	vinifera	TUR	CAUC	EMCA	Chaouch blanc	table grape	B	B3	B5	Admix	Table grapes
0.268135	B00FQF5	vinifera	ESP	IBER	IBER	MOSCATEL NEGRA	table grape	N	-	-	Admix	Table grapes
0.268273	B00EQV4	vinifera	DEU	CEUR	WCEUR	Heunisch schwarz	wine grape	N	A3	C5	Admix	Wine grapes — West and Central Europe
0.268273	B00EQXI	vinifera	FRA	WEUR	WCEUR	Aromriesling	wine grape	B	A3	Non-Atrib-5	Admix	Wine grapes — West and Central Europe
0.268273	B00EQYR	vinifera	TUR	CAUC	EMCA	Kichmich tcherni	table grape	N	B3	B5	Groupe2	Table grapes
0.268273	B00F6PK	vinifera	TUR	CAUC	EMCA	Dattier de Beyrouth	table grape	B	Non-Atrib3	Non-Atrib-5	Admix	Table grapes
0.26855	B00ER1C	vinifera	MAR	MAGH	MAGH	Outanant	wine grape	B	B3	Non-Atrib-5	Admix	Wine grapes — Iberian Peninsula and Northwest Africa
0.26855	B00ER4V	vinifera	FRA	WEUR	WCEUR	Pinot noir	wine grape	N	A3	C5	Groupe1	Wine grapes — West and Central Europe
0.268688	B00EJK6	vinifera	ESP	IBER	IBER	ZALEMA	wine grape	B	Non-Atrib3	A5	Groupe3	Wine grapes — Iberian Peninsula and Northwest Africa
0.268688	B00ER53	vinifera	ITA	ITAP	ITAP	Asprinio	wine grape, table grape	B	Non-Atrib3	Non-Atrib-5	Admix	Other domesticated grapes
0.268688	B00F6NQ	vinifera	ESP	IBER	IBER	Plant de Vic 98 N 3 (Collection Torres S.A.)	wine grape	N	Non-Atrib3	Non-Atrib-5	Admix	Wine grapes — Iberian Peninsula and Northwest Africa
0.268826	B00EQX7	vinifera	TUR	CAUC	EMCA	Rosaky rose faux	table grape	Rs	Non-Atrib3	Non-Atrib-5	Admix	Table grapes
0.268826	B00F6OT	vinifera	MAR	MAGH	MAGH	Blanc de Rhafsai	table grape	B	B3	A5	Admix	Table grapes
0.268826	B00F6PG	vinifera	FRA	WEUR	WCEUR	Estaca saouma	wine grape	N	A3	C5	Admix	Wine grapes — West and Central Europe
0.268965	B00EQZK	vinifera	CYP	BALP	BALK	Verico	table grape	Rg	Non-Atrib3	Non-Atrib-5	Groupe2	Table grapes
0.268965	B00FQI1	vinifera	ESP	IBER	IBER	FOGONEU	wine grape	N	Non-Atrib3	Non-Atrib-5	Admix	Wine grapes — Iberian Peninsula and Northwest Africa
0.268965	B00FQIX	vinifera	ESP	IBER	IBER	ROCIA	wine grape	N	-	-	Admix	Wine grapes — Iberian Peninsula and Northwest Africa
0.268981	M-MDV12_02	Archaeological											France
0.269103	B00EQZC	vinifera	ITA	ITAP	ITAP	Baresana (Korithi aspro)	table grape	B	Non-Atrib3	Non-Atrib-5	Groupe2	Table grapes
0.269103	B00ER5N	vinifera	#N/A	-	-	Olivette blanche	table grape	B	B3	Non-Atrib-5	Admix	Table grapes
0.269103	B00ERD5	vinifera	FRA	WEUR	WCEUR	Semillon	wine grape	B	A3	Non-Atrib-5	Groupe1	Wine grapes — West and Central Europe
0.269103	B00ERSH	vinifera	GRC	BALP	BALK	Limnio	wine grape	N	-	-	Groupe4	Wine grapes — Balkans and East Europe
0.269103	B00F6PF	vinifera	SYR	NEAS	EMCA	Achlamiche	table grape	B	B3	B5	Groupe2	Table grapes
0.269103	B00FQID	vinifera	ESP	IBER	IBER	MONDRAGON	wine grape	N	-	-	Admix	Wine grapes — Iberian Peninsula and Northwest Africa
0.269241	B00EQTB	vinifera	ROU	EEUR	BALK	Negru virtos	wine grape	N	C3	E5	Groupe4	Wine grapes — Balkans and East Europe
0.269241	B00ER0F	vinifera	IRN	MEAS	MFEAS	Hunisa	table grape	NR	B3	B5	Groupe2	Table grapes
0.269241	B00ER2A	vinifera	#N/A	-	-	Kapistroni tetri hermaphrodite (Coll Kichinev)	wine grape	B	B3	B5	Admix	Other domesticated grapes
0.269379	B00ER7C	vinifera	FRA	WEUR	WCEUR	Cesar	wine grape	N	Non-Atrib3	Non-Atrib-5	Admix	Wine grapes — West and Central Europe
0.269379	B00ER7Z	vinifera	GRC	BALP	BALK	Ampelakiotico galano	wine grape	N	Non-Atrib3	Non-Atrib-5	Admix	Wine grapes — Balkans and East Europe
0.269379	B00FQGM	vinifera	ESP	IBER	IBER	BOCALILLA	wine grape	N	Non-Atrib3	Non-Atrib-5	Admix	Wine grapes — Iberian Peninsula and Northwest Africa
0.269379	B00FQHX	vinifera	ESP	IBER	IBER	ALBILLO	wine grape, table grape	B	-	-	Admix	Other domesticated grapes
0.269517	B00EQVW	vinifera	PRT	IBER	IBER	Alfrocheiro preto	wine grape	N	A3	Non-Atrib-5	Groupe1	Wine grapes — Iberian Peninsula and Northwest Africa
0.269656	B00ERRC	vinifera	UKR	RUUK	RUUK	Kakourdess Biely	wine grape, table grape	B	B3	Non-Atrib-5	Admix	Other domesticated grapes
0.269794	B00EQU2	vinifera	GRC	BALP	BALK	Zakynthino	wine grape	B	C3	E5	Admix	Wine grapes — Balkans and East Europe
0.269794	B00ER4K	vinifera	PRT	IBER	IBER	Arinto do Dao	wine grape	B	Non-Atrib3	A5	Admix	Wine grapes — Iberian Peninsula and Northwest Africa
0.269794	B00ER5L	vinifera	ESP	IBER	IBER	Quiebratinajas	wine grape, table grape	N	Non-Atrib3	A5	Admix	Other domesticated grapes
0.269794	B00ER5V	vinifera	ITA	ITAP	ITAP	Uva di Trojanero	wine grape	B	Non-Atrib3	Non-Atrib-5	Admix	Other domesticated grapes
0.269932	B00ER2K	vinifera	CYP	BALP	BALK	Maratheftico	table grape	N	Non-Atrib3	Non-Atrib-5	Admix	Table grapes
0.27007	B00EQSP	vinifera	HUN	EEUR	BALK	Oreg Kadarka	wine grape	N	C3	E5	Groupe4	Wine grapes — Balkans and East Europe
0.27007	B00ERR6	vinifera	BIH	EEUR	BALK	ZILAVKA	wine grape	B	C3	E5	Admix	Wine grapes — Balkans and East Europe
0.270208	B00EQSG	vinifera	HUN	EEUR	BALK	Totika	wine grape	N	C3	Non-Atrib-5	Groupe4	Wine grapes — Balkans and East Europe
0.270208	B00ERSJ	vinifera	#N/A	-	-	Savvatiano	wine grape	N	-	-	Admix	Other domesticated grapes
0.270208	B00FQJ1	vinifera	ESP	IBER	IBER	TARRAGONI	wine grape	B	Non-Atrib3	Non-Atrib-5	Groupe3	Wine grapes — Iberian Peninsula and Northwest Africa
0.270347	B00ER78	vinifera	GRC	BALP	BALK	Aetonychi mavro	table grape	N	Non-Atrib3	Non-Atrib-5	Groupe2	Table grapes
0.270347	B00ER9R	vinifera	FRA	WEUR	WCEUR	Fuella nera	wine grape	N	Non-Atrib3	Non-Atrib-5	Admix	Wine grapes — West and Central Europe
0.270347	B00F6PH	vinifera	FRA	WEUR	WCEUR	Blanc Auba	wine grape	B	A3	Non-Atrib-5	Groupe1	Wine grapes — West and Central Europe
0.270347	B00FQIA	vinifera	ESP	IBER	IBER	PLATEADO	wine grape	B	B3	A5	Admix	Wine grapes — Iberian Peninsula and Northwest Africa
0.270347	B00FQIE	vinifera	ESP	IBER	IBER	GABRIELA	wine grape	B	-	-	Groupe3	Wine grapes — Iberian Peninsula and Northwest Africa
0.270485	B00EI4W	vinifera	ARM	CAUC	EMCA	Ambary	table grape	B	B3	B5	Groupe2	Table grapes
0.270485	B00EJLQ	vinifera	ESP	IBER	IBER	ONDARRABI BELTZA	wine grape	N	A3	C5	Groupe1	Wine grapes — Iberian Peninsula and Northwest Africa
0.270485	B00ERAF	vinifera	PRT	IBER	IBER	Tinto Cao	wine grape	N	Non-Atrib3	Non-Atrib-5	Admix	Wine grapes — Iberian Peninsula and Northwest Africa
0.270485	B00ERPO	vinifera	FRA	WEUR	WCEUR	Palestina I	table grape	B	-	-	Admix	Table grapes
0.270485	B00FQIQ	vinifera	ESP	IBER	IBER	PARDUCA	wine grape	N	A3	Non-Atrib-5	Admix	Wine grapes — Iberian Peninsula and Northwest Africa
0.270485	B00FQJO
0.270623	B00FQF9	vinifera	ESP	IBER	IBER	CALAGRANO	wine grape	N	-	-	Groupe3	Wine grapes — Iberian Peninsula and Northwest Africa
0.270761	B00EJLE	vinifera	ESP	IBER	IBER	RAGOL	wine grape, table grape	Rs	-	-	Admix	Other domesticated grapes
0.270761	B00EQSI	vinifera	HUN	EEUR	BALK	Urmi dinka	wine grape	B	C3	E5	Groupe4	Wine grapes — Balkans and East Europe
0.270761	B00EQZD	vinifera	LBN	NEAS	EMCA	Zeini abiad	table grape	B	Non-Atrib3	Non-Atrib-5	Groupe2	Table grapes
0.270761	B00F6QN	vinifera	GEO	CAUC	EMCA	Mtsklarta	-	-	-	-	Admix	Other domesticated grapes
0.270761	B00FQGF	vinifera	ESP	IBER	IBER	TETA DE VACA	wine grape, table grape	N	-	-	Admix	Other domesticated grapes
0.270761	B00FQIG	vinifera	ESP	IBER	IBER	MORATE	wine grape	N	-	-	Admix	Wine grapes — Iberian Peninsula and Northwest Africa
0.2709	B00ER06	vinifera	AZE	CAUC	EMCA	Ag Kiourdach	-	-	-	-	Admix	Other domesticated grapes
0.2709	B00ER19	vinifera	PRT	IBER	IBER	Tinta Barroca	wine grape	N	Non-Atrib3	Non-Atrib-5	Admix	Wine grapes — Iberian Peninsula and Northwest Africa
0.2709	B00FQGU	vinifera	ESP	IBER	IBER	TORRALBA	wine grape	N	-	-	Groupe3	Wine grapes — Iberian Peninsula and Northwest Africa
0.271038	B00ER7V	vinifera	ITA	ITAP	ITAP	Nerello Cappuccio	wine grape	N	Non-Atrib3	Non-Atrib-5	Admix	Other domesticated grapes
0.271038	B00ER9J	vinifera	FRA	WEUR	WCEUR	Goldriesling	wine grape	B	A3	C5	Groupe1	Wine grapes — West and Central Europe
0.271038	B00ERA9	vinifera	DZA	MAGH	MAGH	Mayorquin	wine grape, table grape	B	B3	A5	Groupe3	Other domesticated grapes
0.271038	B00F6QJ	vinifera	GEO	CAUC	EMCA	Kharistvala meskhuri	-	-	-	-	Admix	Other domesticated grapes
0.271038	B00FQF0	vinifera	ESP	IBER	IBER	FERNANDELLA	wine grape	N	-	-	Admix	Wine grapes — Iberian Peninsula and Northwest Africa
0.271038	B00FQJB	vinifera	PRT	IBER	IBER	Avesso	wine grape	B	Non-Atrib3	Non-Atrib-5	Admix	Wine grapes — Iberian Peninsula and Northwest Africa
0.271038	B00FQJN	vinifera	ESP	IBER	IBER	FRASCO	wine grape	N	Non-Atrib3	Non-Atrib-5	Admix	Wine grapes — Iberian Peninsula and Northwest Africa
0.271176	B00EI4U	vinifera	UKR	RUUK	RUUK	Dili kaftar	wine grape	Rs	B3	B5	Groupe2	Other domesticated grapes
0.271176	B00EQZ8	vinifera	TUR	CAUC	EMCA	Öküz gözü faux	table grape	B	B3	B5	Admix	Table grapes
0.271176	B00ER9W	vinifera	UKR	RUUK	RUUK	Syborskozy	wine grape	B	C3	E5	Admix	Other domesticated grapes
0.271176	B00ERAO	vinifera	ITA	ITAP	ITAP	Verdea noir	wine grape, table grape	N	Non-Atrib3	Non-Atrib-5	Admix	Other domesticated grapes
0.271176	B00F6PN	vinifera	#N/A	-	-	Bicane	table grape	B	Non-Atrib3	Non-Atrib-5	Admix	Table grapes
0.271314	B00ER0C	vinifera	UZB	FEAS	MFEAS	Katta kourgan	table grape	B	B3	B5	Groupe2	Table grapes
0.271314	B00F6OV	vinifera	ARM	CAUC	EMCA	Bidaneh ghelmez	table grape	B	B3	B5	Groupe2	Table grapes
0.271314	B00FQGC	vinifera	ESP	IBER	IBER	ALEDO REAL	table grape	B	-	-	Admix	Table grapes
0.271452	B00EQVE	vinifera	FRA	WEUR	WCEUR	Gascon	wine grape	N	A3	C5	Groupe1	Wine grapes — West and Central Europe
0.271452	B00ERQG	vinifera	HUN	EEUR	BALK	Bakator Roz	wine grape, table grape	Rg	Non-Atrib3	Non-Atrib-5	Admix	Other domesticated grapes
0.271591	B00EQUE	vinifera	FRA	WEUR	WCEUR	Plant de Chaudefonds 53 (Fardeau)	wine grape	N	A3	C5	Admix	Wine grapes — West and Central Europe
0.271591	B00EQZ9	vinifera	GRC	BALP	BALK	Plyto	wine grape, table grape	B	B3	Non-Atrib-5	Admix	Other domesticated grapes
0.271729	B00ER5I	vinifera	ITA	ITAP	ITAP	Lambrusco Salamino	wine grape	N	Non-Atrib3	Non-Atrib-5	Admix	Other domesticated grapes
0.271867	B00EJKS	vinifera	ESP	IBER	IBER	PLANTA NOVA	table grape	B	Non-Atrib3	Non-Atrib-5	Admix	Table grapes
0.271867	B00ER3W	vinifera	FRA	WEUR	WCEUR	Madeleine angevine Oberlin	table grape	B	Non-Atrib3	Non-Atrib-5	Admix	Table grapes
0.271867	B00ER7D	vinifera	PRT	IBER	IBER	Diagalves	wine grape, table grape	B	B3	A5	Admix	Other domesticated grapes
0.271867	B00ERBS	vinifera	MAR	MAGH	MAGH	Bezoul el Aouda	table grape	NR	B3	Non-Atrib-5	Groupe2	Table grapes
0.271867	B00F6OS	vinifera	ESP	IBER	IBER	Pardina (Jaen blanco)	wine grape	B	B3	A5	Groupe3	Wine grapes — Iberian Peninsula and Northwest Africa
0.271867	B00FQJ7	vinifera	ESP	IBER	IBER	SALCENO BLANCO	wine grape	B	-	-	Admix	Wine grapes — Iberian Peninsula and Northwest Africa
0.272005	B00ER33	vinifera	FRA	WEUR	WCEUR	Servanin	wine grape	N	A3	C5	Admix	Wine grapes — West and Central Europe
0.272005	B00ER6M	vinifera	ESP	IBER	IBER	Mourvedre	wine grape	N	Non-Atrib3	Non-Atrib-5	Admix	Wine grapes — Iberian Peninsula and Northwest Africa
0.272005	B00ERD6	vinifera	FRA	WEUR	WCEUR	Altesse	wine grape	B	A3	Non-Atrib-5	Groupe1	Wine grapes — West and Central Europe
0.272005	B00FQHT	vinifera	ESP	IBER	IBER	CARRASQUIN	wine grape	N	A3	Non-Atrib-5	Admix	Wine grapes — Iberian Peninsula and Northwest Africa
0.272005	B00FQI2	vinifera	ESP	IBER	IBER	FUMAT	table grape	Rg	-	-	Groupe3	Table grapes
0.272143	B00EJL9	vinifera	ESP	IBER	IBER	DOMINGA	table grape	B	B3	Non-Atrib-5	Admix	Table grapes
0.272143	B00EQVH	vinifera	ITA	ITAP	ITAP	Lambrusco Marani	wine grape	N	Non-Atrib3	Non-Atrib-5	Admix	Other domesticated grapes
0.272143	B00F6P1	vinifera	GRC	BALP	BALK	Pseudosyrico	wine grape	NR	-	-	Admix	Wine grapes — Balkans and East Europe
0.272143	B00FQGO	vinifera	GRC	BALP	BALK	BLACK CURRANT	wine grape, table grape, raisin grape	N	Non-Atrib3	Non-Atrib-5	Admix	Other domesticated grapes
0.272282	B00EQXO	vinifera	FRA	WEUR	WCEUR	Grain	wine grape	N	A3	C5	Admix	Wine grapes — West and Central Europe
0.272282	B00ER01	vinifera	GEO	CAUC	EMCA	Sapere otskhanouri faux	wine grape, table grape	N	B3	B5	Admix	Other domesticated grapes
0.272282	B00ER39	vinifera	SYR	NEAS	EMCA	Hweidi	table grape	B	B3	Non-Atrib-5	Groupe2	Table grapes
0.272282	B00ERQM	vinifera	TUR	CAUC	EMCA	Razakisi Antep	table grape	B	-	-	Groupe2	Table grapes
0.272282	B00ERSI	vinifera	TUR	CAUC	EMCA	Rumi Ahmar	table grape	Rg	B3	Non-Atrib-5	Groupe2	Table grapes
0.272282	B00F6QP	vinifera	GEO	CAUC	EMCA	Adreuli tetri	-	-	-	-	Admix	Other domesticated grapes
0.27242	B00F6ON	vinifera	SCG	BALP	BALK	Prokupac	wine grape	N	C3	E5	Groupe4	Wine grapes — Balkans and East Europe
0.27242	B00FQFW	vinifera	ESP	IBER	IBER	CANOCAZO	wine grape	B	B3	A5	Groupe3	Wine grapes — Iberian Peninsula and Northwest Africa
0.272558	B00F6O6	vinifera	DEU	CEUR	WCEUR	Osteiner	wine grape	B	A3	C5	Admix	Wine grapes — West and Central Europe
0.272558	B00F6QH	vinifera	GEO	CAUC	EMCA	Assuretuli sitavi	-	-	-	-	Admix	Other domesticated grapes
0.272696	B00FQGG	vinifera	ESP	IBER	IBER	ROYAL	wine grape, table grape, raisin grape	Rg	B3	A5	Admix	Other domesticated grapes
0.272696	B00FQJ2	vinifera	ESP	IBER	IBER	SENÁ TINTO	wine grape	N	-	-	Admix	Wine grapes — Iberian Peninsula and Northwest Africa
0.272835	B00ERQU	vinifera	FRA	WEUR	WCEUR	OEILLADE NOIRE	wine grape, table grape	N	A3	C5	Admix	Other domesticated grapes
0.272835	B00FQJA	vinifera	PRT	IBER	IBER	Arinto	wine grape	B	Non-Atrib3	Non-Atrib-5	Admix	Wine grapes — Iberian Peninsula and Northwest Africa
0.272973	B00EQU3	vinifera	GRC	BALP	BALK	Ghemera	wine grape	Rg	C3	E5	Admix	Wine grapes — Balkans and East Europe
0.272973	B00EQUY	vinifera	ITA	ITAP	ITAP	Verdiso	wine grape, table grape	B	Non-Atrib3	Non-Atrib-5	Admix	Other domesticated grapes
0.272973	B00F6O4	vinifera	URS	RUUK	RUUK	Nassau	wine grape	B	Non-Atrib3	Non-Atrib-5	Admix	Other domesticated grapes
0.272973	B00F6PR	vinifera	TUR	CAUC	EMCA	Genk Uzum	table grape	B	Non-Atrib3	Non-Atrib-5	Admix	Table grapes
0.272973	B00FQFM	vinifera	PRT	IBER	IBER	CORINFESTO	wine grape	N	Non-Atrib3	Non-Atrib-5	Admix	Wine grapes — Iberian Peninsula and Northwest Africa
0.273111	B00EQZB	vinifera	AZE	CAUC	EMCA	Tavkveri	wine grape	N	B3	B5	Admix	Other domesticated grapes
0.273111	B00ERC6	vinifera	URS	RUUK	RUUK	Ag isioum	wine grape, table grape	B	B3	Non-Atrib-5	Admix	Other domesticated grapes
0.273111	B00ERPR	vinifera	AUT	CEUR	WCEUR	Heunisch Rot	wine grape	Rg	Non-Atrib3	Non-Atrib-5	Admix	Wine grapes — West and Central Europe
0.273111	B00FQFG	vinifera	PRT	IBER	IBER	RABO DOVELHA	wine grape	B	A3	Non-Atrib-5	Admix	Wine grapes — Iberian Peninsula and Northwest Africa
0.273249	B00EI4M	vinifera	PRT	IBER	IBER	Carcajolo	wine grape	N	Non-Atrib3	Non-Atrib-5	Admix	Wine grapes — Iberian Peninsula and Northwest Africa
0.273249	B00EQZA	vinifera	TJK	FEAS	MFEAS	Chirai obak	wine grape	B	B3	B5	Admix	Other domesticated grapes
0.273249	B00EQZN	vinifera	MAR	MAGH	MAGH	Bou Khanzir noir	wine grape	N	B3	Non-Atrib-5	Admix	Wine grapes — Iberian Peninsula and Northwest Africa
0.273249	B00ER58	vinifera	DEU	CEUR	WCEUR	Kanzler (Alzey 3983)	wine grape	B	A3	C5	Admix	Wine grapes — West and Central Europe
0.273249	B00ERA2	vinifera	HUN	EEUR	BALK	Kadarka	wine grape	N	C3	E5	Groupe4	Wine grapes — Balkans and East Europe
0.273249	B00FQGL	vinifera	ESP	IBER	IBER	NEGRA TARDIA	table grape	N	-	-	Admix	Table grapes
0.273387	B00175C	vinifera	ISR	NEAS	EMCA	Medouar	-	-	B3	B5	Groupe2	Other domesticated grapes
0.273387	B00EJKP	vinifera	ESP	IBER	IBER	JUAN IBANEZ	wine grape	N	-	-	Groupe3	Wine grapes — Iberian Peninsula and Northwest Africa
0.273387	B00EQX2	vinifera	HRV	BALP	BALK	Kadarum (Babic (Collection Split)	wine grape	N	C3	Non-Atrib-5	Admix	Wine grapes — Balkans and East Europe
0.273387	B00EQZ1	vinifera	TUN	MAGH	MAGH	Graeco	wine grape	B	B3	A5	Admix	Wine grapes — Iberian Peninsula and Northwest Africa
0.273387	B00FQH0	vinifera	LBY	NEAS	EMCA	ZEINI ABIAD	table grape	B	-	-	Groupe2	Table grapes
0.273526	B00EI5N	vinifera	FRA	WEUR	WCEUR	Brun Fourca	wine grape	N	A3	Non-Atrib-5	Admix	Wine grapes — West and Central Europe
0.273526	B00EQXS	vinifera	MAR	MAGH	MAGH	Abouhou	table grape	N	B3	Non-Atrib-5	Groupe2	Table grapes
0.273526	B00ER4Z	vinifera	FRA	WEUR	WCEUR	Prima	table grape	N	Non-Atrib3	D5	Admix	Table grapes
0.273526	B00FQIB	vinifera	ESP	IBER	IBER	MIGUEL DE ARCO	wine grape	N	-	-	Groupe3	Wine grapes — Iberian Peninsula and Northwest Africa
0.273664	B00ER3A	vinifera	PRT	IBER	IBER	Castelao	wine grape, table grape	N	Non-Atrib3	A5	Admix	Other domesticated grapes
0.273664	B00ER8R	vinifera	GRC	BALP	BALK	Aidani mavro	wine grape	N	Non-Atrib3	Non-Atrib-5	Admix	Wine grapes — Balkans and East Europe
0.273802	B00EQYW	vinifera	SYR	NEAS	EMCA	Chami abiad	table grape	B	B3	B5	Groupe2	Table grapes
0.273802	B00ER0M	vinifera	SYR	NEAS	EMCA	Ahmar Derani	table grape	Rg	B3	Non-Atrib-5	Admix	Table grapes
0.273802	B00FQIN	vinifera	ESP	IBER	IBER	LADO	wine grape	B	-	-	Admix	Wine grapes — Iberian Peninsula and Northwest Africa
0.27394	B00F6RE	vinifera	GEO	CAUC	EMCA	Muradouli 3	-	-	-	-	Admix	Other domesticated grapes
0.27394	B00FQGB	vinifera	ESP	IBER	IBER	LUISA BLANCA	wine grape	B	-	-	Admix	Wine grapes — Iberian Peninsula and Northwest Africa
0.27394	B00FQJM	vinifera	PRT	IBER	IBER	Touriga Franca	wine grape	N	Non-Atrib3	Non-Atrib-5	Admix	Wine grapes — Iberian Peninsula and Northwest Africa
0.274078	B00EJLG	vinifera	ESP	IBER	IBER	TREPAT	wine grape	N	Non-Atrib3	Non-Atrib-5	Groupe3	Wine grapes — Iberian Peninsula and Northwest Africa
0.274078	B00EQXW	vinifera	FRA	WEUR	WCEUR	Tibouren	wine grape, table grape	N	A3	C5	Admix	Other domesticated grapes
0.274078	B00ER13	vinifera	ESP	IBER	IBER	Bobal	wine grape	N	Non-Atrib3	A5	Admix	Wine grapes — Iberian Peninsula and Northwest Africa
0.274078	B00FQJC	vinifera	PRT	IBER	IBER	Bical	wine grape	B	-	-	Admix	Wine grapes — Iberian Peninsula and Northwest Africa
0.274089	B00ERB1	sylvestris	ALG	MAGH	MAGH	Silvestris de Tighzirt n1						V. vinifera subsp. sylvestris
0.274217	B00FQI4	vinifera	ESP	IBER	IBER	GORGOLLASA	wine grape	N	Non-Atrib3	Non-Atrib-5	Groupe3	Wine grapes — Iberian Peninsula and Northwest Africa
0.274355	B00FQHR	vinifera	ESP	IBER	IBER	ALLARÉN	wine grape	B	-	-	Admix	Wine grapes — Iberian Peninsula and Northwest Africa
0.274493	B00CW9C	vinifera	ESP	IBER	IBER	Carignan noir	wine grape	N	Non-Atrib3	Non-Atrib-5	Admix	Wine grapes — Iberian Peninsula and Northwest Africa
0.274493	B00EQV2	vinifera	PRT	IBER	IBER	Verdelho tinto femelle	wine grape	N	A3	Non-Atrib-5	Admix	Wine grapes — Iberian Peninsula and Northwest Africa
0.274493	B00EQX4	vinifera	DEU	CEUR	WCEUR	Saint Laurent	wine grape	N	A3	C5	Groupe1	Wine grapes — West and Central Europe
0.274493	B00F6P0	vinifera	GRC	BALP	BALK	Kouroupitsa	wine grape	NR	C3	Non-Atrib-5	Admix	Wine grapes — Balkans and East Europe
0.274493	B00FQIL	vinifera	ESP	IBER	IBER	PAMPOLAT GIRAT	wine grape	N	-	-	Admix	Wine grapes — Iberian Peninsula and Northwest Africa
0.274631	B00ER00	vinifera	RUS	RUUK	RUUK	Koz ouzioum	table grape	B	B3	B5	Admix	Table grapes
0.274631	B00ER5U	vinifera	ITA	ITAP	ITAP	Verduzzo friulano	wine grape	B	Non-Atrib3	Non-Atrib-5	Admix	Other domesticated grapes
0.274631	B00ERA8	vinifera	FRA	WEUR	WCEUR	Tressot	wine grape	N	A3	C5	Groupe1	Wine grapes — West and Central Europe
0.274631	B00ERR0	vinifera	SRB	BALP	BALK	Braghina	wine grape, table grape	Rs	C3	E5	Groupe4	Other domesticated grapes
0.274631	B00F6P6	vinifera	BGR	EEUR	BALK	Gamza de Varna	wine grape	N	C3	E5	Groupe4	Wine grapes — Balkans and East Europe
0.274631	B00FQFE	vinifera	PRT	IBER	IBER	MALVASIA CORADA	wine grape	B	Non-Atrib3	A5	Groupe3	Wine grapes — Iberian Peninsula and Northwest Africa
0.27477	B00EJK8	vinifera	ESP	IBER	IBER	PEDRO XIMENEZ	wine grape	B	Non-Atrib3	A5	Groupe3	Wine grapes — Iberian Peninsula and Northwest Africa
0.27477	B00EJKB	vinifera	ESP	IBER	IBER	PARELLADA	wine grape	B	Non-Atrib3	Non-Atrib-5	Groupe3	Wine grapes — Iberian Peninsula and Northwest Africa
0.27477	B00EQUN	vinifera	PRT	IBER	IBER	Lameiro	wine grape	B	A3	Non-Atrib-5	Admix	Wine grapes — Iberian Peninsula and Northwest Africa
0.27477	B00ER03	vinifera	TJK	FEAS	MFEAS	Tagobi	table grape	N	B3	B5	Admix	Table grapes
0.27477	B00ER4S	vinifera	UZB	FEAS	MFEAS	Nimrang rouge	table grape	Rg	B3	B5	Admix	Table grapes
0.27477	B00ERAZ	vinifera	FRA	WEUR	WCEUR	Camaralet	wine grape	B	-	-	Groupe1	Wine grapes — West and Central Europe
0.274908	B00EJK3	vinifera	ESP	IBER	IBER	Aledo	table grape	B	Non-Atrib3	A5	Admix	Table grapes
0.274908	B00EQTD	vinifera	GRC	BALP	BALK	Fokiano	wine grape, table grape	NR	Non-Atrib3	Non-Atrib-5	Admix	Other domesticated grapes
0.274908	B00FQG4	vinifera	MAR	MAGH	MAGH	EL GOUZ	table grape	B	B3	Non-Atrib-5	Groupe2	Table grapes
0.275046	B00EQXU	vinifera	FRA	WEUR	WCEUR	Olivette rose	table grape	Rg	B3	Non-Atrib-5	Admix	Table grapes
0.275046	B00ERS5	vinifera	CHE	CEUR	WCEUR	Savagnin Blanc	wine grape	B	-	-	Admix	Wine grapes — West and Central Europe
0.275184	B00ER7T	vinifera	UKR	RUUK	RUUK	Roubinoy de Magaratch (Magaratch 56)	wine grape	N	Non-Atrib3	Non-Atrib-5	Admix	Other domesticated grapes
0.275184	B00FQJ4	vinifera	ESP	IBER	IBER	VERUÉS DE HUARTE	wine grape	N	-	-	Admix	Wine grapes — Iberian Peninsula and Northwest Africa
0.275461	B00ER3Y	vinifera	DEU	CEUR	WCEUR	Basilicumtraube	wine grape, table grape	B	A3	C5	Groupe1	Other domesticated grapes
0.275599	B00ERBR	vinifera	ITA	ITAP	ITAP	Raboso piave	wine grape	N	Non-Atrib3	Non-Atrib-5	Admix	Other domesticated grapes
0.275599	B00F6P9	vinifera	FRA	WEUR	WCEUR	Beclan	wine grape	N	A3	C5	Groupe1	Wine grapes — West and Central Europe
0.275599	B00FQHK	vinifera	ESP	IBER	IBER	ALBILLA	wine grape	B	-	-	Admix	Wine grapes — Iberian Peninsula and Northwest Africa
0.275737	B00EQZL	vinifera	GRC	BALP	BALK	Tachtas	wine grape, table grape	B	Non-Atrib3	Non-Atrib-5	Groupe2	Other domesticated grapes
0.275875	B00CW9E	vinifera	ITA	ITAP	ITAP	Colorino	wine grape	N	Non-Atrib3	Non-Atrib-5	Admix	Other domesticated grapes
0.275875	B00FQHZ	vinifera	ESP	IBER	IBER	EPERO DE GALL	wine grape	N	-	-	Groupe3	Wine grapes — Iberian Peninsula and Northwest Africa
0.276013	B00ER6L	vinifera	ITA	ITAP	ITAP	Corbina vicentina o nostrana	wine grape	N	Non-Atrib3	Non-Atrib-5	Admix	Other domesticated grapes
0.276052	B00ERQ8	sylvestris				V.sylvestrisvar.Guemuelduer 101 64						V. vinifera subsp. sylvestris
0.276152	B00ER4A	vinifera	ESP	IBER	IBER	Maturana	wine grape	B	A3	Non-Atrib-5	Admix	Wine grapes — Iberian Peninsula and Northwest Africa
0.276152	B00ER5R	vinifera	PRT	IBER	IBER	Loureiro	wine grape	B	A3	Non-Atrib-5	Admix	Wine grapes — Iberian Peninsula and Northwest Africa
0.276152	B00ER8W	vinifera	GEO	CAUC	EMCA	Saperavi	wine grape	N	Non-Atrib3	Non-Atrib-5	Admix	Other domesticated grapes
0.276194	B00ERQ9	sylvestris				V.sylvestrisvar.Guemuelduer 105 65						V. vinifera subsp. sylvestris
0.27629	B00EQVX	vinifera	FRA	WEUR	WCEUR	Terret Bouschet	wine grape	N	A3	C5	Admix	Wine grapes — West and Central Europe
0.276385	B00ER6F	sylvestris	FRA	WEUR	WCEUR	Vitis silvestris Guemuelder 104 64						V. vinifera subsp. sylvestris
0.276428	B00EQVS	vinifera	FRA	WEUR	WCEUR	Aouillat	wine grape	B	A3	C5	Groupe1	Wine grapes — West and Central Europe
0.276428	B00ER3Q	vinifera	FRA	WEUR	WCEUR	Arrouya	wine grape	N	A3	Non-Atrib-5	Groupe1	Wine grapes — West and Central Europe
0.276428	B00ERBX	vinifera	ITA	ITAP	ITAP	Ancellota	wine grape	N	Non-Atrib3	Non-Atrib-5	Groupe1	Other domesticated grapes
0.276566	B00ER1K	vinifera	FRA	WEUR	WCEUR	Persan	wine grape	N	A3	C5	Groupe1	Wine grapes — West and Central Europe
0.276566	B00FQIV	vinifera	ESP	IBER	IBER	RAYADA MELONERA	wine grape	N	-	-	Admix	Wine grapes — Iberian Peninsula and Northwest Africa
0.276705	B00EQZY	vinifera	RUS	RUUK	RUUK	Assyl kara	wine grape	N	B3	Non-Atrib-5	Admix	Other domesticated grapes
0.276843	B00EQUP	vinifera	PRT	IBER	IBER	Nevoeira	wine grape	N	Non-Atrib3	Non-Atrib-5	Admix	Wine grapes — Iberian Peninsula and Northwest Africa
0.276843	B00EQVR	vinifera	FRA	WEUR	WCEUR	Penouille	wine grape	N	A3	C5	Groupe1	Wine grapes — West and Central Europe
0.276843	B00ER8Y	vinifera	FRA	WEUR	WCEUR	Plant d Arrat	wine grape	N	A3	C5	Groupe1	Wine grapes — West and Central Europe
0.276981	B00ER84	vinifera	GEO	CAUC	EMCA	Krakhouna	wine grape	B	B3	Non-Atrib-5	Admix	Other domesticated grapes
0.276981	B00FQGN	vinifera	ESP	IBER	IBER	OJO DE BUEY	table grape	N	-	-	Admix	Table grapes
0.276981	B00FQIZ	vinifera	ESP	IBER	IBER	ROJAL BLANCO	wine grape	B	Non-Atrib3	Non-Atrib-5	Groupe3	Wine grapes — Iberian Peninsula and Northwest Africa
0.277119	B00ERCI	vinifera	ROU	EEUR	BALK	Om reu	wine grape	B	C3	E5	Groupe4	Wine grapes — Balkans and East Europe
0.277119	B00FQIM	vinifera	ESP	IBER	IBER	PAMPOLAT DE SAGUNTO	wine grape	N	-	-	Groupe3	Wine grapes — Iberian Peninsula and Northwest Africa
0.277257	B00ER5T	vinifera	PRT	IBER	IBER	Sercial	wine grape	B	A3	Non-Atrib-5	Admix	Wine grapes — Iberian Peninsula and Northwest Africa
0.277396	B00EQTI	vinifera	ITA	ITAP	ITAP	Bianco d Alessano	wine grape	B	Non-Atrib3	Non-Atrib-5	Admix	Other domesticated grapes
0.277396	B00EQYP	vinifera	UKR	RUUK	RUUK	Koutlaksky belyi	wine grape, table grape	Rs	B3	Non-Atrib-5	Groupe2	Other domesticated grapes
0.277396	B00ER0L	vinifera	URS	RUUK	RUUK	Kizil sapak faux	wine grape	N	B3	B5	Admix	Other domesticated grapes
0.277534	B00ERCR	vinifera	FRA	WEUR	WCEUR	Claverie coulard	wine grape	B	A3	C5	Groupe1	Wine grapes — West and Central Europe
0.277534	B00FQIH	vinifera	ESP	IBER	IBER	MORENILLO	wine grape	N	-	-	Admix	Wine grapes — Iberian Peninsula and Northwest Africa
0.277672	B00EQT3	vinifera	YUG	BALP	BALK	Kovidinka	wine grape	Rs	C3	E5	Groupe4	Wine grapes — Balkans and East Europe
0.277672	B00EQVG	vinifera	DEU	CEUR	WCEUR	Breider 5 6	wine grape	Rs	A3	Non-Atrib-5	Admix	Wine grapes — West and Central Europe
0.277672	B00FQHL	vinifera	ESP	IBER	IBER	MENCIA	wine grape	N	-	-	Admix	Wine grapes — Iberian Peninsula and Northwest Africa
0.27781	B00EJK9	vinifera	ESP	IBER	IBER	DERECHERO DE MUNIESA	wine grape, table grape	N	Non-Atrib3	Non-Atrib-5	Groupe3	Other domesticated grapes
0.27781	B00ERAE	vinifera	LBN	NEAS	EMCA	Kasoufi de la Bekaa	wine grape	B	B3	Non-Atrib-5	Groupe2	Other domesticated grapes
0.277948	B00F6NN	vinifera	ITA	ITAP	ITAP	San Lorenzo	wine grape	N	Non-Atrib3	Non-Atrib-5	Groupe1	Other domesticated grapes
0.277948	B00FQFK	vinifera	PRT	IBER	IBER	CAMARATE	wine grape	N	Non-Atrib3	Non-Atrib-5	Admix	Wine grapes — Iberian Peninsula and Northwest Africa
0.277948	B00FQHQ	vinifera	ESP	IBER	IBER	BORBA	wine grape	B	-	-	Groupe3	Wine grapes — Iberian Peninsula and Northwest Africa
0.278081	B00EI53	sylvestris	DZA	MAGH	MAGH	Lambrusque Akchour S21 Ind 6						V. vinifera subsp. sylvestris
0.278087	B00EQT9	vinifera	HRV	BALP	BALK	Posip bijeli	wine grape	B	Non-Atrib3	Non-Atrib-5	Admix	Wine grapes — Balkans and East Europe
0.278087	B00ER8K	vinifera	AZE	CAUC	EMCA	Matrassa	wine grape	N	Non-Atrib3	Non-Atrib-5	Admix	Other domesticated grapes
0.278501	B00ER7E	vinifera	FRA	WEUR	WCEUR	Madeleine de Clermont	table grape	B	Non-Atrib3	Non-Atrib-5	Admix	Table grapes
0.278501	B00ER7K	vinifera	FRA	WEUR	WCEUR	Epinou	wine grape	N	A3	C5	Admix	Wine grapes — West and Central Europe
0.278501	B00ERS2	vinifera	FRA	WEUR	WCEUR	Sauterne Blanc	wine grape	B	A3	C5	Admix	Wine grapes — West and Central Europe
0.27864	B00F6PL	vinifera	ESP	IBER	IBER	Valenci blanco	table grape	B	B3	A5	Groupe3	Table grapes
0.278778	B00EQUD	vinifera	AUT	CEUR	WCEUR	Wildbacher de Hongrie (Collection Ravaz)	wine grape	N	A3	C5	Admix	Wine grapes — West and Central Europe
0.278778	B00EQUK	vinifera	PRT	IBER	IBER	Arinto tinto (Collection Soares Franco)	wine grape	N	Non-Atrib3	Non-Atrib-5	Admix	Wine grapes — Iberian Peninsula and Northwest Africa
0.278916	B00EI5D	vinifera	ITA	ITAP	ITAP	Lambrusco di Sorbara	wine grape	N	Non-Atrib3	Non-Atrib-5	Groupe1	Other domesticated grapes
0.278916	B00EQVK	vinifera	DEU	CEUR	WCEUR	Bacchus (Geilweilerhof 33 29 133)	wine grape	B	Non-Atrib3	C5	Admix	Wine grapes — West and Central Europe
0.279054	B00EQSM	vinifera	UKR	RUUK	RUUK	Mourvedre Goule	wine grape	N	Non-Atrib3	Non-Atrib-5	Admix	Other domesticated grapes
0.279054	B00FQJ5	vinifera	ESP	IBER	IBER	VIDADILLO	wine grape	N	-	-	Admix	Wine grapes — Iberian Peninsula and Northwest Africa
0.279331	B00ER8X	vinifera	CHE	CEUR	WCEUR	Gamaret	wine grape	N	-	-	Admix	Wine grapes — West and Central Europe
0.279331	B00ERA4	vinifera	LBN	NEAS	EMCA	Assouad karech	wine grape	N	B3	B5	Groupe2	Other domesticated grapes
0.279469	B001759	vinifera	FRA	WEUR	WCEUR	Cabernet franc	wine grape	N	A3	C5	Admix	Wine grapes — West and Central Europe
0.279469	B00EJLA	vinifera	PRT	IBER	IBER	BRANCELLAO	wine grape	N	A3	Non-Atrib-5	Admix	Wine grapes — Iberian Peninsula and Northwest Africa
0.279469	B00F6QL	vinifera	GEO	CAUC	EMCA	Muradouli	-	-	-	-	Admix	Other domesticated grapes
0.279607	B00ER9F	vinifera	GEO	CAUC	EMCA	Tzitzka	wine grape	B	B3	Non-Atrib-5	Admix	Other domesticated grapes
0.279802	B00F6Q0	sylvestris	FRA	WEUR	WCEUR	Vigne de Pausanias						V. vinifera subsp. sylvestris
0.279883	B00ER92	vinifera	FRA	WEUR	WCEUR	Negret castrais	wine grape	N	A3	Non-Atrib-5	Admix	Wine grapes — West and Central Europe
0.280278	B00ER1R	sylvestris	DZA	MAGH	MAGH	Lambrusque Beni Idder S11 Ind 2						V. vinifera subsp. sylvestris
0.280298	B00ER9S	vinifera	UZB	FEAS	MFEAS	Itchkimar biely	table grape	B	B3	B5	Admix	Table grapes
0.280298	B00ERD7	vinifera	FRA	WEUR	WCEUR	Petit Verdot	wine grape	N	A3	C5	Groupe1	Wine grapes — West and Central Europe
0.280298	B00FQFC	vinifera	ESP	IBER	IBER	ROJAL	wine grape	N	-	-	Admix	Wine grapes — Iberian Peninsula and Northwest Africa
0.280436	B00F6NW	vinifera	DEU	CEUR	WCEUR	Deckrot (Fb 119 39)	wine grape	N	A3	C5	Groupe1	Wine grapes — West and Central Europe
0.280575	B00F6O7	vinifera	FRA	WEUR	WCEUR	Riesling bleu (Collection Oberlin)	wine grape	N	A3	C5	Groupe1	Wine grapes — West and Central Europe
0.280713	B00FQJD	vinifera	PRT	IBER	IBER	Cerceal Branco	wine grape	B	Non-Atrib3	Non-Atrib-5	Admix	Wine grapes — Iberian Peninsula and Northwest Africa
0.280851	B00EJLB	vinifera	ESP	IBER	IBER	FERRON	wine grape	N	A3	C5	Groupe1	Wine grapes — Iberian Peninsula and Northwest Africa
0.280851	B00F6PD	vinifera	RUS	RUUK	RUUK	Ak ouzioum tagapskii	wine grape	B	B3	Non-Atrib-5	Groupe2	Other domesticated grapes
0.281127	B00ER7X	vinifera	TKM	FEAS	MFEAS	Kara ouzume Aschkhabadsky	wine grape, table grape	N	B3	B5	Admix	Other domesticated grapes
0.281224	B00ER8A	sylvestris	FRA	WEUR	WCEUR	Vitis silvestris 5 13						V. vinifera subsp. sylvestris
0.281266	B00ERPZ	vinifera	FRA	WEUR	WCEUR	Panse Precoce	wine grape, table grape	B	Non-Atrib3	Non-Atrib-5	Admix	Other domesticated grapes
0.281266	B00FQFN	vinifera	PRT	IBER	IBER	DONZELINHO TINTO	wine grape	N	A3	Non-Atrib-5	Admix	Wine grapes — Iberian Peninsula and Northwest Africa
0.281404	B00ER8C	vinifera	ISR	NEAS	EMCA	Odem (Spiegel Roy 2/71 16)	table grape	Rg	B3	B5	Groupe2	Table grapes
0.281542	B00EQV3	vinifera	FRA	WEUR	WCEUR	Joubertin	wine grape	N	A3	C5	Groupe1	Wine grapes — West and Central Europe
0.281542	B00ER5B	vinifera	DEU	CEUR	WCEUR	Orangetraube	wine grape, table grape	B	A3	C5	Groupe1	Other domesticated grapes
0.281542	B00ERPW	vinifera	DEU	CEUR	WCEUR	Hohmann 27/10/96	wine grape	B	A3	C5	Groupe1	Wine grapes — West and Central Europe
0.281542	B00FQJH	vinifera	PRT	IBER	IBER	Trincadeira das Pratas	wine grape	B	-	-	Admix	Wine grapes — Iberian Peninsula and Northwest Africa
0.28168	B00ERAI	vinifera	DEU	CEUR	WCEUR	Wildrebe von Bauer	wine grape	N	Non-Atrib3	Non-Atrib-5	Admix	Wine grapes — West and Central Europe
0.282095	B00ER95	vinifera	TUR	CAUC	EMCA	Papaskarasi	wine grape	N	C3	E5	Groupe4	Other domesticated grapes
0.282095	B00ERA3	vinifera	GEO	CAUC	EMCA	Avassirkhva	wine grape	B	Non-Atrib3	Non-Atrib-5	Admix	Other domesticated grapes
0.28217	B00ER9K	sylvestris	ESP	IBER	IBER	Vitis silvestris Manantial el Quejigo 1						V. vinifera subsp. sylvestris
0.282233	B00EQVL	vinifera	FRA	WEUR	WCEUR	Arinarnoa	wine grape	N	A3	C5	Admix	Wine grapes — West and Central Europe
0.282233	B00ERA1	vinifera	ROU	EEUR	BALK	Chava	wine grape	N	Non-Atrib3	Non-Atrib-5	Admix	Wine grapes — Balkans and East Europe
0.282371	B00FQJE	vinifera	PRT	IBER	IBER	Fernão Pires	wine grape, table grape	B	Non-Atrib3	Non-Atrib-5	Admix	Other domesticated grapes
0.282648	B00ERAK	vinifera	FRA	WEUR	WCEUR	Sytanich	wine grape	N	-	-	Groupe1	Wine grapes — West and Central Europe
0.282924	B00ERD4	vinifera	PRT	IBER	IBER	Mourisco	wine grape	N	-	-	Groupe1	Wine grapes — Iberian Peninsula and Northwest Africa
0.282924	B00FQF2	vinifera	ESP	IBER	IBER	FORCALLAT	wine grape	B	Non-Atrib3	Non-Atrib-5	Admix	Wine grapes — Iberian Peninsula and Northwest Africa
0.283062	B00F6OJ	vinifera	PRT	IBER	IBER	Baga	wine grape	N	Non-Atrib3	Non-Atrib-5	Admix	Wine grapes — Iberian Peninsula and Northwest Africa
0.283339	B00EQV1	vinifera	PRT	IBER	IBER	Touriga nacional	wine grape	N	A3	Non-Atrib-5	Groupe1	Wine grapes — Iberian Peninsula and Northwest Africa
0.283477	B00174W	vinifera	GEO	CAUC	EMCA	Tsolikouri	wine grape	B	Non-Atrib3	Non-Atrib-5	Admix	Other domesticated grapes
0.284306	B00EQX3	vinifera	ESP	IBER	IBER	Morrastel	wine grape	N	A3	Non-Atrib-5	Admix	Wine grapes — Iberian Peninsula and Northwest Africa
0.284471	B00ER61	sylvestris	DZA	MAGH	MAGH	Lambrusque Akchour S21 Ind 5						V. vinifera subsp. sylvestris
0.284721	B00FQI7	vinifera	ESP	IBER	IBER	MORENILLO	wine grape	N	-	-	Groupe3	Wine grapes — Iberian Peninsula and Northwest Africa
0.285136	B00ER38	vinifera	GEO	CAUC	EMCA	Badagui noir	wine grape	N	Non-Atrib3	Non-Atrib-5	Admix	Other domesticated grapes
0.286241	B00FQGD	vinifera	#N/A	-	-	ALMERIA NERA	table grape	N	-	-	Admix	Table grapes
0.286656	B00EQUS	vinifera	PRT	IBER	IBER	Ramisco	wine grape	N	A3	Non-Atrib-5	Admix	Wine grapes — Iberian Peninsula and Northwest Africa
0.286794	B00F6NX	vinifera	DEU	CEUR	WCEUR	Domina (Geilweilerhof 4 25 7)	wine grape	N	A3	C5	Groupe1	Wine grapes — West and Central Europe
0.286932	B00F6OZ	vinifera	GEO	CAUC	EMCA	Odjaleschi	wine grape	N	Non-Atrib3	Non-Atrib-5	Admix	Other domesticated grapes
0.287209	B00F6PI	vinifera	FRA	WEUR	WCEUR	Lauzet	wine grape	B	A3	C5	Groupe1	Wine grapes — West and Central Europe
0.287347	B00FQ54	vinifera	ESP	IBER	IBER	CA 10.1	wine grape	N	-	-	Groupe3	Wine grapes — Iberian Peninsula and Northwest Africa
0.287623	B00ER80	vinifera	FRA	WEUR	WCEUR	Mancin	wine grape	N	A3	C5	Groupe1	Wine grapes — West and Central Europe
0.287769	B00ER25	sylvestris	FRA	WEUR	WCEUR	Silvestris de Draa Ben Khedda						V. vinifera subsp. sylvestris
0.2879	B00FQIR	vinifera	ESP	IBER	IBER	PEDROL	wine grape	N	A3	Non-Atrib-5	Admix	Wine grapes — Iberian Peninsula and Northwest Africa
0.288315	B00F6OU	vinifera	ITA	ITAP	ITAP	Lambrusco Maestri	wine grape	N	Non-Atrib3	Non-Atrib-5	Admix	Other domesticated grapes
0.289006	B00EQV0	vinifera	PRT	IBER	IBER	Vinhao	wine grape	N	A3	Non-Atrib-5	Groupe1	Wine grapes — Iberian Peninsula and Northwest Africa
0.289006	B00EQZW	vinifera	GEO	CAUC	EMCA	Alexandroouli	wine grape	N	B3	B5	Admix	Other domesticated grapes
0.289144	B00EI4J	vinifera	FRA	WEUR	WCEUR	Plant de Pedebernade 1	wine grape	N	A3	C5	Groupe1	Wine grapes — West and Central Europe
0.289178	B00ERBY	sylvestris	FRA	WEUR	WCEUR	Lambrusque de semis Colmar 620 E						V. vinifera subsp. sylvestris
0.289662	B00F6QW	sylvestris	GEO	CAUC	EMCA	Gardabani 3						V. vinifera subsp. sylvestris
0.289825	B00F6R5	sylvestris	GEO	CAUC	EMCA	Gardabani 12						V. vinifera subsp. sylvestris
0.289973	B00ER5A	vinifera	PRT	IBER	IBER	Douradinha	wine grape	B	A3	Non-Atrib-5	Groupe1	Wine grapes — Iberian Peninsula and Northwest Africa
0.289973	B00ERD1	vinifera	PRT	IBER	IBER	Alvarinho	wine grape	B	A3	Non-Atrib-5	Groupe1	Wine grapes — Iberian Peninsula and Northwest Africa
0.290118	B00F6R2	sylvestris	GEO	CAUC	EMCA	Gardabani 9						V. vinifera subsp. sylvestris
0.291217	B00EQXD	vinifera	FRA	WEUR	WCEUR	Courbu	wine grape	B	A3	C5	Groupe1	Wine grapes — West and Central Europe
0.291287	B00ER8E	sylvestris	TUN	MAGH	MAGH	Lambrusque Sejnene 1						V. vinifera subsp. sylvestris
0.291653	B00F6QX	sylvestris	GEO	CAUC	EMCA	Gardabani 4bis						V. vinifera subsp. sylvestris
0.291712	B00ERB6	sylvestris	TUN	MAGH	MAGH	Lambrusque Ain Draham 1						V. vinifera subsp. sylvestris
0.291871	B00F6RI	sylvestris	GEO	CAUC	EMCA	Zhinvali 102						V. vinifera subsp. sylvestris
0.292033	B00ERBD	sylvestris	DZA	MAGH	MAGH	Lambrusque Beni Hassan S9 Ind 4						V. vinifera subsp. sylvestris
0.292173	B00ER56	sylvestris	FRA	WEUR	WCEUR	Lambrusque C						V. vinifera subsp. sylvestris
0.292522	B00ERB4	sylvestris	DZA	MAGH	MAGH	Lambrusque Oued Smir S10 Ind 8						V. vinifera subsp. sylvestris
0.292587	B00F6QZ	sylvestris	GEO	CAUC	EMCA	Gardabani 6						V. vinifera subsp. sylvestris
0.292655	B00F6R8	sylvestris	GEO	CAUC	EMCA	Tsitsamuri 3						V. vinifera subsp. sylvestris
0.293398	B00F6R4	sylvestris	GEO	CAUC	EMCA	Gardabani 11						V. vinifera subsp. sylvestris
0.294119	B00ER15	vinifera	TUN	MAGH	MAGH	Monica femelle (Tunisie)	wine grape	N	Non-Atrib3	Non-Atrib-5	Admix	Wine grapes — Iberian Peninsula and Northwest Africa
0.294534	B00ERB0	vinifera	GEO	CAUC	EMCA	Oussakheloouri	wine grape	N	B3	Non-Atrib-5	Admix	Other domesticated grapes
0.295087	B001754	vinifera	PRT	IBER	IBER	Espadeiro tinto	wine grape	N	Non-Atrib3	Non-Atrib-5	Admix	Wine grapes — Iberian Peninsula and Northwest Africa
0.295225	B00EQX8	vinifera	PRT	IBER	IBER	Sao Mamede	wine grape	B	A3	Non-Atrib-5	Groupe1	Wine grapes — Iberian Peninsula and Northwest Africa
0.295416	B00F6Q6	sylvestris	DZA	MAGH	MAGH	Lambrusque Akchour S21 Ind 4						V. vinifera subsp. sylvestris
0.295428	B00ERAQ	sylvestris	TUN	MAGH	MAGH	Lambrusque Tabarka 1						V. vinifera subsp. sylvestris
0.295458	B00ER2S	sylvestris	DZA	MAGH	MAGH	Lambrusque Beni Hassan S9 Ind 6						V. vinifera subsp. sylvestris
0.295502	B00ERDA	vinifera	PRT	IBER	IBER	Souzao	wine grape	N	Non-Atrib3	Non-Atrib-5	Groupe1	Wine grapes — Iberian Peninsula and Northwest Africa
0.295916	B00F6NP	sylvestris	FRA	WEUR	WCEUR	Nef 2						V. vinifera subsp. sylvestris
0.296193	B00ERSE	vinifera	FRA	WEUR	WCEUR	Manseng Petit Blanc	wine grape	B	A3	C5	Groupe1	Wine grapes — West and Central Europe
0.296664	B00ER9N	sylvestris	ESP	IBER	IBER	Vitis silvestris Rio Turon primera (Malaga)						V. vinifera subsp. sylvestris
0.296942	B00F6QY	sylvestris	GEO	CAUC	EMCA	Gardabani 5						V. vinifera subsp. sylvestris
0.297028	B00F6R3	sylvestris	GEO	CAUC	EMCA	Gardabani 10						V. vinifera subsp. sylvestris
0.297734	B00ER8G	sylvestris	TUN	MAGH	MAGH	Lambrusque Sejnene 2						V. vinifera subsp. sylvestris
0.298779	B00F6R0	sylvestris	GEO	CAUC	EMCA	Gardabani 7						V. vinifera subsp. sylvestris
0.298957	B00EJKI	vinifera	ESP	IBER	IBER	CAINO	wine grape	N	A3	Non-Atrib-5	Groupe1	Wine grapes — Iberian Peninsula and Northwest Africa
0.298957	B00F6OI	vinifera	ESP	IBER	IBER	Caino longo	wine grape	N	A3	C5	Groupe1	Wine grapes — Iberian Peninsula and Northwest Africa
0.299432	B00ERBK	sylvestris	TUN	MAGH	MAGH	Ouchtata n5						V. vinifera subsp. sylvestris
0.299432	B00F6Q1	sylvestris	DZA	MAGH	MAGH	Silvestris de Tamizart n1						V. vinifera subsp. sylvestris
0.300063	B00EQW1	vinifera	FRA	WEUR	WCEUR	Salicette (Collection Parc de la Tete d Or)	table grape	B	A3	C5	Admix	Table grapes
0.300201	B00FQFI	vinifera	PRT	IBER	IBER	AGUA SANTA	wine grape	N	-	-	Admix	Wine grapes — Iberian Peninsula and Northwest Africa
0.301195	B00ER8D	sylvestris	ESP	IBER	IBER	Vitis silvestris Rio Turon tercera (malaga)						V. vinifera subsp. sylvestris
0.301699	B00ER2P	sylvestris	TUR	CAUC	EMCA	Vitis silvestris Fethiye 58 64						V. vinifera subsp. sylvestris
0.301776	B00ERQB	sylvestris				V.sylvestris var.Fethiye 56 64						V. vinifera subsp. sylvestris
0.301835	B00ER9C	sylvestris	FRA	WEUR	WCEUR	Vitis silvestris 3 23						V. vinifera subsp. sylvestris
0.302922	B00ER2H	sylvestris	FRA	WEUR	WCEUR	Vitis silvestris Gmelin femelle						V. vinifera subsp. sylvestris
0.304056	B00F6R6	sylvestris	GEO	CAUC	EMCA	Tsitsamuri 1						V. vinifera subsp. sylvestris
0.304347	B00FQHB	vinifera	PRT	IBER	IBER	CAINO BLANCO	wine grape	B	A3	C5	Groupe1	Wine grapes — Iberian Peninsula and Northwest Africa
0.306377	B00ER54	sylvestris	TUN	MAGH	MAGH	Ouchtata n14						V. vinifera subsp. sylvestris
0.306377	B00F6NO	sylvestris	FRA	WEUR	WCEUR	Ouch 14						V. vinifera subsp. sylvestris
0.306835	B00ERRG	vinifera	FRA	WEUR	WCEUR	Gros Manseng Blanc 764	wine grape	B	A3	C5	Groupe1	Wine grapes — West and Central Europe
0.308488	B00ER9L	sylvestris	FRA	WEUR	WCEUR	Lambrusque Cap Negre 1						V. vinifera subsp. sylvestris
0.30954	B00F6Q3	sylvestris	FRA	WEUR	WCEUR	Lambrusque Carranques 3						V. vinifera subsp. sylvestris
0.312953	B00ER22	sylvestris	FRA	WEUR	WCEUR	Vigne sauvage Suisse 1						V. vinifera subsp. sylvestris
0.312953	B00F6PY	sylvestris	FRA	WEUR	WCEUR	Vigne sauvage						V. vinifera subsp. sylvestris
0.314072	B00ER67	sylvestris	DZA	MAGH	MAGH	Lambrusque Oued Smir S10 Ind 23						V. vinifera subsp. sylvestris
0.314331	B00ERQA	sylvestris				V.sylvestrisvar.Dalaman 54 64						V. vinifera subsp. sylvestris
0.314347	B00ER17	sylvestris	FRA	WEUR	WCEUR	Ouch 14 bis						V. vinifera subsp. sylvestris
0.315285	B00EI5H	sylvestris	ALG	MAGH	MAGH	Lambrusque Tighzirt						V. vinifera subsp. sylvestris
0.315461	B00ERXQ	sylvestris				V.sylvestrisvar.Hoerdt						V. vinifera subsp. sylvestris
0.320083	B00F6Q9	sylvestris	FRA	WEUR	WCEUR	Lambrusque I						V. vinifera subsp. sylvestris
0.320506	B00F6Q5	sylvestris	FRA	WEUR	WCEUR	Lambrusque Puivert 2						V. vinifera subsp. sylvestris
0.320742	B00EI59	sylvestris	FRA	WEUR	WCEUR	Lambrusque Picaussel Bordes						V. vinifera subsp. sylvestris
0.32082	B00ERCM	sylvestris	FRA	WEUR	WCEUR	Lambrusque foret P7						V. vinifera subsp. sylvestris
0.322736	B00ERC9	sylvestris	FRA	WEUR	WCEUR	Lambrusque Neuillac						V. vinifera subsp. sylvestris
0.32401	B001751	sylvestris	FRA	WEUR	WCEUR	Lambrusque PSL2						V. vinifera subsp. sylvestris
0.326387	B00ERBA	sylvestris	FRA	WEUR	WCEUR	Lambrusque Bois Bourdet 1						V. vinifera subsp. sylvestris
0.32712	B00ERCF	sylvestris	FRA	WEUR	WCEUR	Lambrusque de semis Colmar 428 E						V. vinifera subsp. sylvestris
0.327184	B00ER0S	sylvestris	FRA	WEUR	WCEUR	Ouch 14 ter(9)						V. vinifera subsp. sylvestris
0.328846	B00ER1G	sylvestris	FRA	WEUR	WCEUR	Lambrusque Gresigne 16						V. vinifera subsp. sylvestris
0.328863	B00F6Q2	sylvestris	FRA	WEUR	WCEUR	Silvestris du ruisseau des singes Blida						V. vinifera subsp. sylvestris
0.329812	B00ER75	sylvestris	FRA	WEUR	WCEUR	Lambrusque Chadenac						V. vinifera subsp. sylvestris
0.330342	B00ER70	sylvestris	FRA	WEUR	WCEUR	Lambrusque Chalonne 2						V. vinifera subsp. sylvestris
0.330342	B00F6PZ	sylvestris	FRA	WEUR	WCEUR	Lambrusque PSL 12						V. vinifera subsp. sylvestris
0.330706	B00ER2L	sylvestris	FRA	WEUR	WCEUR	Lambrusque PSL 13						V. vinifera subsp. sylvestris
0.33089	B00F6Q7	sylvestris	FRA	WEUR	WCEUR	Lambrusque de semis Colmar 508 E						V. vinifera subsp. sylvestris
0.332107	B00F6QD	sylvestris	FRA	WEUR	WCEUR	Lambrusque Valbonne 5						V. vinifera subsp. sylvestris
0.334884	B00ER34	sylvestris	FRA	WEUR	WCEUR	Lambrusque Gresigne 9						V. vinifera subsp. sylvestris
0.336123	B00ERCJ	sylvestris	FRA	WEUR	WCEUR	Lambrusque Lavall C						V. vinifera subsp. sylvestris
0.336274	B00ER1Z	sylvestris	FRA	WEUR	WCEUR	Lambrusque PSL 11						V. vinifera subsp. sylvestris
0.337521	B00ER5W	sylvestris	FRA	WEUR	WCEUR	Lambrusque Gresigne 2						V. vinifera subsp. sylvestris
0.338388	B00ERCH	sylvestris	FRA	WEUR	WCEUR	Vigne sauvage Suisse 2						V. vinifera subsp. sylvestris
0.338876	B00ERC0	sylvestris	FRA	WEUR	WCEUR	Lambrusque Croix Blanchard						V. vinifera subsp. sylvestris
0.339056	B00ERBT	sylvestris	FRA	WEUR	WCEUR	Lambrusque l Escale 1						V. vinifera subsp. sylvestris
0.339243	B00ER6Y	sylvestris	FRA	WEUR	WCEUR	Lambrusque l Escale 3						V. vinifera subsp. sylvestris
0.340663	B00ER5Q	sylvestris	FRA	WEUR	WCEUR	Lambrusque Gresigne 14						V. vinifera subsp. sylvestris
0.340813	B00F6Q4	sylvestris	FRA	WEUR	WCEUR	Lambrusque Col de la Massane 1						V. vinifera subsp. sylvestris
0.341329	B00ERBZ	sylvestris	SVK	CEUR	WCEUR	Lambrusque Ulany nad Zitavou A 44						V. vinifera subsp. sylvestris
0.341438	B00F6QA	sylvestris	FRA	WEUR	WCEUR	Vitis sylvestris male						V. vinifera subsp. sylvestris
0.341553	Grotta di Pertosa_P51	Archaeological											Grotta di Pertosa
0.342062	B00ER9I	sylvestris	FRA	WEUR	WCEUR	Vitis sylvestris						V. vinifera subsp. sylvestris
0.342623	B00ER3Z	sylvestris	FRA	WEUR	WCEUR	Lambrusque Gresigne 1						V. vinifera subsp. sylvestris
0.343268	B00ER1T	sylvestris	FRA	WEUR	WCEUR	Lambrusque PSL 10						V. vinifera subsp. sylvestris
0.34338	B00ERBC	sylvestris	FRA	WEUR	WCEUR	Lambrusque foret P5						V. vinifera subsp. sylvestris
0.34374	B00ER4H	sylvestris	FRA	WEUR	WCEUR	Vitis sylvestris femelle						V. vinifera subsp. sylvestris
0.344406	B00ER1H	sylvestris	FRA	WEUR	WCEUR	Vitis silvestris Oberlin 21						V. vinifera subsp. sylvestris
0.344849	B001758	sylvestris	FRA	WEUR	WCEUR	Teulere pied sauvage						V. vinifera subsp. sylvestris
0.344982	B00ERC3	sylvestris	SVK	CEUR	WCEUR	Lambrusque Ulany nad Zitavou A41						V. vinifera subsp. sylvestris
0.345715	B00ERXP	sylvestris	DEU	CEUR	WCEUR	V.sylvestrisvar.Ketsch 28						V. vinifera subsp. sylvestris
0.345862	B00ER82	sylvestris	FRA	WEUR	WCEUR	Lambrusque Bicharole						V. vinifera subsp. sylvestris
0.347108	B00ERV4	sylvestris	DEU	CEUR	WCEUR	V.sylvestrisvar.Ketsch 53						V. vinifera subsp. sylvestris
0.347171	B00ERVA	sylvestris	DEU	CEUR	WCEUR	V.sylvestris var.Ketsch 36						V. vinifera subsp. sylvestris
0.347257	B00ERAN	sylvestris	FRA	WEUR	WCEUR	Lambrusque PSL 3						V. vinifera subsp. sylvestris
0.348654	B00ER1M	sylvestris	FRA	WEUR	WCEUR	Lambrusque Saint Louis						V. vinifera subsp. sylvestris
0.348678	B00ERBL	sylvestris	SVK	CEUR	WCEUR	Lambrusque Ulany nad Zitavou A55						V. vinifera subsp. sylvestris
0.350381	B00F6QB	sylvestris	SVK	CEUR	WCEUR	Lambrusque Ulany nad Zitavou A82						V. vinifera subsp. sylvestris
0.35062	B00175B	sylvestris	FRA	WEUR	WCEUR	Lambrusque Campmarcel						V. vinifera subsp. sylvestris
0.35112	B00F6Q8	sylvestris	DEU	CEUR	WCEUR	Vitis silvestris Ketsch 2 39						V. vinifera subsp. sylvestris
0.351584	B00ERCC	sylvestris	SVK	CEUR	WCEUR	Lambrusque Ulany nad Zitavou A38						V. vinifera subsp. sylvestris
0.352609	B00ER41	sylvestris	SVK	CEUR	WCEUR	Lambrusque Ulany nad Zitavou A07						V. vinifera subsp. sylvestris
0.353043	B00ERV9	sylvestris	DEU	CEUR	WCEUR	V.sylvestrisvar.Ketsch 10						V. vinifera subsp. sylvestris
0.353925	B00ERB8	sylvestris	DEU	CEUR	WCEUR	Vitis silvestris Mannheim 2						V. vinifera subsp. sylvestris
0.355238	B00ER2U	sylvestris	DEU	CEUR	WCEUR	Vitis silvestris Ketsch 27 femelle						V. vinifera subsp. sylvestris
0.355238	B00ERXO	sylvestris	DEU	CEUR	WCEUR	V.sylvestrisvar.Ketsch 27						V. vinifera subsp. sylvestris
0.357004	B00ERCB	sylvestris	SVK	CEUR	WCEUR	Lambrusque Ulany nad Zitavou A77						V. vinifera subsp. sylvestris
0.359495	B00175A	sylvestris	DEU	CEUR	WCEUR	Vitis silvestris Dirmstein male						V. vinifera subsp. sylvestris

## Sheet: P51
Grotta di Pertosa_P51	Compared_sample	Species	Country	Region	PopGroup	Name	TypeGrape	BerryColor	Bacilieri3	Bacilieri5	Admix	Ramos_groups	Site
0	Grotta di Pertosa_P51	Archaeological											Grotta di Pertosa
0.14824	B00ERBZ	sylvestris	SVK	CEUR	WCEUR	Lambrusque Ulany nad Zitavou A 44						V. vinifera subsp. sylvestris
0.152382	B00ERBL	sylvestris	SVK	CEUR	WCEUR	Lambrusque Ulany nad Zitavou A55						V. vinifera subsp. sylvestris
0.153916	B00175A	sylvestris	DEU	CEUR	WCEUR	Vitis silvestris Dirmstein male						V. vinifera subsp. sylvestris
0.154117	B00F6Q8	sylvestris	DEU	CEUR	WCEUR	Vitis silvestris Ketsch 2 39						V. vinifera subsp. sylvestris
0.154788	B00ERC3	sylvestris	SVK	CEUR	WCEUR	Lambrusque Ulany nad Zitavou A41						V. vinifera subsp. sylvestris
0.155696	B00ERCB	sylvestris	SVK	CEUR	WCEUR	Lambrusque Ulany nad Zitavou A77						V. vinifera subsp. sylvestris
0.155919	B00ERCC	sylvestris	SVK	CEUR	WCEUR	Lambrusque Ulany nad Zitavou A38						V. vinifera subsp. sylvestris
0.156056	B00ERB8	sylvestris	DEU	CEUR	WCEUR	Vitis silvestris Mannheim 2						V. vinifera subsp. sylvestris
0.159146	B00ER41	sylvestris	SVK	CEUR	WCEUR	Lambrusque Ulany nad Zitavou A07						V. vinifera subsp. sylvestris
0.160793	B00F6QB	sylvestris	SVK	CEUR	WCEUR	Lambrusque Ulany nad Zitavou A82						V. vinifera subsp. sylvestris
0.162531	B00ERV4	sylvestris	DEU	CEUR	WCEUR	V.sylvestrisvar.Ketsch 53						V. vinifera subsp. sylvestris
0.162531	B00ERVA	sylvestris	DEU	CEUR	WCEUR	V.sylvestris var.Ketsch 36						V. vinifera subsp. sylvestris
0.162984	B001758	sylvestris	FRA	WEUR	WCEUR	Teulere pied sauvage						V. vinifera subsp. sylvestris
0.163725	B00F6QA	sylvestris	FRA	WEUR	WCEUR	Vitis sylvestris male						V. vinifera subsp. sylvestris
0.164822	B00ERBC	sylvestris	FRA	WEUR	WCEUR	Lambrusque foret P5						V. vinifera subsp. sylvestris
0.167159	B00ER70	sylvestris	FRA	WEUR	WCEUR	Lambrusque Chalonne 2						V. vinifera subsp. sylvestris
0.167516	B00175B	sylvestris	FRA	WEUR	WCEUR	Lambrusque Campmarcel						V. vinifera subsp. sylvestris
0.167655	B00ERV9	sylvestris	DEU	CEUR	WCEUR	V.sylvestrisvar.Ketsch 10						V. vinifera subsp. sylvestris
0.168763	B00ER3Z	sylvestris	FRA	WEUR	WCEUR	Lambrusque Gresigne 1						V. vinifera subsp. sylvestris
0.169163	B00ER4H	sylvestris	FRA	WEUR	WCEUR	Vitis sylvestris femelle						V. vinifera subsp. sylvestris
0.169316	B00ER6Y	sylvestris	FRA	WEUR	WCEUR	Lambrusque l Escale 3						V. vinifera subsp. sylvestris
0.169385	B00ER5W	sylvestris	FRA	WEUR	WCEUR	Lambrusque Gresigne 2						V. vinifera subsp. sylvestris
0.169685	B00ERAN	sylvestris	FRA	WEUR	WCEUR	Lambrusque PSL 3						V. vinifera subsp. sylvestris
0.169934	B00ERCJ	sylvestris	FRA	WEUR	WCEUR	Lambrusque Lavall C						V. vinifera subsp. sylvestris
0.170164	B00ER1H	sylvestris	FRA	WEUR	WCEUR	Vitis silvestris Oberlin 21						V. vinifera subsp. sylvestris
0.170371	B00ER2U	sylvestris	DEU	CEUR	WCEUR	Vitis silvestris Ketsch 27 femelle						V. vinifera subsp. sylvestris
0.170371	B00ERXO	sylvestris	DEU	CEUR	WCEUR	V.sylvestrisvar.Ketsch 27						V. vinifera subsp. sylvestris
0.170387	B00ER1M	sylvestris	FRA	WEUR	WCEUR	Lambrusque Saint Louis						V. vinifera subsp. sylvestris
0.170387	B00ER9I	sylvestris	FRA	WEUR	WCEUR	Vitis sylvestris						V. vinifera subsp. sylvestris
0.170936	B00ERC0	sylvestris	FRA	WEUR	WCEUR	Lambrusque Croix Blanchard						V. vinifera subsp. sylvestris
0.171304	B00F6Q4	sylvestris	FRA	WEUR	WCEUR	Lambrusque Col de la Massane 1						V. vinifera subsp. sylvestris
0.172066	B00ER1T	sylvestris	FRA	WEUR	WCEUR	Lambrusque PSL 10						V. vinifera subsp. sylvestris
0.172108	B00ERCH	sylvestris	FRA	WEUR	WCEUR	Vigne sauvage Suisse 2						V. vinifera subsp. sylvestris
0.172999	B00ER82	sylvestris	FRA	WEUR	WCEUR	Lambrusque Bicharole						V. vinifera subsp. sylvestris
0.173444	B00ERXP	sylvestris	DEU	CEUR	WCEUR	V.sylvestrisvar.Ketsch 28						V. vinifera subsp. sylvestris
0.175506	B00ERCM	sylvestris	FRA	WEUR	WCEUR	Lambrusque foret P7						V. vinifera subsp. sylvestris
0.177912	B00ER1Z	sylvestris	FRA	WEUR	WCEUR	Lambrusque PSL 11						V. vinifera subsp. sylvestris
0.177955	B00ER5Q	sylvestris	FRA	WEUR	WCEUR	Lambrusque Gresigne 14						V. vinifera subsp. sylvestris
0.179115	B001751	sylvestris	FRA	WEUR	WCEUR	Lambrusque PSL2						V. vinifera subsp. sylvestris
0.182324	B00ERBT	sylvestris	FRA	WEUR	WCEUR	Lambrusque l Escale 1						V. vinifera subsp. sylvestris
0.183012	B00ER1G	sylvestris	FRA	WEUR	WCEUR	Lambrusque Gresigne 16						V. vinifera subsp. sylvestris
0.184448	B00F6Q7	sylvestris	FRA	WEUR	WCEUR	Lambrusque de semis Colmar 508 E						V. vinifera subsp. sylvestris
0.1853	B00ER34	sylvestris	FRA	WEUR	WCEUR	Lambrusque Gresigne 9						V. vinifera subsp. sylvestris
0.187081	B00ERXQ	sylvestris				V.sylvestrisvar.Hoerdt						V. vinifera subsp. sylvestris
0.187187	B00ERC9	sylvestris	FRA	WEUR	WCEUR	Lambrusque Neuillac						V. vinifera subsp. sylvestris
0.187419	B00F6QD	sylvestris	FRA	WEUR	WCEUR	Lambrusque Valbonne 5						V. vinifera subsp. sylvestris
0.188718	B00F6Q5	sylvestris	FRA	WEUR	WCEUR	Lambrusque Puivert 2						V. vinifera subsp. sylvestris
0.189223	B00ER0S	sylvestris	FRA	WEUR	WCEUR	Ouch 14 ter(9)						V. vinifera subsp. sylvestris
0.190085	B00F6PZ	sylvestris	FRA	WEUR	WCEUR	Lambrusque PSL 12						V. vinifera subsp. sylvestris
0.191399	B00ER75	sylvestris	FRA	WEUR	WCEUR	Lambrusque Chadenac						V. vinifera subsp. sylvestris
0.191441	B00ER22	sylvestris	FRA	WEUR	WCEUR	Vigne sauvage Suisse 1						V. vinifera subsp. sylvestris
0.191441	B00F6PY	sylvestris	FRA	WEUR	WCEUR	Vigne sauvage						V. vinifera subsp. sylvestris
0.19176	B00F6Q2	sylvestris	FRA	WEUR	WCEUR	Silvestris du ruisseau des singes Blida						V. vinifera subsp. sylvestris
0.192342	B00EI59	sylvestris	FRA	WEUR	WCEUR	Lambrusque Picaussel Bordes						V. vinifera subsp. sylvestris
0.194051	B00ERQA	sylvestris				V.sylvestrisvar.Dalaman 54 64						V. vinifera subsp. sylvestris
0.19565	B00ERCF	sylvestris	FRA	WEUR	WCEUR	Lambrusque de semis Colmar 428 E						V. vinifera subsp. sylvestris
0.199244	B00ER2L	sylvestris	FRA	WEUR	WCEUR	Lambrusque PSL 13						V. vinifera subsp. sylvestris
0.203372	B00ER25	sylvestris	FRA	WEUR	WCEUR	Silvestris de Draa Ben Khedda						V. vinifera subsp. sylvestris
0.207256	B00ER2H	sylvestris	FRA	WEUR	WCEUR	Vitis silvestris Gmelin femelle						V. vinifera subsp. sylvestris
0.207258	B00F6Q3	sylvestris	FRA	WEUR	WCEUR	Lambrusque Carranques 3						V. vinifera subsp. sylvestris
0.208533	B00EI5H	sylvestris	ALG	MAGH	MAGH	Lambrusque Tighzirt						V. vinifera subsp. sylvestris
0.208713	B00ERBA	sylvestris	FRA	WEUR	WCEUR	Lambrusque Bois Bourdet 1						V. vinifera subsp. sylvestris
0.211848	B00ER54	sylvestris	TUN	MAGH	MAGH	Ouchtata n14						V. vinifera subsp. sylvestris
0.211848	B00F6NO	sylvestris	FRA	WEUR	WCEUR	Ouch 14						V. vinifera subsp. sylvestris
0.213409	B00ERRG	vinifera	FRA	WEUR	WCEUR	Gros Manseng Blanc 764	wine grape	B	A3	C5	Groupe1	Wine grapes — West and Central Europe
0.217098	B00F6Q1	sylvestris	DZA	MAGH	MAGH	Silvestris de Tamizart n1						V. vinifera subsp. sylvestris
0.217129	B00ERBY	sylvestris	FRA	WEUR	WCEUR	Lambrusque de semis Colmar 620 E						V. vinifera subsp. sylvestris
0.220643	B00ER17	sylvestris	FRA	WEUR	WCEUR	Ouch 14 bis						V. vinifera subsp. sylvestris
0.226209	Grotta di Pertosa_P52	Archaeological											Grotta di Pertosa
0.228214	B00ER9L	sylvestris	FRA	WEUR	WCEUR	Lambrusque Cap Negre 1						V. vinifera subsp. sylvestris
0.228427	B00ERAQ	sylvestris	TUN	MAGH	MAGH	Lambrusque Tabarka 1						V. vinifera subsp. sylvestris
0.228938	B00ERAK	vinifera	FRA	WEUR	WCEUR	Sytanich	wine grape	N	-	-	Groupe1	Wine grapes — West and Central Europe
0.230931	B00ERSE	vinifera	FRA	WEUR	WCEUR	Manseng Petit Blanc	wine grape	B	A3	C5	Groupe1	Wine grapes — West and Central Europe
0.23865	B00ER2P	sylvestris	TUR	CAUC	EMCA	Vitis silvestris Fethiye 58 64						V. vinifera subsp. sylvestris
0.23872	B00ERQB	sylvestris				V.sylvestris var.Fethiye 56 64						V. vinifera subsp. sylvestris
0.239499	B00F6NP	sylvestris	FRA	WEUR	WCEUR	Nef 2						V. vinifera subsp. sylvestris
0.241528	B00F6O7	vinifera	FRA	WEUR	WCEUR	Riesling bleu (Collection Oberlin)	wine grape	N	A3	C5	Groupe1	Wine grapes — West and Central Europe
0.24563	B00ERB6	sylvestris	TUN	MAGH	MAGH	Lambrusque Ain Draham 1						V. vinifera subsp. sylvestris
0.247355	B00ER9C	sylvestris	FRA	WEUR	WCEUR	Vitis silvestris 3 23						V. vinifera subsp. sylvestris
0.247995	B00ER8E	sylvestris	TUN	MAGH	MAGH	Lambrusque Sejnene 1						V. vinifera subsp. sylvestris
0.248558	B00F6OL	vinifera	AUT	CEUR	WCEUR	Wildbacher blau	wine grape	N	-	-	Admix	Wine grapes — West and Central Europe
0.250755	B00ER67	sylvestris	DZA	MAGH	MAGH	Lambrusque Oued Smir S10 Ind 23						V. vinifera subsp. sylvestris
0.250866	B00ERDA	vinifera	PRT	IBER	IBER	Souzao	wine grape	N	Non-Atrib3	Non-Atrib-5	Groupe1	Wine grapes — Iberian Peninsula and Northwest Africa
0.250971	B00ERD7	vinifera	FRA	WEUR	WCEUR	Petit Verdot	wine grape	N	A3	C5	Groupe1	Wine grapes — West and Central Europe
0.251693	B00ERBK	sylvestris	TUN	MAGH	MAGH	Ouchtata n5						V. vinifera subsp. sylvestris
0.253699	B00EI5D	vinifera	ITA	ITAP	ITAP	Lambrusco di Sorbara	wine grape	N	Non-Atrib3	Non-Atrib-5	Groupe1	Other domesticated grapes
0.254673	B00ER8G	sylvestris	TUN	MAGH	MAGH	Lambrusque Sejnene 2						V. vinifera subsp. sylvestris
0.256427	B00FQHB	vinifera	PRT	IBER	IBER	CAINO BLANCO	wine grape	B	A3	C5	Groupe1	Wine grapes — Iberian Peninsula and Northwest Africa
0.257581	B00EQVH	vinifera	ITA	ITAP	ITAP	Lambrusco Marani	wine grape	N	Non-Atrib3	Non-Atrib-5	Admix	Other domesticated grapes
0.25926	B00EQXD	vinifera	FRA	WEUR	WCEUR	Courbu	wine grape	B	A3	C5	Groupe1	Wine grapes — West and Central Europe
0.260099	B00ER5I	vinifera	ITA	ITAP	ITAP	Lambrusco Salamino	wine grape	N	Non-Atrib3	Non-Atrib-5	Admix	Other domesticated grapes
0.260099	B00ERD1	vinifera	PRT	IBER	IBER	Alvarinho	wine grape	B	A3	Non-Atrib-5	Groupe1	Wine grapes — Iberian Peninsula and Northwest Africa
0.260834	B00ERAZ	vinifera	FRA	WEUR	WCEUR	Camaralet	wine grape	B	-	-	Groupe1	Wine grapes — West and Central Europe
0.261044	B00ER80	vinifera	FRA	WEUR	WCEUR	Mancin	wine grape	N	A3	C5	Groupe1	Wine grapes — West and Central Europe
0.261883	B00EJLB	vinifera	ESP	IBER	IBER	FERRON	wine grape	N	A3	C5	Groupe1	Wine grapes — Iberian Peninsula and Northwest Africa
0.261987	R-TDM_10	Archaeological											France
0.262425	B00ERC5	sylvestris	FRA	WEUR	WCEUR	Lambrusque Mouchouses 1						V. vinifera subsp. sylvestris
0.262617	B00EQX8	vinifera	PRT	IBER	IBER	Sao Mamede	wine grape	B	A3	Non-Atrib-5	Groupe1	Wine grapes — Iberian Peninsula and Northwest Africa
0.262759	B00F6Q0	sylvestris	FRA	WEUR	WCEUR	Vigne de Pausanias						V. vinifera subsp. sylvestris
0.263562	B00ERCR	vinifera	FRA	WEUR	WCEUR	Claverie coulard	wine grape	B	A3	C5	Groupe1	Wine grapes — West and Central Europe
0.264086	B00EJLQ	vinifera	ESP	IBER	IBER	ONDARRABI BELTZA	wine grape	N	A3	C5	Groupe1	Wine grapes — Iberian Peninsula and Northwest Africa
0.264506	B00F6PI	vinifera	FRA	WEUR	WCEUR	Lauzet	wine grape	B	A3	C5	Groupe1	Wine grapes — West and Central Europe
0.264926	B00F6OI	vinifera	ESP	IBER	IBER	Caino longo	wine grape	N	A3	C5	Groupe1	Wine grapes — Iberian Peninsula and Northwest Africa
0.266395	B00ERD4	vinifera	PRT	IBER	IBER	Mourisco	wine grape	N	-	-	Groupe1	Wine grapes — Iberian Peninsula and Northwest Africa
0.266814	B00ERBX	vinifera	ITA	ITAP	ITAP	Ancellota	wine grape	N	Non-Atrib3	Non-Atrib-5	Groupe1	Other domesticated grapes
0.267129	B00EQXX	vinifera	PRT	IBER	IBER	Labrusco	wine grape	N	Non-Atrib3	Non-Atrib-5	Groupe1	Wine grapes — Iberian Peninsula and Northwest Africa
0.267234	B00EQUM	vinifera	ITA	ITAP	ITAP	Lambrusco del Caset	wine grape	N	Non-Atrib3	Non-Atrib-5	Groupe1	Other domesticated grapes
0.267663	B00F6Q9	sylvestris	FRA	WEUR	WCEUR	Lambrusque I						V. vinifera subsp. sylvestris
0.268598	B00EI4J	vinifera	FRA	WEUR	WCEUR	Plant de Pedebernade 1	wine grape	N	A3	C5	Groupe1	Wine grapes — West and Central Europe
0.272585	B00F6OU	vinifera	ITA	ITAP	ITAP	Lambrusco Maestri	wine grape	N	Non-Atrib3	Non-Atrib-5	Admix	Other domesticated grapes
0.274264	B00ER0Z	vinifera	ITA	ITAP	ITAP	Greco di Tufo	wine grape	B	Non-Atrib3	Non-Atrib-5	Admix	Other domesticated grapes
0.274336	B00EI53	sylvestris	DZA	MAGH	MAGH	Lambrusque Akchour S21 Ind 6						V. vinifera subsp. sylvestris
0.274788	B00EQV8	vinifera	CHE	CEUR	WCEUR	Arvine	wine grape	B	A3	Non-Atrib-5	Groupe1	Wine grapes — West and Central Europe
0.275838	B00ER5U	vinifera	ITA	ITAP	ITAP	Verduzzo friulano	wine grape	B	Non-Atrib3	Non-Atrib-5	Admix	Other domesticated grapes
0.276232	B00ER9N	sylvestris	ESP	IBER	IBER	Vitis silvestris Rio Turon primera (Malaga)						V. vinifera subsp. sylvestris
0.278032	B00ER1R	sylvestris	DZA	MAGH	MAGH	Lambrusque Beni Idder S11 Ind 2						V. vinifera subsp. sylvestris
0.278207	R-LLE_09	Archaeological											France
0.278271	B00ER6F	sylvestris	FRA	WEUR	WCEUR	Vitis silvestris Guemuelder 104 64						V. vinifera subsp. sylvestris
0.278356	B00ER1P	vinifera	FRA	WEUR	WCEUR	Syrah	wine grape	N	A3	C5	Groupe1	Wine grapes — West and Central Europe
0.279756	B00ER8D	sylvestris	ESP	IBER	IBER	Vitis silvestris Rio Turon tercera (malaga)						V. vinifera subsp. sylvestris
0.279818	B00ERB4	sylvestris	DZA	MAGH	MAGH	Lambrusque Oued Smir S10 Ind 8						V. vinifera subsp. sylvestris
0.280244	B00ERD6	vinifera	FRA	WEUR	WCEUR	Altesse	wine grape	B	A3	Non-Atrib-5	Groupe1	Wine grapes — West and Central Europe
0.280922	B00ERQ9	sylvestris				V.sylvestrisvar.Guemuelduer 105 65						V. vinifera subsp. sylvestris
0.280981	B00ER2S	sylvestris	DZA	MAGH	MAGH	Lambrusque Beni Hassan S9 Ind 6						V. vinifera subsp. sylvestris
0.281188	B00ER5G	vinifera	ITA	ITAP	ITAP	Trebbiano spoletino	wine grape	B	Non-Atrib3	Non-Atrib-5	Admix	Other domesticated grapes
0.282123	B00ERB1	sylvestris	ALG	MAGH	MAGH	Silvestris de Tighzirt n1						V. vinifera subsp. sylvestris
0.283392	B00ERBR	vinifera	ITA	ITAP	ITAP	Raboso piave	wine grape	N	Non-Atrib3	Non-Atrib-5	Admix	Other domesticated grapes
0.284207	B00ER9K	sylvestris	ESP	IBER	IBER	Vitis silvestris Manantial el Quejigo 1						V. vinifera subsp. sylvestris
0.284336	B00EQVN	vinifera	FRA	WEUR	WCEUR	Baserri	wine grape	B	A3	C5	Groupe1	Wine grapes — West and Central Europe
0.284441	B00ER3Q	vinifera	FRA	WEUR	WCEUR	Arrouya	wine grape	N	A3	Non-Atrib-5	Groupe1	Wine grapes — West and Central Europe
0.284546	B00EQXJ	vinifera	FRA	WEUR	WCEUR	Corbeau	wine grape	N	A3	C5	Groupe1	Wine grapes — West and Central Europe
0.284861	B00EQUV	vinifera	ITA	ITAP	ITAP	Freisa	wine grape	N	Non-Atrib3	Non-Atrib-5	Groupe1	Other domesticated grapes
0.285175	B00F6NN	vinifera	ITA	ITAP	ITAP	San Lorenzo	wine grape	N	Non-Atrib3	Non-Atrib-5	Groupe1	Other domesticated grapes
0.28612	B00ERPW	vinifera	DEU	CEUR	WCEUR	Hohmann 27/10/96	wine grape	B	A3	C5	Groupe1	Wine grapes — West and Central Europe
0.286144	B00EI50	sylvestris	DZA	MAGH	MAGH	Lambrusque Aneb Wahida Hanan (S4904)						V. vinifera subsp. sylvestris
0.286225	B00ER8Y	vinifera	FRA	WEUR	WCEUR	Plant d Arrat	wine grape	N	A3	C5	Groupe1	Wine grapes — West and Central Europe
0.286644	B00ER49	vinifera	FRA	WEUR	WCEUR	Mondeuse	wine grape	N	A3	C5	Groupe1	Wine grapes — West and Central Europe
0.288113	B00EJKI	vinifera	ESP	IBER	IBER	CAINO	wine grape	N	A3	Non-Atrib-5	Groupe1	Wine grapes — Iberian Peninsula and Northwest Africa
0.288271	B00ERBD	sylvestris	DZA	MAGH	MAGH	Lambrusque Beni Hassan S9 Ind 4						V. vinifera subsp. sylvestris
0.288964	B00ERQ8	sylvestris				V.sylvestrisvar.Guemuelduer 101 64						V. vinifera subsp. sylvestris
0.289058	B00ER1K	vinifera	FRA	WEUR	WCEUR	Persan	wine grape	N	A3	C5	Groupe1	Wine grapes — West and Central Europe
0.289366	R-MF_23	Archaeological											France
0.289582	B001759	vinifera	FRA	WEUR	WCEUR	Cabernet franc	wine grape	N	A3	C5	Admix	Wine grapes — West and Central Europe
0.289687	B00ER5A	vinifera	PRT	IBER	IBER	Douradinha	wine grape	B	A3	Non-Atrib-5	Groupe1	Wine grapes — Iberian Peninsula and Northwest Africa
0.290317	B00EQUN	vinifera	PRT	IBER	IBER	Lameiro	wine grape	B	A3	Non-Atrib-5	Admix	Wine grapes — Iberian Peninsula and Northwest Africa
0.290317	B00EQVM	vinifera	CHE	CEUR	WCEUR	Completer	wine grape	B	A3	Non-Atrib-5	Groupe1	Wine grapes — West and Central Europe
0.290526	B00ER15	vinifera	TUN	MAGH	MAGH	Monica femelle (Tunisie)	wine grape	N	Non-Atrib3	Non-Atrib-5	Admix	Wine grapes — Iberian Peninsula and Northwest Africa
0.290631	B00EQUH	vinifera	CHE	CEUR	WCEUR	Galotta	wine grape	N	A3	C5	Groupe1	Wine grapes — West and Central Europe
0.292575	M-LM_22	Archaeological											France
0.292602	B00F6Q6	sylvestris	DZA	MAGH	MAGH	Lambrusque Akchour S21 Ind 4						V. vinifera subsp. sylvestris
0.293464	B00ER6L	vinifera	ITA	ITAP	ITAP	Corbina vicentina o nostrana	wine grape	N	Non-Atrib3	Non-Atrib-5	Admix	Other domesticated grapes
0.293905	R-LLE_02	Archaeological											France
0.294409	B00EQVT	vinifera	FRA	WEUR	WCEUR	Camaraou noir	wine grape	N	A3	C5	Groupe1	Wine grapes — West and Central Europe
0.294723	B00F6P9	vinifera	FRA	WEUR	WCEUR	Beclan	wine grape	N	A3	C5	Groupe1	Wine grapes — West and Central Europe
0.295038	B00ER33	vinifera	FRA	WEUR	WCEUR	Servanin	wine grape	N	A3	C5	Admix	Wine grapes — West and Central Europe
0.295143	B00ER65	vinifera	FRA	WEUR	WCEUR	Riesling	wine grape	B	A3	C5	Admix	Wine grapes — West and Central Europe
0.295563	B00EQV9	vinifera	FRA	WEUR	WCEUR	Mecle	wine grape	N	A3	C5	Groupe1	Wine grapes — West and Central Europe
0.295668	B00EQVR	vinifera	FRA	WEUR	WCEUR	Penouille	wine grape	N	A3	C5	Groupe1	Wine grapes — West and Central Europe
0.295668	B00ER4V	vinifera	FRA	WEUR	WCEUR	Pinot noir	wine grape	N	A3	C5	Groupe1	Wine grapes — West and Central Europe
0.29613	M-MDV13_07	Archaeological											France
0.296822	B00EQUZ	vinifera	FRA	WEUR	WCEUR	Dureza	wine grape	N	A3	C5	Groupe1	Wine grapes — West and Central Europe
0.297032	B00EQV2	vinifera	PRT	IBER	IBER	Verdelho tinto femelle	wine grape	N	A3	Non-Atrib-5	Admix	Wine grapes — Iberian Peninsula and Northwest Africa
0.297241	B00F6PH	vinifera	FRA	WEUR	WCEUR	Blanc Auba	wine grape	B	A3	Non-Atrib-5	Groupe1	Wine grapes — West and Central Europe
0.297451	B00EQV1	vinifera	PRT	IBER	IBER	Touriga nacional	wine grape	N	A3	Non-Atrib-5	Groupe1	Wine grapes — Iberian Peninsula and Northwest Africa
0.297661	B00ER2X	vinifera	ITA	ITAP	ITAP	Piccolit	wine grape	B	Non-Atrib3	Non-Atrib-5	Admix	Other domesticated grapes
0.297766	B00EI4L	vinifera	FRA	WEUR	WCEUR	Roussette basse de Seyssel	wine grape	B	A3	C5	Groupe1	Wine grapes — West and Central Europe
0.298481	B00ER61	sylvestris	DZA	MAGH	MAGH	Lambrusque Akchour S21 Ind 5						V. vinifera subsp. sylvestris
0.2985	B00EQV0	vinifera	PRT	IBER	IBER	Vinhao	wine grape	N	A3	Non-Atrib-5	Groupe1	Wine grapes — Iberian Peninsula and Northwest Africa
0.298605	B00EQUX	vinifera	FRA	WEUR	WCEUR	Chatus	wine grape	N	A3	C5	Groupe1	Wine grapes — West and Central Europe
0.29871	B001755	vinifera	FRA	WEUR	WCEUR	Chouchillon	wine grape	B	A3	C5	Groupe1	Wine grapes — West and Central Europe
0.29871	B00CW9F	vinifera	#N/A	WEUR	WCEUR	Savagnin	wine grape	B	A3	C5	Groupe1	Wine grapes — West and Central Europe
0.29871	B00EQVS	vinifera	FRA	WEUR	WCEUR	Aouillat	wine grape	B	A3	C5	Groupe1	Wine grapes — West and Central Europe
0.298799	B00ER56	sylvestris	FRA	WEUR	WCEUR	Lambrusque C						V. vinifera subsp. sylvestris
0.29892	B00ER5R	vinifera	PRT	IBER	IBER	Loureiro	wine grape	B	A3	Non-Atrib-5	Admix	Wine grapes — Iberian Peninsula and Northwest Africa
0.299655	B00EQV3	vinifera	FRA	WEUR	WCEUR	Joubertin	wine grape	N	A3	C5	Groupe1	Wine grapes — West and Central Europe
0.29976	B00EQUE	vinifera	FRA	WEUR	WCEUR	Plant de Chaudefonds 53 (Fardeau)	wine grape	N	A3	C5	Admix	Wine grapes — West and Central Europe
0.29976	B00F6O4	vinifera	URS	RUUK	RUUK	Nassau	wine grape	B	Non-Atrib3	Non-Atrib-5	Admix	Other domesticated grapes
0.300192	R-HW70_18	Archaeological											France
0.30054	B00F6QY	sylvestris	GEO	CAUC	EMCA	Gardabani 5						V. vinifera subsp. sylvestris
0.300982	M-MDV12_05	Archaeological											France
0.301083	R-HW71_17	Archaeological											France
0.301123	B00EQUU	vinifera	FRA	WEUR	WCEUR	Gros Cabernet	wine grape	N	A3	C5	Groupe1	Wine grapes — West and Central Europe
0.301753	B00ERD9	vinifera	FRA	WEUR	WCEUR	Mauzac	wine grape	B	A3	C5	Admix	Wine grapes — West and Central Europe
0.301858	B00ER9J	vinifera	FRA	WEUR	WCEUR	Goldriesling	wine grape	B	A3	C5	Groupe1	Wine grapes — West and Central Europe
0.302278	B00EQX4	vinifera	DEU	CEUR	WCEUR	Saint Laurent	wine grape	N	A3	C5	Groupe1	Wine grapes — West and Central Europe
0.302487	B00EQVF	vinifera	FRA	WEUR	WCEUR	Roublot	wine grape	B	A3	C5	Admix	Wine grapes — West and Central Europe
0.302802	B00ER5B	vinifera	DEU	CEUR	WCEUR	Orangetraube	wine grape, table grape	B	A3	C5	Groupe1	Other domesticated grapes
0.303327	B00ERA8	vinifera	FRA	WEUR	WCEUR	Tressot	wine grape	N	A3	C5	Groupe1	Wine grapes — West and Central Europe
0.30338	B00F6QW	sylvestris	GEO	CAUC	EMCA	Gardabani 3						V. vinifera subsp. sylvestris
0.303537	B00EQXI	vinifera	FRA	WEUR	WCEUR	Aromriesling	wine grape	B	A3	Non-Atrib-5	Admix	Wine grapes — West and Central Europe
0.303588	R-LLE_08	Archaeological											France
0.304061	B00EQVL	vinifera	FRA	WEUR	WCEUR	Arinarnoa	wine grape	N	A3	C5	Admix	Wine grapes — West and Central Europe
0.304195	B00F6QZ	sylvestris	GEO	CAUC	EMCA	Gardabani 6						V. vinifera subsp. sylvestris
0.304691	B00EI4R	vinifera	FRA	WEUR	WCEUR	Baroque	wine grape	B	A3	C5	Admix	Wine grapes — West and Central Europe
0.304698	B00F6R6	sylvestris	GEO	CAUC	EMCA	Tsitsamuri 1						V. vinifera subsp. sylvestris
0.305215	B00CW9E	vinifera	ITA	ITAP	ITAP	Colorino	wine grape	N	Non-Atrib3	Non-Atrib-5	Admix	Other domesticated grapes
0.305845	B00EI4O	vinifera	FRA	WEUR	WCEUR	Poulsard	wine grape	N	A3	Non-Atrib-5	Admix	Wine grapes — West and Central Europe
0.30637	B00ER6V	vinifera	ITA	ITAP	ITAP	Riesling italico	wine grape	B	Non-Atrib3	Non-Atrib-5	Admix	Other domesticated grapes
0.306579	B00EQVY	vinifera	FRA	WEUR	WCEUR	Chasselas	wine grape, table grape	B	A3	Non-Atrib-5	Groupe1	Other domesticated grapes
0.306579	B00FQJO
0.307104	B00F6QE	vinifera	FRA	WEUR	WCEUR	Dongine	wine grape, table grape	B	A3	C5	Groupe1	Other domesticated grapes
0.307325	B00F6R5	sylvestris	GEO	CAUC	EMCA	Gardabani 12						V. vinifera subsp. sylvestris
0.307524	B00EI4N	vinifera	ITA	ITAP	ITAP	Avarengo	wine grape, table grape	N	Non-Atrib3	Non-Atrib-5	Admix	Other domesticated grapes
0.307629	B00ER58	vinifera	DEU	CEUR	WCEUR	Kanzler (Alzey 3983)	wine grape	B	A3	C5	Admix	Wine grapes — West and Central Europe
0.307684	B00F6QX	sylvestris	GEO	CAUC	EMCA	Gardabani 4bis						V. vinifera subsp. sylvestris
0.307734	B00EQUF	vinifera	FRA	WEUR	WCEUR	Cahours	wine grape	N	A3	Non-Atrib-5	Admix	Wine grapes — West and Central Europe
0.307838	B001754	vinifera	PRT	IBER	IBER	Espadeiro tinto	wine grape	N	Non-Atrib3	Non-Atrib-5	Admix	Wine grapes — Iberian Peninsula and Northwest Africa
0.307943	B00FQJ2	vinifera	ESP	IBER	IBER	SENÁ TINTO	wine grape	N	-	-	Admix	Wine grapes — Iberian Peninsula and Northwest Africa
0.308165	B00F6R3	sylvestris	GEO	CAUC	EMCA	Gardabani 10						V. vinifera subsp. sylvestris
0.308258	B00EQV4	vinifera	DEU	CEUR	WCEUR	Heunisch schwarz	wine grape	N	A3	C5	Admix	Wine grapes — West and Central Europe
0.308258	B00ER38	vinifera	GEO	CAUC	EMCA	Badagui noir	wine grape	N	Non-Atrib3	Non-Atrib-5	Admix	Other domesticated grapes
0.308468	B00EQUW	vinifera	ITA	ITAP	ITAP	Lagrein	wine grape	N	Non-Atrib3	Non-Atrib-5	Admix	Other domesticated grapes
0.308468	B00EQVK	vinifera	DEU	CEUR	WCEUR	Bacchus (Geilweilerhof 33 29 133)	wine grape	B	Non-Atrib3	C5	Admix	Wine grapes — West and Central Europe
0.308557	B00F6R4	sylvestris	GEO	CAUC	EMCA	Gardabani 11						V. vinifera subsp. sylvestris
0.308611	B00ER8A	sylvestris	FRA	WEUR	WCEUR	Vitis silvestris 5 13						V. vinifera subsp. sylvestris
0.308993	B00EQV7	vinifera	FRA	WEUR	WCEUR	Mondeuse blanche	wine grape	B	A3	C5	Admix	Wine grapes — West and Central Europe
0.309307	B00ER7K	vinifera	FRA	WEUR	WCEUR	Epinou	wine grape	N	A3	C5	Admix	Wine grapes — West and Central Europe
0.309622	B00EQUS	vinifera	PRT	IBER	IBER	Ramisco	wine grape	N	A3	Non-Atrib-5	Admix	Wine grapes — Iberian Peninsula and Northwest Africa
0.309832	B00ER5V	vinifera	ITA	ITAP	ITAP	Uva di Trojanero	wine grape	B	Non-Atrib3	Non-Atrib-5	Admix	Other domesticated grapes
0.309832	B00F6NW	vinifera	DEU	CEUR	WCEUR	Deckrot (Fb 119 39)	wine grape	N	A3	C5	Groupe1	Wine grapes — West and Central Europe
0.310147	B00F6P3	vinifera	ITA	ITAP	ITAP	Falanghina	wine grape	B	Non-Atrib3	Non-Atrib-5	Admix	Other domesticated grapes
0.310461	B00ER9H	vinifera	FRA	WEUR	WCEUR	Merlot	wine grape	N	A3	C5	Admix	Wine grapes — West and Central Europe
0.310986	B00ERR2	vinifera	#N/A	-	-	Schirastraube	wine grape	B	-	-	Admix	Other domesticated grapes
0.311379	M-C_27	Archaeological											France
0.311511	B00ER1D	vinifera	ITA	ITAP	ITAP	Fiano	wine grape	B	Non-Atrib3	Non-Atrib-5	Admix	Other domesticated grapes
0.311519	M-MDV12_07	Archaeological											France
0.311616	B00ER2W	vinifera	FRA	WEUR	WCEUR	Grappenoux	wine grape	N	A3	C5	Groupe1	Wine grapes — West and Central Europe
0.311616	B00ER5S	vinifera	FRA	WEUR	WCEUR	Chardonnay	wine grape	B	A3	C5	Admix	Wine grapes — West and Central Europe
0.311825	B00EQVI	vinifera	CHE	CEUR	WCEUR	Landroter (Cornalin du Valais)	wine grape	N	A3	C5	Admix	Wine grapes — West and Central Europe
0.312245	B00ERA6	vinifera	CHE	CEUR	WCEUR	Bondola	wine grape	N	A3	Non-Atrib-5	Admix	Wine grapes — West and Central Europe
0.312245	B00F6QN	vinifera	GEO	CAUC	EMCA	Mtsklarta	-	-	-	-	Admix	Other domesticated grapes
0.312455	B00EJLA	vinifera	PRT	IBER	IBER	BRANCELLAO	wine grape	N	A3	Non-Atrib-5	Admix	Wine grapes — Iberian Peninsula and Northwest Africa
0.313084	B00ERA3	vinifera	GEO	CAUC	EMCA	Avassirkhva	wine grape	B	Non-Atrib3	Non-Atrib-5	Admix	Other domesticated grapes
0.313294	B00F6O6	vinifera	DEU	CEUR	WCEUR	Osteiner	wine grape	B	A3	C5	Admix	Wine grapes — West and Central Europe
0.313504	B00FQIR	vinifera	ESP	IBER	IBER	PEDROL	wine grape	N	A3	Non-Atrib-5	Admix	Wine grapes — Iberian Peninsula and Northwest Africa
0.314239	B00F6NX	vinifera	DEU	CEUR	WCEUR	Domina (Geilweilerhof 4 25 7)	wine grape	N	A3	C5	Groupe1	Wine grapes — West and Central Europe
0.315078	B00FQJ4	vinifera	ESP	IBER	IBER	VERUÉS DE HUARTE	wine grape	N	-	-	Admix	Wine grapes — Iberian Peninsula and Northwest Africa
0.315393	B00ER8V	vinifera	FRA	WEUR	WCEUR	Fer	wine grape	N	A3	C5	Groupe1	Wine grapes — West and Central Europe
0.315651	B00F6RI	sylvestris	GEO	CAUC	EMCA	Zhinvali 102						V. vinifera subsp. sylvestris
0.315917	B00EQUC	vinifera	FRA	WEUR	WCEUR	Magdeleine noire des Charentes	wine grape	N	A3	C5	Groupe1	Wine grapes — West and Central Europe
0.315917	B00ERPF	vinifera	DEU	CEUR	WCEUR	Gelbhoelzer Blau	wine grape, table grape	N	A3	C5	Admix	Other domesticated grapes
0.316127	B00ERPR	vinifera	AUT	CEUR	WCEUR	Heunisch Rot	wine grape	Rg	Non-Atrib3	Non-Atrib-5	Admix	Wine grapes — West and Central Europe
0.316232	B00EQXQ	vinifera	FRA	WEUR	WCEUR	Belle Denise	wine grape	N	A3	C5	Admix	Wine grapes — West and Central Europe
0.316337	B00FQJI	vinifera	PRT	IBER	IBER	Viosinho	wine grape	B	Non-Atrib3	Non-Atrib-5	Admix	Wine grapes — Iberian Peninsula and Northwest Africa
0.316363	B00F6R8	sylvestris	GEO	CAUC	EMCA	Tsitsamuri 3						V. vinifera subsp. sylvestris
0.316442	B00ER36	vinifera	ITA	ITAP	ITAP	Arneis	wine grape	B	Non-Atrib3	Non-Atrib-5	Admix	Other domesticated grapes
0.316442	B00ER5T	vinifera	PRT	IBER	IBER	Sercial	wine grape	B	A3	Non-Atrib-5	Admix	Wine grapes — Iberian Peninsula and Northwest Africa
0.316652	B00ER92	vinifera	FRA	WEUR	WCEUR	Negret castrais	wine grape	N	A3	Non-Atrib-5	Admix	Wine grapes — West and Central Europe
0.316757	B00EQYZ	vinifera	ITA	ITAP	ITAP	Garbanega faux (Istituto San Michele)	wine grape	B	Non-Atrib3	Non-Atrib-5	Admix	Other domesticated grapes
0.316862	B00FQIN	vinifera	ESP	IBER	IBER	LADO	wine grape	B	-	-	Admix	Wine grapes — Iberian Peninsula and Northwest Africa
0.317176	B00ER3Y	vinifera	DEU	CEUR	WCEUR	Basilicumtraube	wine grape, table grape	B	A3	C5	Groupe1	Other domesticated grapes
0.317596	B00EQVZ	vinifera	FRA	WEUR	WCEUR	Kaisermuskat	wine grape	B	A3	Non-Atrib-5	Admix	Wine grapes — West and Central Europe
0.317701	B00ER2O	vinifera	FRA	WEUR	WCEUR	Gamay	wine grape	N	A3	C5	Admix	Wine grapes — West and Central Europe
0.317911	B00EQVD	vinifera	FRA	WEUR	WCEUR	Arbane	wine grape	B	A3	Non-Atrib-5	Admix	Wine grapes — West and Central Europe
0.318435	B00FQHT	vinifera	ESP	IBER	IBER	CARRASQUIN	wine grape	N	A3	Non-Atrib-5	Admix	Wine grapes — Iberian Peninsula and Northwest Africa
0.318855	B00ER8X	vinifera	CHE	CEUR	WCEUR	Gamaret	wine grape	N	-	-	Admix	Wine grapes — West and Central Europe
0.319065	B00ER7T	vinifera	UKR	RUUK	RUUK	Roubinoy de Magaratch (Magaratch 56)	wine grape	N	Non-Atrib3	Non-Atrib-5	Admix	Other domesticated grapes
0.319065	B00F6OJ	vinifera	PRT	IBER	IBER	Baga	wine grape	N	Non-Atrib3	Non-Atrib-5	Admix	Wine grapes — Iberian Peninsula and Northwest Africa
0.319786	B00F6R0	sylvestris	GEO	CAUC	EMCA	Gardabani 7						V. vinifera subsp. sylvestris
0.320009	B00EQUO	vinifera	FRA	WEUR	WCEUR	Massirart	wine grape	N	A3	C5	Admix	Wine grapes — West and Central Europe
0.320219	B00EI4P	vinifera	PRT	IBER	IBER	Donzelinho	wine grape	B	-	-	Admix	Wine grapes — Iberian Peninsula and Northwest Africa
0.320219	B00ERPU	vinifera	FRA	WEUR	WCEUR	Malvasier Weiss 6/4	wine grape	B	A3	C5	Admix	Wine grapes — West and Central Europe
0.320405	B00F6R2	sylvestris	GEO	CAUC	EMCA	Gardabani 9						V. vinifera subsp. sylvestris
0.321688	B00EQV5	vinifera	DEU	CEUR	WCEUR	Affenthaler	wine grape	N	-	-	Admix	Wine grapes — West and Central Europe
0.322108	B00F6O9	vinifera	FRA	WEUR	WCEUR	Genovese	wine grape	B	Non-Atrib3	Non-Atrib-5	Admix	Wine grapes — West and Central Europe
0.322213	B00ER84	vinifera	GEO	CAUC	EMCA	Krakhouna	wine grape	B	B3	Non-Atrib-5	Admix	Other domesticated grapes
0.32269	R-LLE_14	Archaeological											France
0.322737	B00EQVW	vinifera	PRT	IBER	IBER	Alfrocheiro preto	wine grape	N	A3	Non-Atrib-5	Groupe1	Wine grapes — Iberian Peninsula and Northwest Africa
0.323334	R-LLE_13	Archaeological											France
0.323472	B00EQUP	vinifera	PRT	IBER	IBER	Nevoeira	wine grape	N	Non-Atrib3	Non-Atrib-5	Admix	Wine grapes — Iberian Peninsula and Northwest Africa
0.323472	B00FQFD	vinifera	ESP	IBER	IBER	PEDRO XIMÉNEZ	wine grape	B	-	-	Admix	Wine grapes — Iberian Peninsula and Northwest Africa
0.323786	B00EI4Q	vinifera	FRA	WEUR	WCEUR	Gibert	wine grape	N	A3	C5	Admix	Wine grapes — West and Central Europe
0.323786	B00EQVV	vinifera	FRA	WEUR	WCEUR	Len de l El	wine grape	B	A3	C5	Admix	Wine grapes — West and Central Europe
0.324941	B00ERRD	vinifera	DEU	CEUR	WCEUR	Kerner	wine grape	B	Non-Atrib3	Non-Atrib-5	Admix	Wine grapes — West and Central Europe
0.325045	B00F6OZ	vinifera	GEO	CAUC	EMCA	Odjaleschi	wine grape	N	Non-Atrib3	Non-Atrib-5	Admix	Other domesticated grapes
0.32515	B00ER9O	vinifera	ITA	ITAP	ITAP	Grignolino	wine grape	N	Non-Atrib3	Non-Atrib-5	Admix	Other domesticated grapes
0.325255	B00EJLL	vinifera	ESP	IBER	IBER	DORADILLA	wine grape	B	A3	Non-Atrib-5	Admix	Wine grapes — Iberian Peninsula and Northwest Africa
0.32557	B00EQVC	vinifera	FRA	WEUR	WCEUR	Cacaboue	wine grape	B	A3	Non-Atrib-5	Admix	Wine grapes — West and Central Europe
0.32557	B00ER0U	vinifera	DEU	CEUR	WCEUR	Ortega (Wurzburg B48 21 4)	wine grape	B	Non-Atrib3	Non-Atrib-5	Admix	Wine grapes — West and Central Europe
0.326409	B00FQHW	vinifera	ESP	IBER	IBER	BLANQUILINA	wine grape	B	-	-	Admix	Wine grapes — Iberian Peninsula and Northwest Africa
0.327144	B00F6RE	vinifera	GEO	CAUC	EMCA	Muradouli 3	-	-	-	-	Admix	Other domesticated grapes
0.327564	B00EQXW	vinifera	FRA	WEUR	WCEUR	Tibouren	wine grape, table grape	N	A3	C5	Admix	Other domesticated grapes
0.327878	B00F6PA	vinifera	FRA	WEUR	WCEUR	Clairette	wine grape, table grape	B	A3	C5	Admix	Other domesticated grapes
0.327878	B00FQF6	vinifera	ESP	IBER	IBER	REDONDAL	wine grape	B	-	-	Admix	Wine grapes — Iberian Peninsula and Northwest Africa
0.327983	B00EQUD	vinifera	AUT	CEUR	WCEUR	Wildbacher de Hongrie (Collection Ravaz)	wine grape	N	A3	C5	Admix	Wine grapes — West and Central Europe
0.328193	B00ER3C	vinifera	FRA	WEUR	WCEUR	Roi des precoces	table grape	N	A3	C5	Groupe1	Table grapes
0.328193	B00ERC4	vinifera	FRA	WEUR	WCEUR	Muscat Ottonel	wine grape	B	Non-Atrib3	Non-Atrib-5	Admix	Wine grapes — West and Central Europe
0.328193	B00FQFN	vinifera	PRT	IBER	IBER	DONZELINHO TINTO	wine grape	N	A3	Non-Atrib-5	Admix	Wine grapes — Iberian Peninsula and Northwest Africa
0.328298	B00ER1X	vinifera	FRA	WEUR	WCEUR	Teinturier	wine grape	N	A3	C5	Groupe1	Wine grapes — West and Central Europe
0.328403	B00FQJM	vinifera	PRT	IBER	IBER	Touriga Franca	wine grape	N	Non-Atrib3	Non-Atrib-5	Admix	Wine grapes — Iberian Peninsula and Northwest Africa
0.328613	B00ER5X	vinifera	FRA	WEUR	WCEUR	Chenin	wine grape	B	A3	C5	Admix	Wine grapes — West and Central Europe
0.328718	B00EQVX	vinifera	FRA	WEUR	WCEUR	Terret Bouschet	wine grape	N	A3	C5	Admix	Wine grapes — West and Central Europe
0.328823	B00ERAF	vinifera	PRT	IBER	IBER	Tinto Cao	wine grape	N	Non-Atrib3	Non-Atrib-5	Admix	Wine grapes — Iberian Peninsula and Northwest Africa
0.328928	B00EQUT	vinifera	FRA	WEUR	WCEUR	Piquepoul noir	wine grape	N	A3	C5	Admix	Wine grapes — West and Central Europe
0.329242	B00ERD5	vinifera	FRA	WEUR	WCEUR	Semillon	wine grape	B	A3	Non-Atrib-5	Groupe1	Wine grapes — West and Central Europe
0.329347	B00FQJB	vinifera	PRT	IBER	IBER	Avesso	wine grape	B	Non-Atrib3	Non-Atrib-5	Admix	Wine grapes — Iberian Peninsula and Northwest Africa
0.329872	B00ER53	vinifera	ITA	ITAP	ITAP	Asprinio	wine grape, table grape	B	Non-Atrib3	Non-Atrib-5	Admix	Other domesticated grapes
0.329977	B00ERQU	vinifera	FRA	WEUR	WCEUR	OEILLADE NOIRE	wine grape, table grape	N	A3	C5	Admix	Other domesticated grapes
0.330292	B00ERPY	vinifera	DEU	CEUR	WCEUR	Nr. 19	wine grape	B	A3	C5	Admix	Wine grapes — West and Central Europe
0.330921	B00ERPM	vinifera	FRA	WEUR	WCEUR	Olber	wine grape	B	Non-Atrib3	Non-Atrib-5	Admix	Wine grapes — West and Central Europe
0.331131	B00ER97	vinifera	UKR	RUUK	RUUK	Bastardo Magaratchskii	wine grape	N	Non-Atrib3	Non-Atrib-5	Admix	Other domesticated grapes
0.331446	B00F6NS	vinifera	ESP	IBER	IBER	Prieto picudo	wine grape	N	-	-	Admix	Wine grapes — Iberian Peninsula and Northwest Africa
0.331551	B00FQHV	vinifera	ESP	IBER	IBER	CUATENDRI	wine grape	N	Non-Atrib3	Non-Atrib-5	Admix	Wine grapes — Iberian Peninsula and Northwest Africa
0.331557	R-MF_21	Archaeological											France
0.331656	B00ERCQ	vinifera	FRA	WEUR	WCEUR	Marselan	wine grape	N	Non-Atrib3	Non-Atrib-5	Admix	Wine grapes — West and Central Europe
0.33176	B00ER6U	vinifera	AUT	CEUR	WCEUR	Velteliner vert	wine grape	B	Non-Atrib3	Non-Atrib-5	Admix	Wine grapes — West and Central Europe
0.33218	B00ERB0	vinifera	GEO	CAUC	EMCA	Oussakheloouri	wine grape	N	B3	Non-Atrib-5	Admix	Other domesticated grapes
0.333019	B00ERPV	vinifera	DEU	CEUR	WCEUR	Suessrot 11/1	wine grape	N	-	-	Admix	Wine grapes — West and Central Europe
0.333649	B00EQVE	vinifera	FRA	WEUR	WCEUR	Gascon	wine grape	N	A3	C5	Groupe1	Wine grapes — West and Central Europe
0.334279	B00ERA0	vinifera	PRT	IBER	IBER	Rabigato du Douro	wine grape	B	Non-Atrib3	Non-Atrib-5	Admix	Wine grapes — Iberian Peninsula and Northwest Africa
0.334383	B00EQVP	vinifera	ITA	ITAP	ITAP	Balsamina (Collection Oberlin)	wine grape	B	Non-Atrib3	Non-Atrib-5	Admix	Other domesticated grapes
0.334593	B00EQX9	vinifera	ITA	ITAP	ITAP	Fumin	wine grape	N	Non-Atrib3	Non-Atrib-5	Admix	Other domesticated grapes
0.334698	B00EQUI	vinifera	ESP	IBER	IBER	Corason de Kabritte blanc	wine grape	B	A3	Non-Atrib-5	Admix	Wine grapes — Iberian Peninsula and Northwest Africa
0.334786	R-MF_25	Archaeological											France
0.334803	B00ER1L	vinifera	FRA	WEUR	WCEUR	Vintaiu	wine grape	N	Non-Atrib3	Non-Atrib-5	Admix	Wine grapes — West and Central Europe
0.334908	B00ER1V	vinifera	AUT	CEUR	WCEUR	Zweigelt blau	wine grape	N	A3	C5	Admix	Wine grapes — West and Central Europe
0.335328	B00EQVB	vinifera	CHE	CEUR	WCEUR	Humagne blanc	wine grape	B	-	-	Admix	Wine grapes — West and Central Europe
0.335328	B00EQXO	vinifera	FRA	WEUR	WCEUR	Grain	wine grape	N	A3	C5	Admix	Wine grapes — West and Central Europe
0.335433	B00ERQ0	vinifera	ITA	ITAP	ITAP	Blatterle	wine grape	B	-	-	Admix	Other domesticated grapes
0.335643	B00174W	vinifera	GEO	CAUC	EMCA	Tsolikouri	wine grape	B	Non-Atrib3	Non-Atrib-5	Admix	Other domesticated grapes
0.335852	B00ERZG	vinifera	MDA	RUUK	RUUK	Negru De Causani	wine grape	N	C3	E5	Admix	Other domesticated grapes
0.335852	B00F6QH	vinifera	GEO	CAUC	EMCA	Assuretuli sitavi	-	-	-	-	Admix	Other domesticated grapes
0.335957	B00ERA1	vinifera	ROU	EEUR	BALK	Chava	wine grape	N	Non-Atrib3	Non-Atrib-5	Admix	Wine grapes — Balkans and East Europe
0.336062	B00ERAO	vinifera	ITA	ITAP	ITAP	Verdea noir	wine grape, table grape	N	Non-Atrib3	Non-Atrib-5	Admix	Other domesticated grapes
0.336062	B00F6OK	vinifera	SCG	BALP	BALK	Steinschiller weisser	wine grape	B	Non-Atrib3	Non-Atrib-5	Admix	Wine grapes — Balkans and East Europe
0.336081	M-MDV12_04	Archaeological											France
0.336272	B00ER5O	vinifera	ITA	ITAP	ITAP	Madeleine Salomon (Agostenga blanc)	table grape	B	Non-Atrib3	Non-Atrib-5	Admix	Table grapes
0.336272	B00ERS0	vinifera	FRA	WEUR	WCEUR	Bourboulenc	wine grape	B	A3	C5	Admix	Wine grapes — West and Central Europe
0.336377	B00EQVO	vinifera	FRA	WEUR	WCEUR	Mourtaou	wine grape	N	A3	Non-Atrib-5	Admix	Wine grapes — West and Central Europe
0.336377	B00EQVU	vinifera	FRA	WEUR	WCEUR	Negret pounjut	wine grape	N	A3	C5	Admix	Wine grapes — West and Central Europe
0.336377	B00ER2A	vinifera	#N/A	-	-	Kapistroni tetri hermaphrodite (Coll Kichinev)	wine grape	B	B3	B5	Admix	Other domesticated grapes
0.336797	B00ERS2	vinifera	FRA	WEUR	WCEUR	Sauterne Blanc	wine grape	B	A3	C5	Admix	Wine grapes — West and Central Europe
0.336902	B00ER8J	vinifera	DEU	CEUR	WCEUR	Siegerrebe (Scheu 7957)	wine grape	Rs	Non-Atrib3	Non-Atrib-5	Admix	Wine grapes — West and Central Europe
0.336902	B00FQIQ	vinifera	ESP	IBER	IBER	PARDUCA	wine grape	N	A3	Non-Atrib-5	Admix	Wine grapes — Iberian Peninsula and Northwest Africa
0.337006	B00ER4A	vinifera	ESP	IBER	IBER	Maturana	wine grape	B	A3	Non-Atrib-5	Admix	Wine grapes — Iberian Peninsula and Northwest Africa
0.337111	B00ER7R	vinifera	HUN	EEUR	BALK	Baratcsuha szurke	wine grape	G	Non-Atrib3	Non-Atrib-5	Admix	Wine grapes — Balkans and East Europe
0.337636	B00F6NQ	vinifera	ESP	IBER	IBER	Plant de Vic 98 N 3 (Collection Torres S.A.)	wine grape	N	Non-Atrib3	Non-Atrib-5	Admix	Wine grapes — Iberian Peninsula and Northwest Africa
0.337636	B00F6O2	vinifera	ITA	ITAP	ITAP	Lumassina	wine grape	B	Non-Atrib3	Non-Atrib-5	Admix	Other domesticated grapes
0.338056	B00FQJD	vinifera	PRT	IBER	IBER	Cerceal Branco	wine grape	B	Non-Atrib3	Non-Atrib-5	Admix	Wine grapes — Iberian Peninsula and Northwest Africa
0.33879	B00ERJ2	vinifera	RUS	RUUK	RUUK	Granatovyi	wine grape	N	-	-	Admix	Other domesticated grapes
0.33879	B00F6OE	vinifera	ITA	ITAP	ITAP	Croatina	wine grape	N	Non-Atrib3	Non-Atrib-5	Admix	Other domesticated grapes
0.338895	B00EI5J	vinifera	ITA	ITAP	ITAP	Coda di volpe bianca	wine grape	B	Non-Atrib3	Non-Atrib-5	Admix	Other domesticated grapes
0.338932	M-MDV12_02	Archaeological											France
0.339315	B00ERPO	vinifera	FRA	WEUR	WCEUR	Palestina I	table grape	B	-	-	Admix	Table grapes
0.33963	B00FQJA	vinifera	PRT	IBER	IBER	Arinto	wine grape	B	Non-Atrib3	Non-Atrib-5	Admix	Wine grapes — Iberian Peninsula and Northwest Africa
0.339839	B00ER69	vinifera	ITA	ITAP	ITAP	Rossignola	wine grape	N	Non-Atrib3	Non-Atrib-5	Admix	Other domesticated grapes
0.340154	B00EJKG	vinifera	ESP	IBER	IBER	MENCIA	wine grape	N	Non-Atrib3	Non-Atrib-5	Admix	Wine grapes — Iberian Peninsula and Northwest Africa
0.340259	B00EQVA	vinifera	FRA	WEUR	WCEUR	Rivairenc (Aspiran noir)	wine grape, table grape	N	A3	Non-Atrib-5	Admix	Other domesticated grapes
0.340469	B00EI4M	vinifera	PRT	IBER	IBER	Carcajolo	wine grape	N	Non-Atrib3	Non-Atrib-5	Admix	Wine grapes — Iberian Peninsula and Northwest Africa
0.341413	B00EQUL	vinifera	FRA	WEUR	WCEUR	Grosse Merille	wine grape	N	A3	C5	Admix	Wine grapes — West and Central Europe
0.341553	B00ER6C	sylvestris	FRA	WEUR	WCEUR	Lambrusque D						V. vinifera subsp. sylvestris
0.341553	Grotta di Pertosa_P50	Archaeological											Grotta di Pertosa
0.341623	B00ER3S	vinifera	AUT	WEUR	WCEUR	Sylvaner	wine grape	B	Non-Atrib3	Non-Atrib-5	Admix	Wine grapes — West and Central Europe
0.341728	B00EQSY	vinifera	ITA	ITAP	ITAP	Montepulciano	wine grape	N	Non-Atrib3	Non-Atrib-5	Admix	Other domesticated grapes
0.341728	B00EQZW	vinifera	GEO	CAUC	EMCA	Alexandroouli	wine grape	N	B3	B5	Admix	Other domesticated grapes
0.341728	B00FQF1	vinifera	ESP	IBER	IBER	GARNACHA FRANCESA	wine grape	N	Non-Atrib3	Non-Atrib-5	Admix	Wine grapes — Iberian Peninsula and Northwest Africa
0.341938	B00EQUK	vinifera	PRT	IBER	IBER	Arinto tinto (Collection Soares Franco)	wine grape	N	Non-Atrib3	Non-Atrib-5	Admix	Wine grapes — Iberian Peninsula and Northwest Africa
0.342043	B00ER6Q	vinifera	ITA	ITAP	ITAP	Sagrantino	wine grape	N	-	-	Admix	Other domesticated grapes
0.342253	B00FQJ3	vinifera	ESP	IBER	IBER	TROBAT	wine grape	N	Non-Atrib3	Non-Atrib-5	Admix	Wine grapes — Iberian Peninsula and Northwest Africa
0.342357	B00ER6E	vinifera	FRA	WEUR	WCEUR	Pougayen	wine grape	N	A3	C5	Admix	Wine grapes — West and Central Europe
0.342672	B00ER7C	vinifera	FRA	WEUR	WCEUR	Cesar	wine grape	N	Non-Atrib3	Non-Atrib-5	Admix	Wine grapes — West and Central Europe
0.342882	B00EQSJ	vinifera	RUS	RUUK	RUUK	Tzimliansky belyi	wine grape	B	Non-Atrib3	Non-Atrib-5	Admix	Other domesticated grapes
0.342882	B00EQTK	vinifera	#N/A	WEUR	WCEUR	Gouais blanc	wine grape	B	Non-Atrib3	Non-Atrib-5	Groupe4	Wine grapes — West and Central Europe
0.342882	B00EQTL	vinifera	HUN	EEUR	BALK	Pozsonyi feher	wine grape	B	C3	E5	Admix	Wine grapes — Balkans and East Europe
0.342987	B00F6QL	vinifera	GEO	CAUC	EMCA	Muradouli	-	-	-	-	Admix	Other domesticated grapes
0.343302	B00ER14	vinifera	ITA	ITAP	ITAP	Grechetto	wine grape	B	Non-Atrib3	Non-Atrib-5	Admix	Other domesticated grapes
0.343407	B00ERPN	vinifera	HUN	EEUR	BALK	Frueher Blauer Ungar	wine grape	N	Non-Atrib3	Non-Atrib-5	Admix	Wine grapes — Balkans and East Europe
0.343721	B00ER9F	vinifera	GEO	CAUC	EMCA	Tzitzka	wine grape	B	B3	Non-Atrib-5	Admix	Other domesticated grapes
0.343826	B00ERCT	vinifera	MDA	RUUK	RUUK	Khikhvi femelle (Collection Kichinev)	wine grape	B	B3	B5	Admix	Other domesticated grapes
0.344456	B00F6PG	vinifera	FRA	WEUR	WCEUR	Estaca saouma	wine grape	N	A3	C5	Admix	Wine grapes — West and Central Europe
0.344666	B00ER5H	vinifera	HUN	EEUR	BALK	Irsay Oliver	wine grape, table grape	B	Non-Atrib3	Non-Atrib-5	Admix	Other domesticated grapes
0.34498	B00ER1I	vinifera	GEO	CAUC	EMCA	Khikhvi	wine grape	B	B3	B5	Admix	Other domesticated grapes
0.345085	B00FQHA	vinifera	ESP	IBER	IBER	BERMEJUELA	wine grape	B	-	-	Admix	Wine grapes — Iberian Peninsula and Northwest Africa
0.34519	B00EJL2	vinifera	FRA	WEUR	WCEUR	MATURANA Tinta	wine grape	N	A3	C5	Admix	Wine grapes — West and Central Europe
0.345295	B00EQX3	vinifera	ESP	IBER	IBER	Morrastel	wine grape	N	A3	Non-Atrib-5	Admix	Wine grapes — Iberian Peninsula and Northwest Africa
0.345295	B00ER1J	vinifera	FRA	WEUR	WCEUR	Raisaine	wine grape, table grape	B	Non-Atrib3	Non-Atrib-5	Admix	Other domesticated grapes
0.345505	B00FQHG	vinifera	FRA	WEUR	WCEUR	TINTO MADRID	wine grape	N	A3	Non-Atrib-5	Admix	Wine grapes — West and Central Europe
0.34561	B00EQW1	vinifera	FRA	WEUR	WCEUR	Salicette (Collection Parc de la Tete d Or)	table grape	B	A3	C5	Admix	Table grapes
0.34561	B00ER7V	vinifera	ITA	ITAP	ITAP	Nerello Cappuccio	wine grape	N	Non-Atrib3	Non-Atrib-5	Admix	Other domesticated grapes
0.345925	B00FQHN	vinifera	ESP	IBER	IBER	BATISTA	wine grape	N	Non-Atrib3	Non-Atrib-5	Admix	Wine grapes — Iberian Peninsula and Northwest Africa
0.34603	B00ER6A	vinifera	FRA	WEUR	WCEUR	Cinsaut	wine grape, table grape	N	A3	Non-Atrib-5	Admix	Other domesticated grapes
0.346135	B00FQG7	vinifera	ITA	ITAP	ITAP	MOSCATO DEL ADDA	table grape	N	Non-Atrib3	Non-Atrib-5	Admix	Table grapes
0.346554	B00EJLH	vinifera	ESP	IBER	IBER	VERDEJO NEGRO	wine grape	N	A3	Non-Atrib-5	Admix	Wine grapes — Iberian Peninsula and Northwest Africa
0.346659	B00FQJK	vinifera	PRT	IBER	IBER	Rufete	wine grape	N	Non-Atrib3	Non-Atrib-5	Admix	Wine grapes — Iberian Peninsula and Northwest Africa
0.347079	B00F6QR	vinifera	GEO	CAUC	EMCA	Adreuli skelkana	-	-	-	-	Admix	Other domesticated grapes
0.347289	B00FQFK	vinifera	PRT	IBER	IBER	CAMARATE	wine grape	N	Non-Atrib3	Non-Atrib-5	Admix	Wine grapes — Iberian Peninsula and Northwest Africa
0.347289	B00FQFO	vinifera	PRT	IBER	IBER	MORETO DO DAO	wine grape	N	Non-Atrib3	Non-Atrib-5	Admix	Wine grapes — Iberian Peninsula and Northwest Africa
0.347499	B00F6OA	vinifera	ITA	ITAP	ITAP	Brachetto	wine grape	N	Non-Atrib3	Non-Atrib-5	Admix	Other domesticated grapes
0.347708	B00EQTG	vinifera	HRV	BALP	BALK	Malvasia istriana	wine grape	B	Non-Atrib3	Non-Atrib-5	Admix	Wine grapes — Balkans and East Europe
0.347918	B00EQU1	vinifera	FRA	WEUR	WCEUR	Codivarta	wine grape	B	Non-Atrib3	Non-Atrib-5	Admix	Wine grapes — West and Central Europe
0.347918	B00ER5F	vinifera	ITA	ITAP	ITAP	Piedirosso	wine grape	N	Non-Atrib3	Non-Atrib-5	Admix	Other domesticated grapes
0.347918	B00ER9Q	vinifera	FRA	WEUR	WCEUR	Portugais bleu	wine grape, table grape	N	Non-Atrib3	Non-Atrib-5	Admix	Other domesticated grapes
0.347918	B00FQJF	vinifera	PRT	IBER	IBER	Folgasao	wine grape	B	Non-Atrib3	Non-Atrib-5	Admix	Wine grapes — Iberian Peninsula and Northwest Africa
0.348023	B00FQI3	vinifera	ESP	IBER	IBER	MANSÉS DE CAPDELL	wine grape	N	A3	Non-Atrib-5	Admix	Wine grapes — Iberian Peninsula and Northwest Africa
0.348128	B00EQSM	vinifera	UKR	RUUK	RUUK	Mourvedre Goule	wine grape	N	Non-Atrib3	Non-Atrib-5	Admix	Other domesticated grapes
0.348233	B00ER6M	vinifera	ESP	IBER	IBER	Mourvedre	wine grape	N	Non-Atrib3	Non-Atrib-5	Admix	Wine grapes — Iberian Peninsula and Northwest Africa
0.348233	B00ER7Q	vinifera	AUT	CEUR	WCEUR	Tantovina	wine grape	B	Non-Atrib3	Non-Atrib-5	Admix	Wine grapes — West and Central Europe
0.348338	B00EQUY	vinifera	ITA	ITAP	ITAP	Verdiso	wine grape, table grape	B	Non-Atrib3	Non-Atrib-5	Admix	Other domesticated grapes
0.348548	B00FQJE	vinifera	PRT	IBER	IBER	Fernão Pires	wine grape, table grape	B	Non-Atrib3	Non-Atrib-5	Admix	Other domesticated grapes
0.348653	B00EQZF	vinifera	ITA	ITAP	ITAP	Perricone	wine grape	N	Non-Atrib3	Non-Atrib-5	Admix	Other domesticated grapes
0.348758	B00ER6N	vinifera	GRC	BALP	BALK	Xynomavro	wine grape	N	-	-	Groupe4	Wine grapes — Balkans and East Europe
0.349177	B00EQTN	vinifera	ROU	EEUR	BALK	Feteasca regala	wine grape	B	C3	E5	Groupe4	Wine grapes — Balkans and East Europe
0.350017	B00ER7E	vinifera	FRA	WEUR	WCEUR	Madeleine de Clermont	table grape	B	Non-Atrib3	Non-Atrib-5	Admix	Table grapes
0.350122	B00FQHR	vinifera	ESP	IBER	IBER	ALLARÉN	wine grape	B	-	-	Admix	Wine grapes — Iberian Peninsula and Northwest Africa
0.350541	B00F6OF	vinifera	ITA	ITAP	ITAP	Ciliegiolo	wine grape, table grape	N	Non-Atrib3	Non-Atrib-5	Admix	Other domesticated grapes
0.350856	B00EJKM	vinifera	ESP	IBER	IBER	TREIXADURA	wine grape	B	Non-Atrib3	Non-Atrib-5	Admix	Wine grapes — Iberian Peninsula and Northwest Africa
0.350856	B00EQVG	vinifera	DEU	CEUR	WCEUR	Breider 5 6	wine grape	Rs	A3	Non-Atrib-5	Admix	Wine grapes — West and Central Europe
0.351276	B00FQID	vinifera	ESP	IBER	IBER	MONDRAGON	wine grape	N	-	-	Admix	Wine grapes — Iberian Peninsula and Northwest Africa
0.351381	B00EQT1	vinifera	ITA	ITAP	ITAP	Bonamico	wine grape	N	Non-Atrib3	Non-Atrib-5	Admix	Other domesticated grapes
0.351591	B00EQX0	vinifera	#N/A	-	-	Frankenthal rouge fonce	wine grape, table grape	Rg	Non-Atrib3	D5	Admix	Other domesticated grapes
0.352325	B00FQFM	vinifera	PRT	IBER	IBER	CORINFESTO	wine grape	N	Non-Atrib3	Non-Atrib-5	Admix	Wine grapes — Iberian Peninsula and Northwest Africa
0.352745	B00ER2Y	vinifera	ITA	ITAP	ITAP	Lignan	table grape	B	Non-Atrib3	Non-Atrib-5	Admix	Table grapes
0.353059	B00ER8W	vinifera	GEO	CAUC	EMCA	Saperavi	wine grape	N	Non-Atrib3	Non-Atrib-5	Admix	Other domesticated grapes
0.353164	B00F6OG	vinifera	ITA	ITAP	ITAP	Bombino bianco	wine grape, table grape	B	Non-Atrib3	Non-Atrib-5	Admix	Other domesticated grapes
0.353269	B00ER7Z	vinifera	GRC	BALP	BALK	Ampelakiotico galano	wine grape	N	Non-Atrib3	Non-Atrib-5	Admix	Wine grapes — Balkans and East Europe
0.353479	B00ER6H	vinifera	HUN	EEUR	BALK	Pannonia kincse	table grape	B	Non-Atrib3	D5	Admix	Table grapes
0.353899	B00F6QP	vinifera	GEO	CAUC	EMCA	Adreuli tetri	-	-	-	-	Admix	Other domesticated grapes
0.354109	B00EQSV	vinifera	ITA	ITAP	ITAP	Rossara	wine grape	N	Non-Atrib3	Non-Atrib-5	Admix	Other domesticated grapes
0.354318	B00ERA7	vinifera	FRA	WEUR	WCEUR	Petit Bouschet	wine grape	N	A3	C5	Admix	Wine grapes — West and Central Europe
0.354423	B00ERR1	vinifera	FRA	WEUR	WCEUR	SERVANT	wine grape, table grape	B	-	-	Admix	Other domesticated grapes
0.354633	B00ERRS	vinifera	ITA	ITAP	ITAP	Calabrisi Bianco	wine grape, table grape	B	-	-	Admix	Other domesticated grapes
0.354633	B00F6PN	vinifera	#N/A	-	-	Bicane	table grape	B	Non-Atrib3	Non-Atrib-5	Admix	Table grapes
0.354738	B00ERAM	vinifera	ROU	EEUR	BALK	Feteasca alba	wine grape	B	C3	E5	Admix	Wine grapes — Balkans and East Europe
0.355263	B00F6OB	vinifera	ITA	ITAP	ITAP	Dolcetto	wine grape	N	Non-Atrib3	Non-Atrib-5	Admix	Other domesticated grapes
0.355473	B00ERS5	vinifera	CHE	CEUR	WCEUR	Savagnin Blanc	wine grape	B	-	-	Admix	Wine grapes — West and Central Europe
0.356102	B00ER72	vinifera	AUT	WEUR	WCEUR	Limberger	wine grape	N	Non-Atrib3	E5	Groupe4	Wine grapes — West and Central Europe
0.356207	B00CW9D	vinifera	ITA	ITAP	ITAP	Malvasia di Sardegna	wine grape	B	Non-Atrib3	Non-Atrib-5	Admix	Other domesticated grapes
0.356522	B00F6OC	vinifera	ITA	ITAP	ITAP	Riminese	wine grape	B	Non-Atrib3	Non-Atrib-5	Admix	Other domesticated grapes
0.356732	B00EQT2	vinifera	HUN	EEUR	BALK	Lisztes feher	wine grape	B	C3	E5	Groupe4	Wine grapes — Balkans and East Europe
0.356732	B00F6P4	vinifera	ITA	ITAP	ITAP	Vermentino nero	wine grape	N	Non-Atrib3	Non-Atrib-5	Admix	Other domesticated grapes
0.356837	B00ERQS	vinifera	FRA	WEUR	WCEUR	MADELEINE ANGEVINE	wine grape, table grape	B	Non-Atrib3	Non-Atrib-5	Admix	Other domesticated grapes
0.356941	B00EJLF	vinifera	ESP	IBER	IBER	SUMOLL	wine grape	N	Non-Atrib3	Non-Atrib-5	Groupe3	Wine grapes — Iberian Peninsula and Northwest Africa
0.356941	B00EQXC	vinifera	FRA	WEUR	WCEUR	Pagadebiti	wine grape	B	Non-Atrib3	Non-Atrib-5	Admix	Wine grapes — West and Central Europe
0.356941	B00FQJH	vinifera	PRT	IBER	IBER	Trincadeira das Pratas	wine grape	B	-	-	Admix	Wine grapes — Iberian Peninsula and Northwest Africa
0.357151	B00EI5C	vinifera	CHE	CEUR	WCEUR	Amigne	wine grape	B	Non-Atrib3	Non-Atrib-5	Admix	Wine grapes — West and Central Europe
0.357151	B00F6PM	vinifera	FRA	WEUR	WCEUR	Muscat d Eisenstadt	table grape	N	Non-Atrib3	Non-Atrib-5	Admix	Table grapes
0.357256	B00FQJC	vinifera	PRT	IBER	IBER	Bical	wine grape	B	-	-	Admix	Wine grapes — Iberian Peninsula and Northwest Africa
0.357466	B00EQTH	vinifera	YUG	BALP	BALK	Balbut bijeli	table grape	B	C3	Non-Atrib-5	Admix	Table grapes
0.357676	B00EI5N	vinifera	FRA	WEUR	WCEUR	Brun Fourca	wine grape	N	A3	Non-Atrib-5	Admix	Wine grapes — West and Central Europe
0.357886	B00ER18	vinifera	ITA	ITAP	ITAP	Vernaccia di San Gimignano	wine grape	B	Non-Atrib3	Non-Atrib-5	Admix	Other domesticated grapes
0.35841	B00FQG2	vinifera	#N/A	-	-	JAOUMET	table grape	B	Non-Atrib3	Non-Atrib-5	Admix	Table grapes
0.35862	B00EQT6	vinifera	HRV	BALP	BALK	Rudezusa	wine grape, table grape	N	Non-Atrib3	E5	Admix	Other domesticated grapes
0.358725	B00ERAT	vinifera	HUN	EEUR	BALK	Perle de Csaba	table grape	B	Non-Atrib3	D5	Admix	Table grapes
0.358725	B00FQHL	vinifera	ESP	IBER	IBER	MENCIA	wine grape	N	-	-	Admix	Wine grapes — Iberian Peninsula and Northwest Africa
0.359565	B00EQT0	vinifera	ITA	ITAP	ITAP	Bellone	wine grape	B	Non-Atrib3	Non-Atrib-5	Admix	Other domesticated grapes
0.359669	B00FQI4	vinifera	ESP	IBER	IBER	GORGOLLASA	wine grape	N	Non-Atrib3	Non-Atrib-5	Groupe3	Wine grapes — Iberian Peninsula and Northwest Africa
0.359774	B00EQUR	vinifera	PRT	IBER	IBER	Pero Godal	wine grape, table grape	N	Non-Atrib3	Non-Atrib-5	Admix	Other domesticated grapes
0.359984	B00EQTZ	vinifera	DEU	CEUR	WCEUR	Heroldrebe (We S130)	wine grape	N	C3	E5	Admix	Wine grapes — West and Central Europe
0.359984	B00ERCN	vinifera	ESP	IBER	IBER	Ribote rose	wine grape	Rs	Non-Atrib3	Non-Atrib-5	Admix	Wine grapes — Iberian Peninsula and Northwest Africa
0.359984	B00F6PE	vinifera	FRA	WEUR	WCEUR	Ora	table grape	B	Non-Atrib3	D5	Admix	Table grapes
0.360089	B00ER4K	vinifera	PRT	IBER	IBER	Arinto do Dao	wine grape	B	Non-Atrib3	A5	Admix	Wine grapes — Iberian Peninsula and Northwest Africa
0.360175	R-MDV14_09	Archaeological											France
0.360194	B00EQT8	vinifera	HRV	BALP	BALK	Ruzevina	wine grape, table grape	B	C3	E5	Admix	Other domesticated grapes
0.360194	B00EQU5	vinifera	HUN	EEUR	BALK	Kolontar	wine grape	B	C3	Non-Atrib-5	Admix	Wine grapes — Balkans and East Europe
0.360299	B00ER8Z	vinifera	ISR	NEAS	EMCA	Balouti (Abbaye de Latroun)	table grape	-	Non-Atrib3	Non-Atrib-5	Admix	Table grapes
0.360404	B00EJK1	vinifera	ESP	IBER	IBER	ALBILLO	wine grape, table grape	B	Non-Atrib3	Non-Atrib-5	Admix	Other domesticated grapes
0.360404	B00EQSZ	vinifera	ITA	ITAP	ITAP	Ansonica	wine grape, table grape	B	Non-Atrib3	Non-Atrib-5	Admix	Other domesticated grapes
0.360614	B00ER28	vinifera	BGR	EEUR	BALK	Mai 3 (Plovdiv II 6 16)	table grape	B	Non-Atrib3	Non-Atrib-5	Admix	Table grapes
0.360614	B00ER9G	vinifera	FRA	WEUR	WCEUR	Meslier Saint Franï¿½ois	wine grape	B	A3	C5	Admix	Wine grapes — West and Central Europe
0.360614	B00ERD2	vinifera	HUN	EEUR	BALK	Dinka zold	wine grape	B	C3	E5	Groupe4	Wine grapes — Balkans and East Europe
0.360719	B00ERPZ	vinifera	FRA	WEUR	WCEUR	Panse Precoce	wine grape, table grape	B	Non-Atrib3	Non-Atrib-5	Admix	Other domesticated grapes
0.360824	B00ER19	vinifera	PRT	IBER	IBER	Tinta Barroca	wine grape	N	Non-Atrib3	Non-Atrib-5	Admix	Wine grapes — Iberian Peninsula and Northwest Africa
0.360928	B00ER7Y	vinifera	HUN	EEUR	BALK	Furmint	wine grape	B	C3	E5	Groupe4	Wine grapes — Balkans and East Europe
0.361243	B00ERPQ	vinifera	SVN	BALP	BALK	Javor Weiss	wine grape	B	Non-Atrib3	E5	Groupe4	Wine grapes — Balkans and East Europe
0.361348	B00ER09	vinifera	ARM	CAUC	EMCA	Gantziandan	table grape	B	B3	B5	Admix	Table grapes
0.361348	B00ERR3	vinifera	ITA	ITAP	ITAP	Uva Di Troia	wine grape	N	Non-Atrib3	Non-Atrib-5	Admix	Other domesticated grapes
0.361453	B00EQZY	vinifera	RUS	RUUK	RUUK	Assyl kara	wine grape	N	B3	Non-Atrib-5	Admix	Other domesticated grapes
0.361496	Grotta di Pertosa_P57	Archaeological											Grotta di Pertosa
0.361558	B00FQIC	vinifera	ESP	IBER	IBER	FORASTERA	wine grape	B	Non-Atrib3	Non-Atrib-5	Admix	Wine grapes — Iberian Peninsula and Northwest Africa
0.362188	B00F6NT	vinifera	ITA	ITAP	ITAP	Canella	wine grape	-	Non-Atrib3	Non-Atrib-5	Admix	Other domesticated grapes
0.362188	B00FQFG	vinifera	PRT	IBER	IBER	RABO DOVELHA	wine grape	B	A3	Non-Atrib-5	Admix	Wine grapes — Iberian Peninsula and Northwest Africa
0.362292	B00FQJ9	vinifera	PRT	IBER	IBER	Antão Vaz	wine grape	B	Non-Atrib3	A5	Admix	Wine grapes — Iberian Peninsula and Northwest Africa
0.362397	B00ER3I	vinifera	ITA	ITAP	ITAP	Semidano	wine grape	B	Non-Atrib3	Non-Atrib-5	Admix	Other domesticated grapes
0.362502	B00ER8K	vinifera	AZE	CAUC	EMCA	Matrassa	wine grape	N	Non-Atrib3	Non-Atrib-5	Admix	Other domesticated grapes
0.362607	B00F6PP	vinifera	MAR	MAGH	MAGH	Black Morocco	table grape	N	Non-Atrib3	Non-Atrib-5	Admix	Table grapes
0.362607	B00FQIL	vinifera	ESP	IBER	IBER	PAMPOLAT GIRAT	wine grape	N	-	-	Admix	Wine grapes — Iberian Peninsula and Northwest Africa
0.362922	B00ERAR	vinifera	GRC	BALP	BALK	Zante blanc (Collection Ravaz)	wine grape	B	Non-Atrib3	Non-Atrib-5	Admix	Wine grapes — Balkans and East Europe
0.363132	B00F6QJ	vinifera	GEO	CAUC	EMCA	Kharistvala meskhuri	-	-	-	-	Admix	Other domesticated grapes
0.363237	B00EQVJ	vinifera	FRA	WEUR	WCEUR	Mireille	table grape	B	Non-Atrib3	D5	Admix	Table grapes
0.363237	B00ER9A	vinifera	ITA	ITAP	ITAP	Italia (Pirovano 65)	table grape	B	Non-Atrib3	D5	Admix	Table grapes
0.363552	B00ER98	vinifera	FRA	WEUR	WCEUR	Grec rouge	wine grape, table grape	Rs	Non-Atrib3	Non-Atrib-5	Admix	Other domesticated grapes
0.363552	B00ERRB	vinifera	AUT	CEUR	WCEUR	Pekasore	wine grape, table grape	B	-	-	Admix	Other domesticated grapes
0.363552	B00F6OD	vinifera	ITA	ITAP	ITAP	Verdea	wine grape, table grape	B	Non-Atrib3	Non-Atrib-5	Admix	Other domesticated grapes
0.363552	B00FQIT	vinifera	ESP	IBER	IBER	MASACAMPS	wine grape	B	Non-Atrib3	Non-Atrib-5	Groupe3	Wine grapes — Iberian Peninsula and Northwest Africa
0.363971	B00ERCL	vinifera	BGR	EEUR	BALK	Dimiat	wine grape, table grape	B	C3	E5	Groupe4	Other domesticated grapes
0.363971	B00FQJ8	vinifera	ESP	IBER	IBER	LAIRÉN	wine grape	B	-	-	Admix	Wine grapes — Iberian Peninsula and Northwest Africa
0.364181	B00F6O0	vinifera	TUR	CAUC	EMCA	Kara oglan faux	wine grape	B	Non-Atrib3	Non-Atrib-5	Admix	Other domesticated grapes
0.364391	B00FQHZ	vinifera	ESP	IBER	IBER	EPERO DE GALL	wine grape	N	-	-	Groupe3	Wine grapes — Iberian Peninsula and Northwest Africa
0.364601	B00ER5Y	vinifera	#N/A	-	-	Gros Maroc	table grape	N	Non-Atrib3	Non-Atrib-5	Admix	Table grapes
0.364811	B00EJK8	vinifera	ESP	IBER	IBER	PEDRO XIMENEZ	wine grape	B	Non-Atrib3	A5	Groupe3	Wine grapes — Iberian Peninsula and Northwest Africa
0.364915	B00ER7I	vinifera	ITA	ITAP	ITAP	Calabrese (Nero d Avola)	wine grape	N	Non-Atrib3	Non-Atrib-5	Admix	Other domesticated grapes
0.36502	B00EQSF	vinifera	GRC	BALP	BALK	Stavroto faux (Collection Lykovrissi)	wine grape	N	Non-Atrib3	Non-Atrib-5	Admix	Wine grapes — Balkans and East Europe
0.365125	B00EI5M	vinifera	ROU	EEUR	BALK	Rakszolo	wine grape	B	C3	E5	Groupe4	Wine grapes — Balkans and East Europe
0.36523	B00ERAH	vinifera	FRA	WEUR	WCEUR	Sauvaget noir	wine grape, table grape	N	Non-Atrib3	Non-Atrib-5	Admix	Other domesticated grapes
0.365545	B00EQTC	vinifera	GRC	BALP	BALK	Karitsiotis	wine grape	N	Non-Atrib3	E5	Groupe4	Wine grapes — Balkans and East Europe
0.36565	B00F6OQ	vinifera	HRV	BALP	BALK	Plavina crna	wine grape	N	C3	E5	Admix	Wine grapes — Balkans and East Europe
0.365709	R-MDV14_04	Archaeological											France
0.365755	B00EQXB	vinifera	ITA	ITAP	ITAP	Moscato di Terracina	wine grape, table grape	B	Non-Atrib3	Non-Atrib-5	Admix	Other domesticated grapes
0.365755	B00FQHI	vinifera	ESP	IBER	IBER	PEREJIL	wine grape	B	-	-	Admix	Wine grapes — Iberian Peninsula and Northwest Africa
0.36594	B00ER73	sylvestris	FRA	WEUR	WCEUR	Vitis silvestris Afghanistan						V. vinifera subsp. sylvestris
0.36607	B00ER3A	vinifera	PRT	IBER	IBER	Castelao	wine grape, table grape	N	Non-Atrib3	A5	Admix	Other domesticated grapes
0.36607	B00ER9R	vinifera	FRA	WEUR	WCEUR	Fuella nera	wine grape	N	Non-Atrib3	Non-Atrib-5	Admix	Wine grapes — West and Central Europe
0.366175	B00EQTQ	vinifera	GRC	BALP	BALK	Staphidampelo	wine grape	N	C3	Non-Atrib-5	Admix	Wine grapes — Balkans and East Europe
0.366175	B00FQGF	vinifera	ESP	IBER	IBER	TETA DE VACA	wine grape, table grape	N	-	-	Admix	Other domesticated grapes
0.366489	B00EQX1	vinifera	ROU	EEUR	BALK	Razachie rosie	table grape	Rg	C3	E5	Admix	Table grapes
0.366594	B00ER6I	vinifera	ITA	ITAP	ITAP	Bermestia bianca	table grape	B	Non-Atrib3	Non-Atrib-5	Admix	Table grapes
0.366699	B00FQI7	vinifera	ESP	IBER	IBER	MORENILLO	wine grape	N	-	-	Groupe3	Wine grapes — Iberian Peninsula and Northwest Africa
0.366804	B00ER7S	vinifera	HUN	EEUR	BALK	Goher	wine grape	B	C3	E5	Groupe4	Wine grapes — Balkans and East Europe
0.366909	B00EQTS	vinifera	ITA	ITAP	ITAP	Cococciola	wine grape, table grape	B	Non-Atrib3	Non-Atrib-5	Admix	Other domesticated grapes
0.366909	B00EQU2	vinifera	GRC	BALP	BALK	Zakynthino	wine grape	B	C3	E5	Admix	Wine grapes — Balkans and East Europe
0.367014	B00EQTX	vinifera	ITA	ITAP	ITAP	Nieddera	wine grape	N	Non-Atrib3	Non-Atrib-5	Admix	Other domesticated grapes
0.367224	B00EQT9	vinifera	HRV	BALP	BALK	Posip bijeli	wine grape	B	Non-Atrib3	Non-Atrib-5	Admix	Wine grapes — Balkans and East Europe
0.367329	B00ER35	vinifera	GRC	BALP	BALK	Ithaki	table grape	Rs	Non-Atrib3	Non-Atrib-5	Admix	Table grapes
0.367329	B00FQI0	vinifera	ESP	IBER	IBER	EXCURSACH	wine grape	N	-	-	Admix	Wine grapes — Iberian Peninsula and Northwest Africa
0.367643	B00EQXN	vinifera	ROU	EEUR	BALK	Vulpea faux (Collection Ravaz)	wine grape	N	-	-	Groupe4	Wine grapes — Balkans and East Europe
0.367643	B00ERSG	vinifera	GRC	BALP	BALK	Kotsifali	wine grape	N	Non-Atrib3	Non-Atrib-5	Admix	Wine grapes — Balkans and East Europe
0.367748	B00EQTA	vinifera	ROU	EEUR	BALK	Rosa menna di vacca	table grape	Rg	C3	Non-Atrib-5	Admix	Table grapes
0.367853	B00EQT3	vinifera	YUG	BALP	BALK	Kovidinka	wine grape	Rs	C3	E5	Groupe4	Wine grapes — Balkans and East Europe
0.367958	B00ER2E	vinifera	BGR	EEUR	BALK	Morenzi	table grape	Rg	C3	E5	Groupe4	Table grapes
0.368273	B00ER4W	vinifera	FRA	WEUR	WCEUR	Cayam	wine grape	B	-	-	Admix	Wine grapes — West and Central Europe
0.368378	B00ER0Y	vinifera	DZA	MAGH	MAGH	Ain el Bouma	table grape	B	Non-Atrib3	Non-Atrib-5	Admix	Table grapes
0.368378	B00FQFE	vinifera	PRT	IBER	IBER	MALVASIA CORADA	wine grape	B	Non-Atrib3	A5	Groupe3	Wine grapes — Iberian Peninsula and Northwest Africa
0.368693	B00FQG6	vinifera	#N/A	-	-	CATALANESCA BIANCA	table grape	B	Non-Atrib3	Non-Atrib-5	Admix	Table grapes
0.368798	B00FQJN	vinifera	ESP	IBER	IBER	FRASCO	wine grape	N	Non-Atrib3	Non-Atrib-5	Admix	Wine grapes — Iberian Peninsula and Northwest Africa
0.368902	B00FQIH	vinifera	ESP	IBER	IBER	MORENILLO	wine grape	N	-	-	Admix	Wine grapes — Iberian Peninsula and Northwest Africa
0.369112	B00EQSO	vinifera	FRA	WEUR	WCEUR	Plant de Ponteilla (Jaubert)	wine grape	B	Non-Atrib3	Non-Atrib-5	Groupe3	Wine grapes — West and Central Europe
0.369112	B00EQTP	vinifera	GRC	BALP	BALK	Platyracho	wine grape	B	C3	E5	Admix	Wine grapes — Balkans and East Europe
0.369217	B00FQFI	vinifera	PRT	IBER	IBER	AGUA SANTA	wine grape	N	-	-	Admix	Wine grapes — Iberian Peninsula and Northwest Africa
0.369322	B00ERCU	vinifera	GRC	BALP	BALK	Kolliniatiko	wine grape	Rg	C3	E5	Admix	Wine grapes — Balkans and East Europe
0.369427	B00EQSL	vinifera	ITA	ITAP	ITAP	Caprugnone	table grape	N	Non-Atrib3	Non-Atrib-5	Admix	Table grapes
0.369427	B00ER9T	vinifera	FRA	WEUR	WCEUR	Grassen	wine grape	N	Non-Atrib3	Non-Atrib-5	Admix	Wine grapes — West and Central Europe
0.369427	B00F6QM	vinifera	GEO	CAUC	EMCA	Institutis Grozelmtevana	-	-	-	-	Admix	Other domesticated grapes
0.369637	B00FQHM	vinifera	PRT	IBER	IBER	SABRO	wine grape	B	B3	A5	Groupe3	Wine grapes — Iberian Peninsula and Northwest Africa
0.370162	B00EQSC	vinifera	ROU	EEUR	BALK	Sasca (Collection Ravaz)	wine grape	BR	C3	E5	Admix	Wine grapes — Balkans and East Europe
0.370162	B00ERPS	vinifera	#N/A	-	-	??? 13/2	wine grape, table grape	G	-	-	Admix	Other domesticated grapes
0.370686	B00EQSQ	vinifera	GRC	BALP	BALK	Kakotryghis	wine grape	B	C3	E5	Admix	Wine grapes — Balkans and East Europe
0.370791	B00ER3W	vinifera	FRA	WEUR	WCEUR	Madeleine angevine Oberlin	table grape	B	Non-Atrib3	Non-Atrib-5	Admix	Table grapes
0.371001	B00EQU4	vinifera	ITA	ITAP	ITAP	Moscato giallo	wine grape, table grape	B	Non-Atrib3	Non-Atrib-5	Admix	Other domesticated grapes
0.371106	B00EQT7	vinifera	HRV	BALP	BALK	Nincusa	wine grape, table grape	N	C3	E5	Admix	Other domesticated grapes
0.371211	B00ERR0	vinifera	SRB	BALP	BALK	Braghina	wine grape, table grape	Rs	C3	E5	Groupe4	Other domesticated grapes
0.371316	B00EQX2	vinifera	HRV	BALP	BALK	Kadarum (Babic (Collection Split)	wine grape	N	C3	Non-Atrib-5	Admix	Wine grapes — Balkans and East Europe
0.371316	B00FQI1	vinifera	ESP	IBER	IBER	FOGONEU	wine grape	N	Non-Atrib3	Non-Atrib-5	Admix	Wine grapes — Iberian Peninsula and Northwest Africa
0.371421	B00EQSD	vinifera	GRC	BALP	BALK	Skiadopoulo	wine grape, table grape	B	Non-Atrib3	Non-Atrib-5	Admix	Other domesticated grapes
0.371421	B00EQTU	vinifera	ROU	EEUR	BALK	Galbena uriasa	wine grape	B	-	-	Groupe4	Wine grapes — Balkans and East Europe
0.37163	B00ERSH	vinifera	GRC	BALP	BALK	Limnio	wine grape	N	-	-	Groupe4	Wine grapes — Balkans and East Europe
0.37163	B00FQF7	vinifera	ESP	IBER	IBER	PRIETO PICUDO BLANCO	wine grape	B	-	-	Admix	Wine grapes — Iberian Peninsula and Northwest Africa
0.37184	B00EQTI	vinifera	ITA	ITAP	ITAP	Bianco d Alessano	wine grape	B	Non-Atrib3	Non-Atrib-5	Admix	Other domesticated grapes
0.371945	B00FQI2	vinifera	ESP	IBER	IBER	FUMAT	table grape	Rg	-	-	Groupe3	Table grapes
0.37226	B00EQTT	vinifera	ITA	ITAP	ITAP	Greco bianco	wine grape	B	Non-Atrib3	Non-Atrib-5	Admix	Other domesticated grapes
0.372575	B00EQX7	vinifera	TUR	CAUC	EMCA	Rosaky rose faux	table grape	Rs	Non-Atrib3	Non-Atrib-5	Admix	Table grapes
0.37268	B00EJLG	vinifera	ESP	IBER	IBER	TREPAT	wine grape	N	Non-Atrib3	Non-Atrib-5	Groupe3	Wine grapes — Iberian Peninsula and Northwest Africa
0.372994	B00DWXT	vinifera	ESP	IBER	IBER	CASTELLANA BLANCA	wine grape	B	-	-	Admix	Wine grapes — Iberian Peninsula and Northwest Africa
0.373099	B00EQSE	vinifera	RUS	RUUK	RUUK	Starinky	wine grape	B	Non-Atrib3	Non-Atrib-5	Admix	Other domesticated grapes
0.373204	B00EJKB	vinifera	ESP	IBER	IBER	PARELLADA	wine grape	B	Non-Atrib3	Non-Atrib-5	Groupe3	Wine grapes — Iberian Peninsula and Northwest Africa
0.373204	B00ER11	vinifera	GRC	BALP	BALK	Athiri lefko	wine grape, table grape	B	Non-Atrib3	Non-Atrib-5	Admix	Other domesticated grapes
0.373204	B00ERM4	vinifera	GRC	BALP	BALK	Assyrtico	wine grape	B	-	-	Admix	Wine grapes — Balkans and East Europe
0.373204	B00F6QO	vinifera	GEO	CAUC	EMCA	Borchalo	-	-	-	-	Admix	Other domesticated grapes
0.373204	B00FQIM	vinifera	ESP	IBER	IBER	PAMPOLAT DE SAGUNTO	wine grape	N	-	-	Groupe3	Wine grapes — Iberian Peninsula and Northwest Africa
0.373519	B00ERPC	vinifera	#N/A	-	-	Beerheller	wine grape	B	-	-	Admix	Other domesticated grapes
0.373624	B00EQSH	vinifera	AUT	CEUR	WCEUR	Urbanitraube noir (Collection Oberlin)	wine grape	N	Non-Atrib3	E5	Groupe4	Wine grapes — West and Central Europe
0.373729	B00ERQ2	vinifera	#N/A	-	-	Hoertling Weiss	wine grape	B	-	-	Admix	Other domesticated grapes
0.373834	B00ERCD	vinifera	ITA	ITAP	ITAP	Albaranzeuli bianco	wine grape	B	Non-Atrib3	Non-Atrib-5	Admix	Other domesticated grapes
0.373939	B00ERAA	vinifera	GRC	BALP	BALK	Asprouda de Santorini	wine grape	B	Non-Atrib3	Non-Atrib-5	Admix	Wine grapes — Balkans and East Europe
0.374149	B00ER91	vinifera	GRC	BALP	BALK	Skylopnichtis	wine grape	NR	C3	E5	Admix	Wine grapes — Balkans and East Europe
0.374358	B00EQST	vinifera	ROU	EEUR	BALK	Muscate (Collection Ravaz)	wine grape	B	C3	E5	Admix	Wine grapes — Balkans and East Europe
0.374358	B00ER9V	vinifera	HUN	EEUR	BALK	Harslevelu	wine grape	B	C3	E5	Groupe4	Wine grapes — Balkans and East Europe
0.374568	B00ER4Z	vinifera	FRA	WEUR	WCEUR	Prima	table grape	N	Non-Atrib3	D5	Admix	Table grapes
0.374568	B00ERRY	vinifera	HUN	EEUR	BALK	Izsaki Sarfeher	wine grape	B	C3	E5	Groupe4	Wine grapes — Balkans and East Europe
0.374568	B00FQJ6	vinifera	ESP	IBER	IBER	TINTA FEMIA DE ALDÁN	wine grape	N	-	-	Admix	Wine grapes — Iberian Peninsula and Northwest Africa
0.374778	B00EQTM	vinifera	ROU	EEUR	BALK	Crimposie	wine grape	B	C3	E5	Groupe4	Wine grapes — Balkans and East Europe
0.374988	B00EJLE	vinifera	ESP	IBER	IBER	RAGOL	wine grape, table grape	Rs	-	-	Admix	Other domesticated grapes
0.374988	B00EQZ3	vinifera	UKR	RUUK	RUUK	Kolossie gebirgig	table grape	N	B3	B5	Admix	Table grapes
0.374988	B00EQZB	vinifera	AZE	CAUC	EMCA	Tavkveri	wine grape	N	B3	B5	Admix	Other domesticated grapes
0.375198	B00EQXH	vinifera	ITA	ITAP	ITAP	Primitivo	wine grape	N	Non-Atrib3	Non-Atrib-5	Admix	Other domesticated grapes
0.375303	B00174Y	vinifera	ROU	EEUR	BALK	Orlovi nogti	table grape	B	Non-Atrib3	Non-Atrib-5	Admix	Table grapes
0.375303	B00ERCA	vinifera	ITA	ITAP	ITAP	Catarratto bianco	wine grape	B	Non-Atrib3	Non-Atrib-5	Admix	Other domesticated grapes
0.375408	B00FQGP	vinifera	#N/A	-	-	BAYAD	table grape	B	-	-	Admix	Table grapes
0.375513	B00EJLJ	vinifera	ESP	IBER	IBER	VERDIEL	wine grape	B	-	-	Groupe3	Wine grapes — Iberian Peninsula and Northwest Africa
0.375513	B00ER1U	vinifera	ITA	ITAP	ITAP	Matilde	table grape	B	Non-Atrib3	D5	Admix	Table grapes
0.375617	B00ER6P	vinifera	ITA	ITAP	ITAP	Garganega	wine grape, table grape	B	Non-Atrib3	E5	Admix	Other domesticated grapes
0.375722	B00FQGL	vinifera	ESP	IBER	IBER	NEGRA TARDIA	table grape	N	-	-	Admix	Table grapes
0.375932	B00FQIG	vinifera	ESP	IBER	IBER	MORATE	wine grape	N	-	-	Admix	Wine grapes — Iberian Peninsula and Northwest Africa
0.376037	B00ER2I	vinifera	BGR	EEUR	BALK	Velika	table grape	N	Non-Atrib3	D5	Admix	Table grapes
0.376142	B00ERRM	vinifera	AZE	CAUC	EMCA	Shafei	table grape	B	-	-	Groupe4	Table grapes
0.376457	B00ER8R	vinifera	GRC	BALP	BALK	Aidani mavro	wine grape	N	Non-Atrib3	Non-Atrib-5	Admix	Wine grapes — Balkans and East Europe
0.376457	B00FQF0	vinifera	ESP	IBER	IBER	FERNANDELLA	wine grape	N	-	-	Admix	Wine grapes — Iberian Peninsula and Northwest Africa
0.376876	B00ER4S	vinifera	UZB	FEAS	MFEAS	Nimrang rouge	table grape	Rg	B3	B5	Admix	Table grapes
0.376981	B00FQH7	vinifera	ESP	IBER	IBER	CALLET	wine grape	N	Non-Atrib3	Non-Atrib-5	Admix	Wine grapes — Iberian Peninsula and Northwest Africa
0.377086	B00ER9S	vinifera	UZB	FEAS	MFEAS	Itchkimar biely	table grape	B	B3	B5	Admix	Table grapes
0.377296	B00ERRC	vinifera	UKR	RUUK	RUUK	Kakourdess Biely	wine grape, table grape	B	B3	Non-Atrib-5	Admix	Other domesticated grapes
0.377401	B00FQGZ	vinifera	ITA	ITAP	ITAP	CONCA DORO	table grape	B	-	-	Admix	Table grapes
0.377716	B00EQZ9	vinifera	GRC	BALP	BALK	Plyto	wine grape, table grape	B	B3	Non-Atrib-5	Admix	Other domesticated grapes
0.378136	B00ER8M	vinifera	IRN	MEAS	MFEAS	Khindogny	wine grape	N	B3	Non-Atrib-5	Admix	Other domesticated grapes
0.37824	B001756	vinifera	GRC	BALP	BALK	Araklinos	wine grape	N	Non-Atrib3	Non-Atrib-5	Admix	Wine grapes — Balkans and East Europe
0.378345	B00EQYY	vinifera	AZE	CAUC	EMCA	Doppel Augen	table grape	B	B3	Non-Atrib-5	Admix	Table grapes
0.378555	B00F6NZ	vinifera	AFG	FEAS	MFEAS	Golodan	table grape	B	B3	B5	Groupe2	Table grapes
0.378765	B00ERQX	vinifera	AZE	CAUC	EMCA	Shiradzouli Belyi	wine grape, table grape	B	B3	Non-Atrib-5	Admix	Other domesticated grapes
0.378765	B00ERSK	vinifera	UKR	RUUK	RUUK	Tashli	wine grape, table grape	B	Non-Atrib3	Non-Atrib-5	Admix	Other domesticated grapes
0.378975	B00ER1S	vinifera	UKR	RUUK	RUUK	Kizil Yakdona	table grape	Rs	B3	B5	Groupe2	Table grapes
0.37908	B00ER0F	vinifera	IRN	MEAS	MFEAS	Hunisa	table grape	NR	B3	B5	Groupe2	Table grapes
0.379185	B00EQTB	vinifera	ROU	EEUR	BALK	Negru virtos	wine grape	N	C3	E5	Groupe4	Wine grapes — Balkans and East Europe
0.37929	B00EJL0	vinifera	ESP	IBER	IBER	FORCALLAT NEGRA	wine grape	N	Non-Atrib3	Non-Atrib-5	Groupe3	Wine grapes — Iberian Peninsula and Northwest Africa
0.37929	B00EQU8	vinifera	FRA	WEUR	WCEUR	Gros Bourgogne	wine grape	B	C3	E5	Groupe4	Wine grapes — West and Central Europe
0.37929	B00EQZH	vinifera	ESP	IBER	IBER	Teta de Vaca	table grape	B	-	-	Admix	Table grapes
0.3795	B00EJL3	vinifera	ESP	IBER	IBER	NEGRAMOLL	wine grape	N	Non-Atrib3	Non-Atrib-5	Groupe3	Wine grapes — Iberian Peninsula and Northwest Africa
0.379604	B00EQX6	vinifera	ROU	EEUR	BALK	Alba imputotato	wine grape	B	C3	E5	Groupe4	Wine grapes — Balkans and East Europe
0.379604	B00EQXK	vinifera	ITA	ITAP	ITAP	Pardina (Pirovano130)	table grape	B	Non-Atrib3	Non-Atrib-5	Admix	Table grapes
0.379604	B00EQXP	vinifera	ROU	EEUR	BALK	Galbena de Odobesti	wine grape	B	C3	E5	Groupe4	Wine grapes — Balkans and East Europe
0.379604	B00ER0G	vinifera	IRN	MEAS	MFEAS	Khalili belyi	table grape	B	B3	B5	Admix	Table grapes
0.379814	B00ERAJ	vinifera	PRT	IBER	IBER	Bastardo espanhol	wine grape, table grape	N	Non-Atrib3	Non-Atrib-5	Admix	Other domesticated grapes
0.379814	B00ERC8	vinifera	FRA	WEUR	WCEUR	Chaptal	table grape	B	Non-Atrib3	Non-Atrib-5	Groupe2	Table grapes
0.379814	B00F6O3	vinifera	RUS	RUUK	RUUK	Matrassa blanc faux	-	BR	-	-	Admix	Other domesticated grapes
0.379814	B00F6OO	vinifera	GRC	BALP	BALK	Savvatiano	wine grape	B	Non-Atrib3	Non-Atrib-5	Admix	Wine grapes — Balkans and East Europe
0.379814	B00FQIP	vinifera	ESP	IBER	IBER	PERRUNA	wine grape	B	Non-Atrib3	A5	Admix	Wine grapes — Iberian Peninsula and Northwest Africa
0.379919	B00CW9C	vinifera	ESP	IBER	IBER	Carignan noir	wine grape	N	Non-Atrib3	Non-Atrib-5	Admix	Wine grapes — Iberian Peninsula and Northwest Africa
0.380024	B00EJJW	vinifera	ESP	IBER	IBER	TEMPRANILLO TINTO	wine grape, table grape	N	Non-Atrib3	A5	Admix	Other domesticated grapes
0.380024	B00EQTO	vinifera	GRC	BALP	BALK	Verdeca (Lagorthi)	wine grape	B	C3	E5	Admix	Wine grapes — Balkans and East Europe
0.380024	B00ERCS	vinifera	RUS	RUUK	RUUK	Ag isioum (par erreur)	table grape	Rs	-	-	Admix	Table grapes
0.380129	B00EI4U	vinifera	UKR	RUUK	RUUK	Dili kaftar	wine grape	Rs	B3	B5	Groupe2	Other domesticated grapes
0.380129	B00ER9E	vinifera	ESP	IBER	IBER	Grenache	wine grape	N	Non-Atrib3	Non-Atrib-5	Groupe3	Wine grapes — Iberian Peninsula and Northwest Africa
0.380339	B00EJK6	vinifera	ESP	IBER	IBER	ZALEMA	wine grape	B	Non-Atrib3	A5	Groupe3	Wine grapes — Iberian Peninsula and Northwest Africa
0.380339	B00F6P8	vinifera	FRA	WEUR	WCEUR	Argant	wine grape	N	C3	E5	Groupe4	Wine grapes — West and Central Europe
0.380339	B00FQI9	vinifera	ESP	IBER	IBER	MANSÉS DE TIBBUS	wine grape	N	-	-	Admix	Wine grapes — Iberian Peninsula and Northwest Africa
0.380654	B00EQXA	vinifera	GRC	BALP	BALK	Opsimo Edessis	table grape	B	Non-Atrib3	Non-Atrib-5	Admix	Table grapes
0.380759	B00F6OR	vinifera	DZA	MAGH	MAGH	Agourane	wine grape, table grape	B	Non-Atrib3	Non-Atrib-5	Admix	Other domesticated grapes
0.380863	B00ER5J	vinifera	ESP	IBER	IBER	Miguel de Arco	wine grape	N	Non-Atrib3	Non-Atrib-5	Groupe3	Wine grapes — Iberian Peninsula and Northwest Africa
0.380968	B00EJKL	vinifera	ESP	IBER	IBER	JAÉN	wine grape	B	-	-	Groupe3	Wine grapes — Iberian Peninsula and Northwest Africa
0.380968	B00EQSI	vinifera	HUN	EEUR	BALK	Urmi dinka	wine grape	B	C3	E5	Groupe4	Wine grapes — Balkans and East Europe
0.380968	B00EQU3	vinifera	GRC	BALP	BALK	Ghemera	wine grape	Rg	C3	E5	Admix	Wine grapes — Balkans and East Europe
0.380968	B00F6OM	vinifera	HUN	EEUR	BALK	Beregi rozsas	wine grape	Rs	C3	E5	Groupe4	Wine grapes — Balkans and East Europe
0.380968	B00FQFB	vinifera	ESP	IBER	IBER	PRIETO PICUDO BLANCO	wine grape	B	Non-Atrib3	A5	Admix	Wine grapes — Iberian Peninsula and Northwest Africa
0.381073	B00EQXG	vinifera	GRC	BALP	BALK	Vidiano	wine grape	B	Non-Atrib3	Non-Atrib-5	Admix	Wine grapes — Balkans and East Europe
0.381073	B00ERPI	vinifera	BAL	CEUR	WCEUR	Rosenmuskateller	wine grape, table grape	N	-	-	Admix	Other domesticated grapes
0.381073	B00F6OS	vinifera	ESP	IBER	IBER	Pardina (Jaen blanco)	wine grape	B	B3	A5	Groupe3	Wine grapes — Iberian Peninsula and Northwest Africa
0.381073	B00FQIX	vinifera	ESP	IBER	IBER	ROCIA	wine grape	N	-	-	Admix	Wine grapes — Iberian Peninsula and Northwest Africa
0.381283	B00ER8Q	vinifera	UZB	FEAS	MFEAS	Baxtiori	wine grape	B	B3	B5	Admix	Other domesticated grapes
0.381283	B00ER8T	vinifera	TUR	CAUC	EMCA	Glycostaphyllo	wine grape	Rg	Non-Atrib3	Non-Atrib-5	Admix	Other domesticated grapes
0.381283	B00FQH1	vinifera	ESP	IBER	IBER	GREC	table grape	B	-	-	Admix	Table grapes
0.381283	B00FQJ1	vinifera	ESP	IBER	IBER	TARRAGONI	wine grape	B	Non-Atrib3	Non-Atrib-5	Groupe3	Wine grapes — Iberian Peninsula and Northwest Africa
0.381388	B00ER7U	vinifera	TCH	CEUR	WCEUR	Konigstraube	wine grape, table grape	B	Non-Atrib3	Non-Atrib-5	Admix	Other domesticated grapes
0.381388	B00F6O8	vinifera	HUN	EEUR	BALK	Reine des Vignes	table grape	B	Non-Atrib3	D5	Admix	Table grapes
0.381493	B00ER05	vinifera	BGR	EEUR	BALK	Sultanina de Bulgarie	table grape	B	B3	B5	Groupe2	Table grapes
0.381598	B00EJK9	vinifera	ESP	IBER	IBER	DERECHERO DE MUNIESA	wine grape, table grape	N	Non-Atrib3	Non-Atrib-5	Groupe3	Other domesticated grapes
0.381598	B00FQG9	vinifera	TUR	CAUC	EMCA	CHAOUCH ROSE	table grape	Rs	Non-Atrib3	Non-Atrib-5	Admix	Table grapes
0.381598	B00FQIB	vinifera	ESP	IBER	IBER	MIGUEL DE ARCO	wine grape	N	-	-	Groupe3	Wine grapes — Iberian Peninsula and Northwest Africa
0.381703	B00EQZN	vinifera	MAR	MAGH	MAGH	Bou Khanzir noir	wine grape	N	B3	Non-Atrib-5	Admix	Wine grapes — Iberian Peninsula and Northwest Africa
0.381703	B00ER8N	vinifera	HUN	EEUR	BALK	Bajor kek	wine grape	N	C3	E5	Groupe4	Wine grapes — Balkans and East Europe
0.381808	B00FQH9	vinifera	ESP	IBER	IBER	TURRUNTÉS	wine grape, table grape	B	Non-Atrib3	A5	Admix	Other domesticated grapes
0.381913	B00ER8L	vinifera	GRC	BALP	BALK	Voudomato	wine grape	N	Non-Atrib3	Non-Atrib-5	Admix	Wine grapes — Balkans and East Europe
0.381913	B00ER9Y	vinifera	TUN	MAGH	MAGH	Muscat d Istamboul	wine grape	B	Non-Atrib3	Non-Atrib-5	Admix	Wine grapes — Iberian Peninsula and Northwest Africa
0.381913	B00F6OX	vinifera	DZA	MAGH	MAGH	Louali	table grape	B	Non-Atrib3	A5	Admix	Table grapes
0.381913	B00F6PJ	vinifera	GRC	BALP	BALK	Muscat a petits grains blancs	wine grape	B	C3	D5	Admix	Wine grapes — Balkans and East Europe
0.382018	B00EQZV	vinifera	ROU	EEUR	BALK	Negru mare	wine grape, table grape	N	Non-Atrib3	Non-Atrib-5	Admix	Other domesticated grapes
0.382018	B00F6OW	vinifera	MAR	MAGH	MAGH	Plant du Maroc E (Collection Meknes)	table grape	N	B3	Non-Atrib-5	Admix	Table grapes
0.382437	B00FQJ7	vinifera	ESP	IBER	IBER	SALCENO BLANCO	wine grape	B	-	-	Admix	Wine grapes — Iberian Peninsula and Northwest Africa
0.382542	B00ERAC	vinifera	AZE	CAUC	EMCA	Baian Schirei	wine grape	B	B3	B5	Admix	Other domesticated grapes
0.382647	B00EQTD	vinifera	GRC	BALP	BALK	Fokiano	wine grape, table grape	NR	Non-Atrib3	Non-Atrib-5	Admix	Other domesticated grapes
0.382647	B00EQXM	vinifera	ITA	ITAP	ITAP	Impigno	wine grape	B	Non-Atrib3	Non-Atrib-5	Admix	Other domesticated grapes
0.382857	B00EQTJ	vinifera	TUR	CAUC	EMCA	Dimrit noir (Izmir)	wine grape	N	Non-Atrib3	Non-Atrib-5	Admix	Other domesticated grapes
0.382857	B00EQZP	vinifera	MAR	MAGH	MAGH	Azizi el Jaia	table grape	B	B3	A5	Admix	Table grapes
0.382962	B00FQHK	vinifera	ESP	IBER	IBER	ALBILLA	wine grape	B	-	-	Admix	Wine grapes — Iberian Peninsula and Northwest Africa
0.383067	B00EQSP	vinifera	HUN	EEUR	BALK	Oreg Kadarka	wine grape	N	C3	E5	Groupe4	Wine grapes — Balkans and East Europe
0.383067	B00ERS1	vinifera	UZB	FEAS	MFEAS	Taifi Rozovyi	table grape	Rs	B3	B5	Groupe2	Table grapes
0.383067	B00F6OY	vinifera	RUS	RUUK	RUUK	Agadai	table grape	B	B3	B5	Admix	Table grapes
0.383172	B00ER52	vinifera	PRT	IBER	IBER	Mourisco tinto	wine grape	N	Non-Atrib3	A5	Admix	Wine grapes — Iberian Peninsula and Northwest Africa
0.383277	B00EQSU	vinifera	YUG	BALP	BALK	Okatac faux	wine grape, table grape	B	-	-	Admix	Other domesticated grapes
0.383277	B00ER7L	vinifera	IRN	MEAS	MFEAS	Schiradzouli	table grape	B	B3	Non-Atrib-5	Admix	Table grapes
0.383277	B00F6QC	vinifera	SYR	NEAS	EMCA	Bayadi de Syrie	table grape	B	Non-Atrib3	Non-Atrib-5	Admix	Table grapes
0.383277	B00FQIZ	vinifera	ESP	IBER	IBER	ROJAL BLANCO	wine grape	B	Non-Atrib3	Non-Atrib-5	Groupe3	Wine grapes — Iberian Peninsula and Northwest Africa
0.383487	B00ER9W	vinifera	UKR	RUUK	RUUK	Syborskozy	wine grape	B	C3	E5	Admix	Other domesticated grapes
0.383591	B00EQU6	vinifera	ROU	EEUR	BALK	Coarna alba	table grape	B	C3	E5	Admix	Table grapes
0.383591	B00ER0D	vinifera	GRC	BALP	BALK	Akiki	table grape	Rs	B3	B5	Admix	Table grapes
0.383696	B00ER94	vinifera	ARM	CAUC	EMCA	Aragatzi	table grape	Rs	B3	B5	Groupe2	Table grapes
0.383801	B00ER4M	vinifera	FRA	WEUR	WCEUR	Verjus	table grape	B	Non-Atrib3	Non-Atrib-5	Admix	Table grapes
0.383906	B00EQTY	vinifera	UKR	RUUK	RUUK	Sorok Let Oktiabria	wine grape	N	Non-Atrib3	Non-Atrib-5	Admix	Other domesticated grapes
0.383906	B00ER5E	vinifera	AFG	FEAS	MFEAS	Kandari	table grape	NR	B3	B5	Groupe2	Table grapes
0.383906	B00ER93	vinifera	URS	RUUK	RUUK	Rannii Vira	table grape	B	B3	B5	Groupe2	Table grapes
0.384011	B00EQZS	vinifera	ARM	CAUC	EMCA	Razdani	table grape	N	B3	B5	Admix	Table grapes
0.384011	B00F6P0	vinifera	GRC	BALP	BALK	Kouroupitsa	wine grape	NR	C3	Non-Atrib-5	Admix	Wine grapes — Balkans and East Europe
0.384116	B00EI5B	vinifera	TUN	MAGH	MAGH	Bezoul el Kelba	table grape	B	Non-Atrib3	Non-Atrib-5	Admix	Table grapes
0.384116	B00EQZ0	vinifera	SYR	NEAS	EMCA	Gharbi	wine grape	B	-	-	Admix	Other domesticated grapes
0.384116	B00EQZA	vinifera	TJK	FEAS	MFEAS	Chirai obak	wine grape	B	B3	B5	Admix	Other domesticated grapes
0.384221	B00FQGV	vinifera	RUS	RUUK	RUUK	RED OHANES	table grape	Rg	-	-	Admix	Table grapes
0.384326	B00ER1Y	vinifera	MAR	MAGH	MAGH	Tini	table grape	Rg	B3	A5	Admix	Table grapes
0.384326	B00ERBW	vinifera	AZE	CAUC	EMCA	Arna guirna	wine grape	B	Non-Atrib3	Non-Atrib-5	Admix	Other domesticated grapes
0.384326	B00FQGI	vinifera	MAR	MAGH	MAGH	EL FARRYALI	table grape	N	B3	Non-Atrib-5	Admix	Table grapes
0.384431	B00EQXV	vinifera	ROU	EEUR	BALK	Tsitsa Kaprei	table grape	B	B3	Non-Atrib-5	Admix	Table grapes
0.384431	B00EQZ2	vinifera	UZB	FEAS	MFEAS	Khoussaine blanc	table grape	B	B3	B5	Groupe2	Table grapes
0.384431	B00FQG1	vinifera	PRT	IBER	IBER	DONA MARIA	table grape	B	Non-Atrib3	D5	Admix	Table grapes
0.384431	B00FQIA	vinifera	ESP	IBER	IBER	PLATEADO	wine grape	B	B3	A5	Admix	Wine grapes — Iberian Peninsula and Northwest Africa
0.384536	B00EJKR	vinifera	ESP	IBER	IBER	PLANTA MULA	wine grape, table grape	N	B3	A5	Admix	Other domesticated grapes
0.384641	B00EQTR	vinifera	GRC	BALP	BALK	Strophyliatico	wine grape	B	Non-Atrib3	Non-Atrib-5	Admix	Wine grapes — Balkans and East Europe
0.384641	B00FQIV	vinifera	ESP	IBER	IBER	RAYADA MELONERA	wine grape	N	-	-	Admix	Wine grapes — Iberian Peninsula and Northwest Africa
0.384746	B00FQGO	vinifera	GRC	BALP	BALK	BLACK CURRANT	wine grape, table grape, raisin grape	N	Non-Atrib3	Non-Atrib-5	Admix	Other domesticated grapes
0.38485	B00F6PQ	vinifera	RUS	RUUK	RUUK	Gros Colman	table grape	N	C3	Non-Atrib-5	Admix	Table grapes
0.38485	B00F6PR	vinifera	TUR	CAUC	EMCA	Genk Uzum	table grape	B	Non-Atrib3	Non-Atrib-5	Admix	Table grapes
0.384955	B00ER55	vinifera	#N/A	-	-	Houssein rouge	table grape	NR	B3	B5	Groupe2	Table grapes
0.38506	B00FQIE	vinifera	ESP	IBER	IBER	GABRIELA	wine grape	B	-	-	Groupe3	Wine grapes — Iberian Peninsula and Northwest Africa
0.385165	B00FQIU	vinifera	ESP	IBER	IBER	SALVADOR	wine grape	B	-	-	Admix	Wine grapes — Iberian Peninsula and Northwest Africa
0.38527	B00ERCG	vinifera	UZB	FEAS	MFEAS	Ichkimar	table grape	Rg	B3	B5	Groupe2	Table grapes
0.385375	B00EQYR	vinifera	TUR	CAUC	EMCA	Kichmich tcherni	table grape	N	B3	B5	Groupe2	Table grapes
0.38548	B00F6PK	vinifera	TUR	CAUC	EMCA	Dattier de Beyrouth	table grape	B	Non-Atrib3	Non-Atrib-5	Admix	Table grapes
0.38548	B00FQHP	vinifera	ESP	IBER	IBER	BENEDICTO	wine grape	N	-	-	Admix	Wine grapes — Iberian Peninsula and Northwest Africa
0.385585	B00EQZE	vinifera	UZB	FEAS	MFEAS	Vassarga bielaia	table grape	B	B3	B5	Admix	Table grapes
0.385585	B00ER02	vinifera	UZB	FEAS	MFEAS	Soiaki	wine grape	B	B3	B5	Admix	Other domesticated grapes
0.38569	B00EQZX	vinifera	ARM	CAUC	EMCA	Arakseni tcherni	table grape	N	B3	Non-Atrib-5	Admix	Table grapes
0.38569	B00ER4J	vinifera	ESP	IBER	IBER	Moravia agria	wine grape	N	-	-	Admix	Wine grapes — Iberian Peninsula and Northwest Africa
0.385795	B00F6P6	vinifera	BGR	EEUR	BALK	Gamza de Varna	wine grape	N	C3	E5	Groupe4	Wine grapes — Balkans and East Europe
0.3859	B00ER0X	vinifera	ITA	ITAP	ITAP	Grillo	wine grape	B	Non-Atrib3	Non-Atrib-5	Admix	Other domesticated grapes
0.3859	B00ER95	vinifera	TUR	CAUC	EMCA	Papaskarasi	wine grape	N	C3	E5	Groupe4	Other domesticated grapes
0.386005	B00EQZ1	vinifera	TUN	MAGH	MAGH	Graeco	wine grape	B	B3	A5	Admix	Wine grapes — Iberian Peninsula and Northwest Africa
0.386005	B00ER39	vinifera	SYR	NEAS	EMCA	Hweidi	table grape	B	B3	Non-Atrib-5	Groupe2	Table grapes
0.38611	B00ERA2	vinifera	HUN	EEUR	BALK	Kadarka	wine grape	N	C3	E5	Groupe4	Wine grapes — Balkans and East Europe
0.38611	B00F6P7	vinifera	ARM	CAUC	EMCA	Voskeat	wine grape	B	Non-Atrib3	Non-Atrib-5	Admix	Other domesticated grapes
0.386424	B00ER3T	vinifera	ESP	IBER	IBER	Santanera	wine grape	B	Non-Atrib3	A5	Admix	Wine grapes — Iberian Peninsula and Northwest Africa
0.386424	B00ER78	vinifera	GRC	BALP	BALK	Aetonychi mavro	table grape	N	Non-Atrib3	Non-Atrib-5	Groupe2	Table grapes
0.386529	B00ER5L	vinifera	ESP	IBER	IBER	Quiebratinajas	wine grape, table grape	N	Non-Atrib3	A5	Admix	Other domesticated grapes
0.386529	B00ER8U	vinifera	GRC	BALP	BALK	Romeico	wine grape	N	Non-Atrib3	E5	Admix	Wine grapes — Balkans and East Europe
0.386529	B00ERPT	vinifera	#N/A	-	-	Geisdutte Blau 3/7	table grape	N	-	-	Admix	Table grapes
0.386529	B00ERSJ	vinifera	#N/A	-	-	Savvatiano	wine grape	N	-	-	Admix	Other domesticated grapes
0.386529	B00F6NR	vinifera	ESP	IBER	IBER	Fortunato	table grape	B	B3	A5	Admix	Table grapes
0.386634	B00EQZJ	vinifera	LBN	NEAS	EMCA	Chahnani	table grape	B	B3	Non-Atrib-5	Admix	Table grapes
0.386739	B00FQF5	vinifera	ESP	IBER	IBER	MOSCATEL NEGRA	table grape	N	-	-	Admix	Table grapes
0.386739	B00FQFC	vinifera	ESP	IBER	IBER	ROJAL	wine grape	N	-	-	Admix	Wine grapes — Iberian Peninsula and Northwest Africa
0.386844	B00F6PB	vinifera	FRA	WEUR	WCEUR	Datal	table grape	B	C3	D5	Admix	Table grapes
0.386949	B00EQYW	vinifera	SYR	NEAS	EMCA	Chami abiad	table grape	B	B3	B5	Groupe2	Table grapes
0.386949	B00EQZK	vinifera	CYP	BALP	BALK	Verico	table grape	Rg	Non-Atrib3	Non-Atrib-5	Groupe2	Table grapes
0.387054	B00ER96	vinifera	ESP	IBER	IBER	Macabeu	wine grape	B	Non-Atrib3	A5	Groupe3	Wine grapes — Iberian Peninsula and Northwest Africa
0.387159	B00ER3B	vinifera	PRT	IBER	IBER	Dedo de Dama	table grape	B	Non-Atrib3	A5	Admix	Table grapes
0.387369	B00F6PO	vinifera	DZA	MAGH	MAGH	Ahmeur bou Ahmeur	table grape	Rg	B3	A5	Admix	Table grapes
0.387369	B00FQ54	vinifera	ESP	IBER	IBER	CA 10.1	wine grape	N	-	-	Groupe3	Wine grapes — Iberian Peninsula and Northwest Africa
0.387369	B00FQGK	vinifera	#N/A	-	-	NORE	table grape	N	-	-	Admix	Table grapes
0.387474	B00ERC6	vinifera	URS	RUUK	RUUK	Ag isioum	wine grape, table grape	B	B3	Non-Atrib-5	Admix	Other domesticated grapes
0.387474	B00ERR6	vinifera	BIH	EEUR	BALK	ZILAVKA	wine grape	B	C3	E5	Admix	Wine grapes — Balkans and East Europe
0.387474	B00ERRW	vinifera	UKR	RUUK	RUUK	Coarna Rosie	table grape	B	-	-	Admix	Table grapes
0.387578	B00EQSS	vinifera	GRC	BALP	BALK	Avgoustiatis	wine grape, table grape	N	C3	E5	Admix	Other domesticated grapes
0.387578	B00ER07	vinifera	UZB	FEAS	MFEAS	Sourkhak biely	table grape	B	B3	B5	Groupe2	Table grapes
0.387578	B00ER5N	vinifera	#N/A	-	-	Olivette blanche	table grape	B	B3	Non-Atrib-5	Admix	Table grapes
0.387578	B00ERQG	vinifera	HUN	EEUR	BALK	Bakator Roz	wine grape, table grape	Rg	Non-Atrib3	Non-Atrib-5	Admix	Other domesticated grapes
0.387683	B00EQYP	vinifera	UKR	RUUK	RUUK	Koutlaksky belyi	wine grape, table grape	Rs	B3	Non-Atrib-5	Groupe2	Other domesticated grapes
0.387683	B00ERCI	vinifera	ROU	EEUR	BALK	Om reu	wine grape	B	C3	E5	Groupe4	Wine grapes — Balkans and East Europe
0.387788	B00ERS6	vinifera	UZB	FEAS	MFEAS	Dzhidzhigi Kara	table grape	N	B3	B5	Groupe2	Table grapes
0.387788	B00ERSC	vinifera	RUS	RUUK	RUUK	Shtur Angur	table grape; raisin grape	Rg	-	-	Groupe2	Other domesticated grapes
0.387893	B00EQZG	vinifera	ESP	IBER	IBER	Ohanes	table grape	B	B3	A5	Admix	Table grapes
0.387998	B00ER06	vinifera	AZE	CAUC	EMCA	Ag Kiourdach	-	-	-	-	Admix	Other domesticated grapes
0.388208	B00EJLC	vinifera	ESP	IBER	IBER	GARRIDO FINO	wine grape	B	-	-	Groupe3	Wine grapes — Iberian Peninsula and Northwest Africa
0.388208	B00ER1C	vinifera	MAR	MAGH	MAGH	Outanant	wine grape	B	B3	Non-Atrib-5	Admix	Wine grapes — Iberian Peninsula and Northwest Africa
0.388208	B00ER2B	vinifera	ITA	ITAP	ITAP	Sultana moscata (Pirovano 75)	table grape	B	-	-	Groupe2	Table grapes
0.388313	B00EQXL	vinifera	#N/A	-	-	Muscat d Alexandrie	wine grape, table grape	B	C3	D5	Admix	Other domesticated grapes
0.388313	B00ER12	vinifera	DZA	MAGH	MAGH	Amessasse	wine grape	B	Non-Atrib3	A5	Admix	Wine grapes — Iberian Peninsula and Northwest Africa
0.388418	B00EQYX	vinifera	IND	FEAS	MFEAS	Angoor Kalan	table grape	Rs	-	-	Groupe2	Table grapes
0.388418	B00ERCP	vinifera	GRC	BALP	BALK	Attiki	table grape	N	B3	Non-Atrib-5	Groupe2	Table grapes
0.388628	B00FQFZ	vinifera	ESP	IBER	IBER	PEDRO LUIS	wine grape	B	Non-Atrib3	A5	Admix	Wine grapes — Iberian Peninsula and Northwest Africa
0.388837	B00EQSN	vinifera	HUN	EEUR	BALK	Hagnos Zold	table grape	B	C3	E5	Admix	Table grapes
0.388837	B00F6PX	vinifera	FRA	WEUR	WCEUR	Ouliven	table grape	N	Non-Atrib3	Non-Atrib-5	Admix	Table grapes
0.388837	B00FQG3	vinifera	ESP	IBER	IBER	FONDO DE ORZA	table grape	B	Non-Atrib3	Non-Atrib-5	Admix	Table grapes
0.389152	B00ERQH	vinifera	UKR	RUUK	RUUK	Shabash	table grape	B	-	-	Admix	Table grapes
0.389257	B00ER7G	vinifera	TUN	MAGH	MAGH	Turki	table grape	Rs	Non-Atrib3	Non-Atrib-5	Admix	Table grapes
0.389362	B00EI4W	vinifera	ARM	CAUC	EMCA	Ambary	table grape	B	B3	B5	Groupe2	Table grapes
0.389467	B00ER0L	vinifera	URS	RUUK	RUUK	Kizil sapak faux	wine grape	N	B3	B5	Admix	Other domesticated grapes
0.389467	B00ER1Q	vinifera	GRC	BALP	BALK	Sultanine	table grape	B	B3	B5	Groupe2	Table grapes
0.389467	B00ERC2	vinifera	LBN	NEAS	EMCA	Assali al arous	table grape	B	B3	B5	Groupe2	Table grapes
0.389572	B00ERSI	vinifera	TUR	CAUC	EMCA	Rumi Ahmar	table grape	Rg	B3	Non-Atrib-5	Groupe2	Table grapes
0.389782	B00EQXU	vinifera	FRA	WEUR	WCEUR	Olivette rose	table grape	Rg	B3	Non-Atrib-5	Admix	Table grapes
0.389887	B00EJJS	vinifera	ESP	IBER	IBER	CALAGRANO	wine grape, table grape	B	Non-Atrib3	A5	Groupe3	Other domesticated grapes
0.389887	B00ER3E	vinifera	GRC	BALP	BALK	Heptakilo	table grape	N	Non-Atrib3	Non-Atrib-5	Groupe2	Table grapes
0.389887	B00ER7A	vinifera	ROU	EEUR	BALK	Roumi noir	table grape	N	B3	Non-Atrib-5	Admix	Table grapes
0.389887	B00ERPX	vinifera	AUT	CEUR	WCEUR	Batttraube	table grape	N	C3	E5	Groupe4	Table grapes
0.389992	B00ER03	vinifera	TJK	FEAS	MFEAS	Tagobi	table grape	N	B3	B5	Admix	Table grapes
0.390097	B00EJKA	vinifera	ESP	IBER	IBER	XAREL-LO	wine grape	B	Non-Atrib3	A5	Groupe3	Wine grapes — Iberian Peninsula and Northwest Africa
0.390097	B00EJKF	vinifera	ESP	IBER	IBER	VERDEJO	wine grape	B	-	-	Groupe3	Wine grapes — Iberian Peninsula and Northwest Africa
0.390201	B00EQXE	vinifera	MDA	RUUK	RUUK	Lialmigui	wine grape, table grape	B	Non-Atrib3	Non-Atrib-5	Admix	Other domesticated grapes
0.390201	B00ERQM	vinifera	TUR	CAUC	EMCA	Razakisi Antep	table grape	B	-	-	Groupe2	Table grapes
0.390201	B00ERSF	vinifera	GRC	BALP	BALK	Kontegalo	wine grape	B	Non-Atrib3	Non-Atrib-5	Groupe2	Wine grapes — Balkans and East Europe
0.390306	B00EJLS	vinifera	ESP	IBER	IBER	NEGRA COMUN	wine grape	N	-	-	Admix	Wine grapes — Iberian Peninsula and Northwest Africa
0.390411	B00ER01	vinifera	GEO	CAUC	EMCA	Sapere otskhanouri faux	wine grape, table grape	N	B3	B5	Admix	Other domesticated grapes
0.390516	B00EJK4	vinifera	FRA	WEUR	WCEUR	ALPHONSE LAVALLEE	wine grape, table grape, raisin grape	N	C3	D5	Admix	Other domesticated grapes
0.390516	B00EQXT	vinifera	IRN	MEAS	MFEAS	Siah	wine grape, table grape	B	B3	B5	Admix	Other domesticated grapes
0.390516	B00FQIO	vinifera	ESP	IBER	IBER	MOSCATEL	wine grape, table grape	B	-	-	Admix	Other domesticated grapes
0.390621	B00FQF2	vinifera	ESP	IBER	IBER	FORCALLAT	wine grape	B	Non-Atrib3	Non-Atrib-5	Admix	Wine grapes — Iberian Peninsula and Northwest Africa
0.390831	B00EJL8	vinifera	ESP	IBER	IBER	VIJIRIEGA COMUN	wine grape	B	Non-Atrib3	A5	Groupe3	Wine grapes — Iberian Peninsula and Northwest Africa
0.390936	B00EQSG	vinifera	HUN	EEUR	BALK	Totika	wine grape	N	C3	Non-Atrib-5	Groupe4	Wine grapes — Balkans and East Europe
0.390936	B00ER13	vinifera	ESP	IBER	IBER	Bobal	wine grape	N	Non-Atrib3	A5	Admix	Wine grapes — Iberian Peninsula and Northwest Africa
0.391041	B00ER85	vinifera	ROU	EEUR	BALK	Victoria	table grape	B	Non-Atrib3	Non-Atrib-5	Admix	Table grapes
0.391146	B00ER8B	vinifera	FRA	WEUR	WCEUR	Alicante Henri Bouschet	wine grape	N	Non-Atrib3	Non-Atrib-5	Admix	Wine grapes — West and Central Europe
0.391146	B00FQHX	vinifera	ESP	IBER	IBER	ALBILLO	wine grape, table grape	B	-	-	Admix	Other domesticated grapes
0.391356	B00F6O5	vinifera	#N/A	-	-	Noir de Crimee faux	table grape	N	B3	Non-Atrib-5	Admix	Table grapes
0.391461	B00F6PF	vinifera	SYR	NEAS	EMCA	Achlamiche	table grape	B	B3	B5	Groupe2	Table grapes
0.391565	B00ER00	vinifera	RUS	RUUK	RUUK	Koz ouzioum	table grape	B	B3	B5	Admix	Table grapes
0.391565	B00F6ON	vinifera	SCG	BALP	BALK	Prokupac	wine grape	N	C3	E5	Groupe4	Wine grapes — Balkans and East Europe
0.39167	B00EQZC	vinifera	ITA	ITAP	ITAP	Baresana (Korithi aspro)	table grape	B	Non-Atrib3	Non-Atrib-5	Groupe2	Table grapes
0.39167	B00F6PD	vinifera	RUS	RUUK	RUUK	Ak ouzioum tagapskii	wine grape	B	B3	Non-Atrib-5	Groupe2	Other domesticated grapes
0.391775	B00EJKP	vinifera	ESP	IBER	IBER	JUAN IBANEZ	wine grape	N	-	-	Groupe3	Wine grapes — Iberian Peninsula and Northwest Africa
0.391985	B00EQT5	vinifera	AUT	CEUR	WCEUR	Blank blauer	wine grape	NR	C3	E5	Admix	Wine grapes — West and Central Europe
0.39209	B00ERBU	vinifera	TUN	MAGH	MAGH	Rassegui	wine grape, table grape	B	Non-Atrib3	Non-Atrib-5	Admix	Other domesticated grapes
0.39209	B00FQFW	vinifera	ESP	IBER	IBER	CANOCAZO	wine grape	B	B3	A5	Groupe3	Wine grapes — Iberian Peninsula and Northwest Africa
0.392195	B00F6OH	vinifera	ESP	IBER	IBER	Merseguera	wine grape	B	Non-Atrib3	A5	Groupe3	Wine grapes — Iberian Peninsula and Northwest Africa
0.392195	B00FQJ0	vinifera	ESP	IBER	IBER	SABATÉ	wine grape, table grape	N	Non-Atrib3	A5	Admix	Other domesticated grapes
0.3923	B00EQZD	vinifera	LBN	NEAS	EMCA	Zeini abiad	table grape	B	Non-Atrib3	Non-Atrib-5	Groupe2	Table grapes
0.39251	B00EQZO	vinifera	ESP	IBER	IBER	Garrido macho	wine grape, table grape	B	B3	A5	Groupe3	Other domesticated grapes
0.392615	B00F6PL	vinifera	ESP	IBER	IBER	Valenci blanco	table grape	B	B3	A5	Groupe3	Table grapes
0.39272	B00EJL7	vinifera	ESP	IBER	IBER	VALENCI NEGRO	wine grape	N	Non-Atrib3	A5	Admix	Wine grapes — Iberian Peninsula and Northwest Africa
0.39272	B00F6O1	vinifera	ARM	CAUC	EMCA	Korza erevani	table grape	B	B3	B5	Groupe2	Table grapes
0.392824	B00ERCK	vinifera	TUR	CAUC	EMCA	Chaouch blanc	table grape	B	B3	B5	Admix	Table grapes
0.392824	B00FQEZ	vinifera	ESP	IBER	IBER	ALICANTI	wine grape	B	-	-	Admix	Wine grapes — Iberian Peninsula and Northwest Africa
0.392929	B00ERS7	vinifera	AFG	FEAS	MFEAS	Fahri Kalamak	table grape	-	-	-	Groupe2	Table grapes
0.393034	B00FQH0	vinifera	LBY	NEAS	EMCA	ZEINI ABIAD	table grape	B	-	-	Groupe2	Table grapes
0.393244	B00ER30	vinifera	AFG	FEAS	MFEAS	Naose	table grape	Rg	B3	B5	Groupe2	Table grapes
0.393349	B00F6P1	vinifera	GRC	BALP	BALK	Pseudosyrico	wine grape	NR	-	-	Admix	Wine grapes — Balkans and East Europe
0.393349	B00FQGM	vinifera	ESP	IBER	IBER	BOCALILLA	wine grape	N	Non-Atrib3	Non-Atrib-5	Admix	Wine grapes — Iberian Peninsula and Northwest Africa
0.393454	B00EQZR	vinifera	TUR	CAUC	EMCA	Bogazkere	wine grape	N	B3	Non-Atrib-5	Admix	Other domesticated grapes
0.393454	B00ER0E	vinifera	MAR	MAGH	MAGH	Darkaia noir	table grape	N	B3	Non-Atrib-5	Admix	Table grapes
0.393769	B00EJK7	vinifera	#N/A	-	-	CHELVA	wine grape	-	-	-	Admix	Other domesticated grapes
0.393769	B00ER9M	vinifera	CYP	BALP	BALK	Hebron blanc	wine grape, table grape	B	Non-Atrib3	Non-Atrib-5	Admix	Other domesticated grapes
0.393874	B00ER2K	vinifera	CYP	BALP	BALK	Maratheftico	table grape	N	Non-Atrib3	Non-Atrib-5	Admix	Table grapes
0.393874	B00ER88	vinifera	BGR	EEUR	BALK	Muscat de Rousse	table grape	N	Non-Atrib3	D5	Admix	Table grapes
0.393979	B00FQGX	vinifera	ESP	IBER	IBER	COJONATA	wine grape, table grape	B	-	-	Admix	Other domesticated grapes
0.394084	B00FQGU	vinifera	ESP	IBER	IBER	TORRALBA	wine grape	N	-	-	Groupe3	Wine grapes — Iberian Peninsula and Northwest Africa
0.394188	B00ER0J	vinifera	ISR	NEAS	EMCA	Nehelescol	table grape	B	B3	Non-Atrib-5	Admix	Table grapes
0.394293	B00ER0B	vinifera	SYR	NEAS	EMCA	Asswad Abou Khisle	table grape	N	B3	B5	Groupe2	Table grapes
0.394293	B00FQFX	vinifera	ESP	IBER	IBER	CASTILLO DE ARCOS	wine grape	B	-	-	Groupe3	Wine grapes — Iberian Peninsula and Northwest Africa
0.394503	B00EQZ7	vinifera	ITA	ITAP	ITAP	Nero grosso	wine grape	N	Non-Atrib3	Non-Atrib-5	Admix	Other domesticated grapes
0.394503	B00ERAE	vinifera	LBN	NEAS	EMCA	Kasoufi de la Bekaa	wine grape	B	B3	Non-Atrib-5	Groupe2	Other domesticated grapes
0.394608	B00FQGC	vinifera	ESP	IBER	IBER	ALEDO REAL	table grape	B	-	-	Admix	Table grapes
0.394713	B00FQGG	vinifera	ESP	IBER	IBER	ROYAL	wine grape, table grape, raisin grape	Rg	B3	A5	Admix	Other domesticated grapes
0.394713	B00FQHF	vinifera	ESP	IBER	IBER	CASTELLANO	wine grape	B	-	-	Admix	Wine grapes — Iberian Peninsula and Northwest Africa
0.394818	B00EJK3	vinifera	ESP	IBER	IBER	Aledo	table grape	B	Non-Atrib3	A5	Admix	Table grapes
0.394818	B00ER0O	vinifera	SYR	NEAS	EMCA	Doight du neigne	table grape	NR	B3	Non-Atrib-5	Groupe2	Table grapes
0.394923	B00ERBS	vinifera	MAR	MAGH	MAGH	Bezoul el Aouda	table grape	NR	B3	Non-Atrib-5	Groupe2	Table grapes
0.395028	B00ER0M	vinifera	SYR	NEAS	EMCA	Ahmar Derani	table grape	Rg	B3	Non-Atrib-5	Admix	Table grapes
0.395028	B00FQFU	vinifera	ESP	IBER	IBER	ALBARRÁS	wine grape	B	-	-	Groupe3	Wine grapes — Iberian Peninsula and Northwest Africa
0.395133	B00EQXS	vinifera	MAR	MAGH	MAGH	Abouhou	table grape	N	B3	Non-Atrib-5	Groupe2	Table grapes
0.395343	B00EJKV	vinifera	ESP	IBER	IBER	DON MARIANO	table grape	N	B3	A5	Admix	Table grapes
0.395343	B00EQXF	vinifera	IRN	MEAS	MFEAS	Ahmeh Sal apyrene	table grape	B	B3	B5	Groupe2	Table grapes
0.395343	B00EQZM	vinifera	MAR	MAGH	MAGH	Hadari	table grape	B	B3	Non-Atrib-5	Groupe2	Table grapes
0.395448	B00ER2T	vinifera	LBN	NEAS	EMCA	Obeidi	table grape	B	B3	Non-Atrib-5	Admix	Table grapes
0.395762	B00FQGD	vinifera	#N/A	-	-	ALMERIA NERA	table grape	N	-	-	Admix	Table grapes
0.395972	B00FQGS	vinifera	ESP	IBER	IBER	NEGRA DORADA	table grape	Rg	-	-	Groupe2	Table grapes
0.396392	B00ER8I	vinifera	TUR	CAUC	EMCA	Okuz gozu 2099Mtp1	table grape	N	B3	Non-Atrib-5	Groupe2	Table grapes
0.396497	B00FQGW	vinifera	ESP	IBER	IBER	DE CILINDRO	table grape	B	-	-	Admix	Table grapes
0.396602	B00EI55	vinifera	PRT	IBER	IBER	Prunesta rosso violacea	table grape	Rg	Non-Atrib3	Non-Atrib-5	Admix	Table grapes
0.396602	B00FQHQ	vinifera	ESP	IBER	IBER	BORBA	wine grape	B	-	-	Groupe3	Wine grapes — Iberian Peninsula and Northwest Africa
0.396707	B00EQYS	vinifera	TUN	MAGH	MAGH	Variete d oasis Bou Chemma 46	table grape	BR	Non-Atrib3	Non-Atrib-5	Admix	Table grapes
0.396811	B00EQZ8	vinifera	TUR	CAUC	EMCA	Öküz gözü faux	table grape	B	B3	B5	Admix	Table grapes
0.396811	B00ER0C	vinifera	UZB	FEAS	MFEAS	Katta kourgan	table grape	B	B3	B5	Groupe2	Table grapes
0.396811	B00ERBM	vinifera	TUR	CAUC	EMCA	Muskule	table grape	B	B3	Non-Atrib-5	Admix	Table grapes
0.396916	B00EJL6	vinifera	ESP	IBER	IBER	SUBIRAT PARANT	wine grape	B	B3	A5	Groupe3	Wine grapes — Iberian Peninsula and Northwest Africa
0.396916	B00ER7N	vinifera	ROU	EEUR	BALK	Coada vulpii	table grape	Rs	Non-Atrib3	Non-Atrib-5	Groupe2	Table grapes
0.396916	B00FQGB	vinifera	ESP	IBER	IBER	LUISA BLANCA	wine grape	B	-	-	Admix	Wine grapes — Iberian Peninsula and Northwest Africa
0.397021	B00ER7B	vinifera	ESP	IBER	IBER	Malvar	wine grape, table grape	B	Non-Atrib3	A5	Groupe3	Other domesticated grapes
0.397021	B00F6OT	vinifera	MAR	MAGH	MAGH	Blanc de Rhafsai	table grape	B	B3	A5	Admix	Table grapes
0.397126	B00EQZQ	vinifera	TUN	MAGH	MAGH	Khalt	wine grape	B	B3	Non-Atrib-5	Admix	Wine grapes — Iberian Peninsula and Northwest Africa
0.397231	B00ERAI	vinifera	DEU	CEUR	WCEUR	Wildrebe von Bauer	wine grape	N	Non-Atrib3	Non-Atrib-5	Admix	Wine grapes — West and Central Europe
0.397336	B00ER0I	vinifera	ESP	IBER	IBER	Molinera gorda	table grape	Rg	B3	A5	Admix	Table grapes
0.397546	B00FQG4	vinifera	MAR	MAGH	MAGH	EL GOUZ	table grape	B	B3	Non-Atrib-5	Groupe2	Table grapes
0.397546	B00FQI5	vinifera	ESP	IBER	IBER	BLANCO RECIO	wine grape	B	Non-Atrib3	A5	Admix	Wine grapes — Iberian Peninsula and Northwest Africa
0.397651	B00FQJ5	vinifera	ESP	IBER	IBER	VIDADILLO	wine grape	N	-	-	Admix	Wine grapes — Iberian Peninsula and Northwest Africa
0.397756	B00ER0K	vinifera	ISR	NEAS	EMCA	Dabouki	table grape	B	B3	B5	Groupe2	Table grapes
0.397861	B00FQIY	vinifera	ESP	IBER	IBER	PENSAL BLANCO	wine grape	B	-	-	Groupe3	Wine grapes — Iberian Peninsula and Northwest Africa
0.39828	B00F6OV	vinifera	ARM	CAUC	EMCA	Bidaneh ghelmez	table grape	B	B3	B5	Groupe2	Table grapes
0.398385	B00EJL9	vinifera	ESP	IBER	IBER	DOMINGA	table grape	B	B3	Non-Atrib-5	Admix	Table grapes
0.398805	B00FQF9	vinifera	ESP	IBER	IBER	CALAGRANO	wine grape	N	-	-	Groupe3	Wine grapes — Iberian Peninsula and Northwest Africa
0.39891	B00EQZI	vinifera	ISR	NEAS	EMCA	Assoued kere	table grape	B	B3	B5	Groupe2	Table grapes
0.39891	B00ER7X	vinifera	TKM	FEAS	MFEAS	Kara ouzume Aschkhabadsky	wine grape, table grape	N	B3	B5	Admix	Other domesticated grapes
0.39933	B00ER1W	vinifera	GRC	BALP	BALK	Dermatas	wine grape, table grape	B	Non-Atrib3	A5	Admix	Other domesticated grapes
0.39933	B00ER7D	vinifera	PRT	IBER	IBER	Diagalves	wine grape, table grape	B	B3	A5	Admix	Other domesticated grapes
0.399435	B00ERB2	vinifera	PRT	IBER	IBER	Ferlongo (H 34 49 69)	table grape	N	B3	Non-Atrib-5	Admix	Table grapes
0.399644	B00ER5K	vinifera	ESP	IBER	IBER	Gibi	wine grape	B	B3	A5	Groupe3	Wine grapes — Iberian Peninsula and Northwest Africa
0.399854	B00ER8C	vinifera	ISR	NEAS	EMCA	Odem (Spiegel Roy 2/71 16)	table grape	Rg	B3	B5	Groupe2	Table grapes
0.400064	B00ERAB	vinifera	SYR	NEAS	EMCA	Assouad Koupti	wine grape	N	B3	B5	Admix	Other domesticated grapes
0.400169	B00175C	vinifera	ISR	NEAS	EMCA	Medouar	-	-	B3	B5	Groupe2	Other domesticated grapes
0.400484	B00EQZL	vinifera	GRC	BALP	BALK	Tachtas	wine grape, table grape	B	Non-Atrib3	Non-Atrib-5	Groupe2	Other domesticated grapes
0.400694	B00EQZZ	vinifera	IRN	MEAS	MFEAS	Peikani	table grape	N	B3	B5	Admix	Table grapes
0.400798	B00ERBP	vinifera	ARM	CAUC	EMCA	Mskhali	wine grape, table grape	B	B3	Non-Atrib-5	Admix	Other domesticated grapes
0.401533	B00ERA9	vinifera	DZA	MAGH	MAGH	Mayorquin	wine grape, table grape	B	B3	A5	Groupe3	Other domesticated grapes
0.403212	B00ERA4	vinifera	LBN	NEAS	EMCA	Assouad karech	wine grape	N	B3	B5	Groupe2	Other domesticated grapes
0.403317	B00FQGH	vinifera	ESP	IBER	IBER	FERRAL	wine grape, table grape	N	-	-	Groupe3	Other domesticated grapes
0.403631	B00EJKE	vinifera	ESP	IBER	IBER	MALVAR	wine grape, table grape	B	B3	A5	Groupe3	Other domesticated grapes
0.403631	B00F6P2	vinifera	TUR	CAUC	EMCA	Peygamber uzumu	table grape	B	Non-Atrib3	Non-Atrib-5	Groupe2	Table grapes
0.403841	B00ER0H	vinifera	ESP	IBER	IBER	Danugue	wine grape, table grape	N	B3	A5	Admix	Other domesticated grapes
0.404576	B00FQGA	vinifera	ESP	IBER	IBER	MANTUO DE PILAS	wine grape, table grape	B	Non-Atrib3	A5	Admix	Other domesticated grapes
0.404785	B00EJKS	vinifera	ESP	IBER	IBER	PLANTA NOVA	table grape	B	Non-Atrib3	Non-Atrib-5	Admix	Table grapes
0.40594	B00FQH5	vinifera	ESP	IBER	IBER	PALOTE	wine grape	B	-	-	Admix	Wine grapes — Iberian Peninsula and Northwest Africa
0.407723	B00FQGJ	vinifera	ESP	IBER	IBER	JERONIMO DE TUDELA	wine grape, table grape	Rs	-	-	Admix	Other domesticated grapes
0.408668	B00FQGN	vinifera	ESP	IBER	IBER	OJO DE BUEY	table grape	N	-	-	Admix	Table grapes

## Sheet: P52
Grotta di Pertosa_P52	Compared_sample	Species	Country	Region	PopGroup	Name	TypeGrape	BerryColor	Bacilieri3	Bacilieri5	Admix	Ramos_groups	Site
0	Grotta di Pertosa_P52	Archaeological											Grotta di Pertosa
0.184303	Grotta di Pertosa_P50	Archaeological											Grotta di Pertosa
0.212141	R-TDM_10	Archaeological											France
0.212491	B00F6O7	vinifera	FRA	WEUR	WCEUR	Riesling bleu (Collection Oberlin)	wine grape	N	A3	C5	Groupe1	Wine grapes — West and Central Europe
0.214987	B00ER25	sylvestris	FRA	WEUR	WCEUR	Silvestris de Draa Ben Khedda						V. vinifera subsp. sylvestris
0.220953	B00ERBY	sylvestris	FRA	WEUR	WCEUR	Lambrusque de semis Colmar 620 E						V. vinifera subsp. sylvestris
0.222966	B00ERXQ	sylvestris				V.sylvestrisvar.Hoerdt						V. vinifera subsp. sylvestris
0.224378	B00F6OL	vinifera	AUT	CEUR	WCEUR	Wildbacher blau	wine grape	N	-	-	Admix	Wine grapes — West and Central Europe
0.226209	Grotta di Pertosa_P51	Archaeological											Grotta di Pertosa
0.226713	B00EQVH	vinifera	ITA	ITAP	ITAP	Lambrusco Marani	wine grape	N	Non-Atrib3	Non-Atrib-5	Admix	Other domesticated grapes
0.227056	B00EI50	sylvestris	DZA	MAGH	MAGH	Lambrusque Aneb Wahida Hanan (S4904)						V. vinifera subsp. sylvestris
0.227775	B00ER5I	vinifera	ITA	ITAP	ITAP	Lambrusco Salamino	wine grape	N	Non-Atrib3	Non-Atrib-5	Admix	Other domesticated grapes
0.227987	B00ERAK	vinifera	FRA	WEUR	WCEUR	Sytanich	wine grape	N	-	-	Groupe1	Wine grapes — West and Central Europe
0.228781	B00ERC5	sylvestris	FRA	WEUR	WCEUR	Lambrusque Mouchouses 1						V. vinifera subsp. sylvestris
0.229745	B00F6Q1	sylvestris	DZA	MAGH	MAGH	Silvestris de Tamizart n1						V. vinifera subsp. sylvestris
0.229898	B00ERSE	vinifera	FRA	WEUR	WCEUR	Manseng Petit Blanc	wine grape	B	A3	C5	Groupe1	Wine grapes — West and Central Europe
0.230123	B00ERB1	sylvestris	ALG	MAGH	MAGH	Silvestris de Tighzirt n1						V. vinifera subsp. sylvestris
0.230123	B00ERBZ	sylvestris	SVK	CEUR	WCEUR	Lambrusque Ulany nad Zitavou A 44						V. vinifera subsp. sylvestris
0.230123	B00ERCM	sylvestris	FRA	WEUR	WCEUR	Lambrusque foret P7						V. vinifera subsp. sylvestris
0.230924	R-LLE_08	Archaeological											France
0.23115	R-MF_23	Archaeological											France
0.231324	R-HW70_18	Archaeological											France
0.231384	B00EQXX	vinifera	PRT	IBER	IBER	Labrusco	wine grape	N	Non-Atrib3	Non-Atrib-5	Groupe1	Wine grapes — Iberian Peninsula and Northwest Africa
0.231464	B00ERC9	sylvestris	FRA	WEUR	WCEUR	Lambrusque Neuillac						V. vinifera subsp. sylvestris
0.231596	B00ER5G	vinifera	ITA	ITAP	ITAP	Trebbiano spoletino	wine grape	B	Non-Atrib3	Non-Atrib-5	Admix	Other domesticated grapes
0.231826	B00F6Q5	sylvestris	FRA	WEUR	WCEUR	Lambrusque Puivert 2						V. vinifera subsp. sylvestris
0.232135	B00ERC3	sylvestris	SVK	CEUR	WCEUR	Lambrusque Ulany nad Zitavou A41						V. vinifera subsp. sylvestris
0.232233	B00ERRG	vinifera	FRA	WEUR	WCEUR	Gros Manseng Blanc 764	wine grape	B	A3	C5	Groupe1	Wine grapes — West and Central Europe
0.232359	B00F6Q0	sylvestris	FRA	WEUR	WCEUR	Vigne de Pausanias						V. vinifera subsp. sylvestris
0.232454	R-HW71_17	Archaeological											France
0.232654	B00ER2H	sylvestris	FRA	WEUR	WCEUR	Vitis silvestris Gmelin femelle						V. vinifera subsp. sylvestris
0.233371	B00ERAQ	sylvestris	TUN	MAGH	MAGH	Lambrusque Tabarka 1						V. vinifera subsp. sylvestris
0.233701	B00F6Q3	sylvestris	FRA	WEUR	WCEUR	Lambrusque Carranques 3						V. vinifera subsp. sylvestris
0.234355	B00EI5D	vinifera	ITA	ITAP	ITAP	Lambrusco di Sorbara	wine grape	N	Non-Atrib3	Non-Atrib-5	Groupe1	Other domesticated grapes
0.235402	B00ER54	sylvestris	TUN	MAGH	MAGH	Ouchtata n14						V. vinifera subsp. sylvestris
0.235402	B00F6NO	sylvestris	FRA	WEUR	WCEUR	Ouch 14						V. vinifera subsp. sylvestris
0.23549	B00ERCJ	sylvestris	FRA	WEUR	WCEUR	Lambrusque Lavall C						V. vinifera subsp. sylvestris
0.235768	R-LLE_09	Archaeological											France
0.235937	B001751	sylvestris	FRA	WEUR	WCEUR	Lambrusque PSL2						V. vinifera subsp. sylvestris
0.236161	B00ERBC	sylvestris	FRA	WEUR	WCEUR	Lambrusque foret P5						V. vinifera subsp. sylvestris
0.236384	B00ERXP	sylvestris	DEU	CEUR	WCEUR	V.sylvestrisvar.Ketsch 28						V. vinifera subsp. sylvestris
0.236832	B00ER5W	sylvestris	FRA	WEUR	WCEUR	Lambrusque Gresigne 2						V. vinifera subsp. sylvestris
0.237115	B00ER49	vinifera	FRA	WEUR	WCEUR	Mondeuse	wine grape	N	A3	C5	Groupe1	Wine grapes — West and Central Europe
0.237279	B00ER70	sylvestris	FRA	WEUR	WCEUR	Lambrusque Chalonne 2						V. vinifera subsp. sylvestris
0.237327	B001755	vinifera	FRA	WEUR	WCEUR	Chouchillon	wine grape	B	A3	C5	Groupe1	Wine grapes — West and Central Europe
0.237398	B00ER6Y	sylvestris	FRA	WEUR	WCEUR	Lambrusque l Escale 3						V. vinifera subsp. sylvestris
0.237689	B00ERQA	sylvestris				V.sylvestrisvar.Dalaman 54 64						V. vinifera subsp. sylvestris
0.237726	B00ERCC	sylvestris	SVK	CEUR	WCEUR	Lambrusque Ulany nad Zitavou A38						V. vinifera subsp. sylvestris
0.237752	B00EQUM	vinifera	ITA	ITAP	ITAP	Lambrusco del Caset	wine grape	N	Non-Atrib3	Non-Atrib-5	Groupe1	Other domesticated grapes
0.23795	B00ER1G	sylvestris	FRA	WEUR	WCEUR	Lambrusque Gresigne 16						V. vinifera subsp. sylvestris
0.23795	B00ER5Q	sylvestris	FRA	WEUR	WCEUR	Lambrusque Gresigne 14						V. vinifera subsp. sylvestris
0.238173	B00ER34	sylvestris	FRA	WEUR	WCEUR	Lambrusque Gresigne 9						V. vinifera subsp. sylvestris
0.238601	B00ERD4	vinifera	PRT	IBER	IBER	Mourisco	wine grape	N	-	-	Groupe1	Wine grapes — Iberian Peninsula and Northwest Africa
0.238697	B00ERBT	sylvestris	FRA	WEUR	WCEUR	Lambrusque l Escale 1						V. vinifera subsp. sylvestris
0.23945	B00ER0Z	vinifera	ITA	ITAP	ITAP	Greco di Tufo	wine grape	B	Non-Atrib3	Non-Atrib-5	Admix	Other domesticated grapes
0.239515	B00ER82	sylvestris	FRA	WEUR	WCEUR	Lambrusque Bicharole						V. vinifera subsp. sylvestris
0.239662	B00EQXD	vinifera	FRA	WEUR	WCEUR	Courbu	wine grape	B	A3	C5	Groupe1	Wine grapes — West and Central Europe
0.239662	B00ER1P	vinifera	FRA	WEUR	WCEUR	Syrah	wine grape	N	A3	C5	Groupe1	Wine grapes — West and Central Europe
0.239662	B00ER5U	vinifera	ITA	ITAP	ITAP	Verduzzo friulano	wine grape	B	Non-Atrib3	Non-Atrib-5	Admix	Other domesticated grapes
0.239812	B00ER8E	sylvestris	TUN	MAGH	MAGH	Lambrusque Sejnene 1						V. vinifera subsp. sylvestris
0.239874	B00F6Q8	sylvestris	DEU	CEUR	WCEUR	Vitis silvestris Ketsch 2 39						V. vinifera subsp. sylvestris
0.240264	B00ER1Z	sylvestris	FRA	WEUR	WCEUR	Lambrusque PSL 11						V. vinifera subsp. sylvestris
0.240317	B00ER3Z	sylvestris	FRA	WEUR	WCEUR	Lambrusque Gresigne 1						V. vinifera subsp. sylvestris
0.240512	B00ER80	vinifera	FRA	WEUR	WCEUR	Mancin	wine grape	N	A3	C5	Groupe1	Wine grapes — West and Central Europe
0.240512	B00ERD7	vinifera	FRA	WEUR	WCEUR	Petit Verdot	wine grape	N	A3	C5	Groupe1	Wine grapes — West and Central Europe
0.240724	B00EI4L	vinifera	FRA	WEUR	WCEUR	Roussette basse de Seyssel	wine grape	B	A3	C5	Groupe1	Wine grapes — West and Central Europe
0.240724	B00EJLQ	vinifera	ESP	IBER	IBER	ONDARRABI BELTZA	wine grape	N	A3	C5	Groupe1	Wine grapes — Iberian Peninsula and Northwest Africa
0.241159	B00ER2L	sylvestris	FRA	WEUR	WCEUR	Lambrusque PSL 13						V. vinifera subsp. sylvestris
0.241304	B00ER4H	sylvestris	FRA	WEUR	WCEUR	Vitis sylvestris femelle						V. vinifera subsp. sylvestris
0.241743	B00ERBL	sylvestris	SVK	CEUR	WCEUR	Lambrusque Ulany nad Zitavou A55						V. vinifera subsp. sylvestris
0.241785	B00EQV8	vinifera	CHE	CEUR	WCEUR	Arvine	wine grape	B	A3	Non-Atrib-5	Groupe1	Wine grapes — West and Central Europe
0.242199	B00ER22	sylvestris	FRA	WEUR	WCEUR	Vigne sauvage Suisse 1						V. vinifera subsp. sylvestris
0.242199	B00ER41	sylvestris	SVK	CEUR	WCEUR	Lambrusque Ulany nad Zitavou A07						V. vinifera subsp. sylvestris
0.242199	B00F6PY	sylvestris	FRA	WEUR	WCEUR	Vigne sauvage						V. vinifera subsp. sylvestris
0.242245	B00F6QA	sylvestris	FRA	WEUR	WCEUR	Vitis sylvestris male						V. vinifera subsp. sylvestris
0.242488	B00175B	sylvestris	FRA	WEUR	WCEUR	Lambrusque Campmarcel						V. vinifera subsp. sylvestris
0.242634	B00ERAZ	vinifera	FRA	WEUR	WCEUR	Camaralet	wine grape	B	-	-	Groupe1	Wine grapes — West and Central Europe
0.242634	B00F6OU	vinifera	ITA	ITAP	ITAP	Lambrusco Maestri	wine grape	N	Non-Atrib3	Non-Atrib-5	Admix	Other domesticated grapes
0.242646	B00ERCB	sylvestris	SVK	CEUR	WCEUR	Lambrusque Ulany nad Zitavou A77						V. vinifera subsp. sylvestris
0.242646	B00F6QB	sylvestris	SVK	CEUR	WCEUR	Lambrusque Ulany nad Zitavou A82						V. vinifera subsp. sylvestris
0.242847	B00EQVN	vinifera	FRA	WEUR	WCEUR	Baserri	wine grape	B	A3	C5	Groupe1	Wine grapes — West and Central Europe
0.242972	B00ERB6	sylvestris	TUN	MAGH	MAGH	Lambrusque Ain Draham 1						V. vinifera subsp. sylvestris
0.243071	B00ERC0	sylvestris	FRA	WEUR	WCEUR	Lambrusque Croix Blanchard						V. vinifera subsp. sylvestris
0.243166	B00ER0S	sylvestris	FRA	WEUR	WCEUR	Ouch 14 ter(9)						V. vinifera subsp. sylvestris
0.243317	B00ERBA	sylvestris	FRA	WEUR	WCEUR	Lambrusque Bois Bourdet 1						V. vinifera subsp. sylvestris
0.244515	B00EI59	sylvestris	FRA	WEUR	WCEUR	Lambrusque Picaussel Bordes						V. vinifera subsp. sylvestris
0.244809	B00F6Q2	sylvestris	FRA	WEUR	WCEUR	Silvestris du ruisseau des singes Blida						V. vinifera subsp. sylvestris
0.24502	B00ERV4	sylvestris	DEU	CEUR	WCEUR	V.sylvestrisvar.Ketsch 53						V. vinifera subsp. sylvestris
0.24502	B00ERVA	sylvestris	DEU	CEUR	WCEUR	V.sylvestris var.Ketsch 36						V. vinifera subsp. sylvestris
0.245071	B00F6QD	sylvestris	FRA	WEUR	WCEUR	Lambrusque Valbonne 5						V. vinifera subsp. sylvestris
0.245182	B00ERBX	vinifera	ITA	ITAP	ITAP	Ancellota	wine grape	N	Non-Atrib3	Non-Atrib-5	Groupe1	Other domesticated grapes
0.24523	B00F6Q4	sylvestris	FRA	WEUR	WCEUR	Lambrusque Col de la Massane 1						V. vinifera subsp. sylvestris
0.245442	B00EI53	sylvestris	DZA	MAGH	MAGH	Lambrusque Akchour S21 Ind 6						V. vinifera subsp. sylvestris
0.245553	B00ERAN	sylvestris	FRA	WEUR	WCEUR	Lambrusque PSL 3						V. vinifera subsp. sylvestris
0.245633	B00ERB8	sylvestris	DEU	CEUR	WCEUR	Vitis silvestris Mannheim 2						V. vinifera subsp. sylvestris
0.245818	B00EQXJ	vinifera	FRA	WEUR	WCEUR	Corbeau	wine grape	N	A3	C5	Groupe1	Wine grapes — West and Central Europe
0.245883	B00ER75	sylvestris	FRA	WEUR	WCEUR	Lambrusque Chadenac						V. vinifera subsp. sylvestris
0.246243	B00EQV7	vinifera	FRA	WEUR	WCEUR	Mondeuse blanche	wine grape	B	A3	C5	Admix	Wine grapes — West and Central Europe
0.246455	B00ER1K	vinifera	FRA	WEUR	WCEUR	Persan	wine grape	N	A3	C5	Groupe1	Wine grapes — West and Central Europe
0.24688	B00EI4J	vinifera	FRA	WEUR	WCEUR	Plant de Pedebernade 1	wine grape	N	A3	C5	Groupe1	Wine grapes — West and Central Europe
0.247566	B00ER9C	sylvestris	FRA	WEUR	WCEUR	Vitis silvestris 3 23						V. vinifera subsp. sylvestris
0.247696	M-LM_22	Archaeological											France
0.247729	B00EQVT	vinifera	FRA	WEUR	WCEUR	Camaraou noir	wine grape	N	A3	C5	Groupe1	Wine grapes — West and Central Europe
0.247729	B00ERD6	vinifera	FRA	WEUR	WCEUR	Altesse	wine grape	B	A3	Non-Atrib-5	Groupe1	Wine grapes — West and Central Europe
0.247941	B00F6P3	vinifera	ITA	ITAP	ITAP	Falanghina	wine grape	B	Non-Atrib3	Non-Atrib-5	Admix	Other domesticated grapes
0.248013	B00ER9I	sylvestris	FRA	WEUR	WCEUR	Vitis sylvestris						V. vinifera subsp. sylvestris
0.248089	B00ER8G	sylvestris	TUN	MAGH	MAGH	Lambrusque Sejnene 2						V. vinifera subsp. sylvestris
0.248154	B00ER6L	vinifera	ITA	ITAP	ITAP	Corbina vicentina o nostrana	wine grape	N	Non-Atrib3	Non-Atrib-5	Admix	Other domesticated grapes
0.248366	B00EQV9	vinifera	FRA	WEUR	WCEUR	Mecle	wine grape	N	A3	C5	Groupe1	Wine grapes — West and Central Europe
0.248366	B00F6QE	vinifera	FRA	WEUR	WCEUR	Dongine	wine grape, table grape	B	A3	C5	Groupe1	Other domesticated grapes
0.248403	B001758	sylvestris	FRA	WEUR	WCEUR	Teulere pied sauvage						V. vinifera subsp. sylvestris
0.248461	B00ER1H	sylvestris	FRA	WEUR	WCEUR	Vitis silvestris Oberlin 21						V. vinifera subsp. sylvestris
0.249003	B00ER2X	vinifera	ITA	ITAP	ITAP	Piccolit	wine grape	B	Non-Atrib3	Non-Atrib-5	Admix	Other domesticated grapes
0.249279	B00ER9L	sylvestris	FRA	WEUR	WCEUR	Lambrusque Cap Negre 1						V. vinifera subsp. sylvestris
0.249427	B00ERCR	vinifera	FRA	WEUR	WCEUR	Claverie coulard	wine grape	B	A3	C5	Groupe1	Wine grapes — West and Central Europe
0.249639	B00EQVI	vinifera	CHE	CEUR	WCEUR	Landroter (Cornalin du Valais)	wine grape	N	A3	C5	Admix	Wine grapes — West and Central Europe
0.249639	B00F6PI	vinifera	FRA	WEUR	WCEUR	Lauzet	wine grape	B	A3	C5	Groupe1	Wine grapes — West and Central Europe
0.24987	B00ER1T	sylvestris	FRA	WEUR	WCEUR	Lambrusque PSL 10						V. vinifera subsp. sylvestris
0.250064	B00ERA6	vinifera	CHE	CEUR	WCEUR	Bondola	wine grape	N	A3	Non-Atrib-5	Admix	Wine grapes — West and Central Europe
0.250175	B00ER2U	sylvestris	DEU	CEUR	WCEUR	Vitis silvestris Ketsch 27 femelle						V. vinifera subsp. sylvestris
0.250175	B00ERXO	sylvestris	DEU	CEUR	WCEUR	V.sylvestrisvar.Ketsch 27						V. vinifera subsp. sylvestris
0.250276	B00EQUZ	vinifera	FRA	WEUR	WCEUR	Dureza	wine grape	N	A3	C5	Groupe1	Wine grapes — West and Central Europe
0.250296	R-MF_21	Archaeological											France
0.250701	B00F6NN	vinifera	ITA	ITAP	ITAP	San Lorenzo	wine grape	N	Non-Atrib3	Non-Atrib-5	Groupe1	Other domesticated grapes
0.250895	B00ER1R	sylvestris	DZA	MAGH	MAGH	Lambrusque Beni Idder S11 Ind 2						V. vinifera subsp. sylvestris
0.250921	B00ERCH	sylvestris	FRA	WEUR	WCEUR	Vigne sauvage Suisse 2						V. vinifera subsp. sylvestris
0.251125	B00EQVM	vinifera	CHE	CEUR	WCEUR	Completer	wine grape	B	A3	Non-Atrib-5	Groupe1	Wine grapes — West and Central Europe
0.251144	B00ERBK	sylvestris	TUN	MAGH	MAGH	Ouchtata n5						V. vinifera subsp. sylvestris
0.25125	R-MF_25	Archaeological											France
0.251338	B00EI4R	vinifera	FRA	WEUR	WCEUR	Baroque	wine grape	B	A3	C5	Admix	Wine grapes — West and Central Europe
0.25155	B00CW9F	vinifera	#N/A	WEUR	WCEUR	Savagnin	wine grape	B	A3	C5	Groupe1	Wine grapes — West and Central Europe
0.25155	B00EQV1	vinifera	PRT	IBER	IBER	Touriga nacional	wine grape	N	A3	Non-Atrib-5	Groupe1	Wine grapes — Iberian Peninsula and Northwest Africa
0.251592	B00F6NP	sylvestris	FRA	WEUR	WCEUR	Nef 2						V. vinifera subsp. sylvestris
0.251762	B00EQVF	vinifera	FRA	WEUR	WCEUR	Roublot	wine grape	B	A3	C5	Admix	Wine grapes — West and Central Europe
0.251815	B00175A	sylvestris	DEU	CEUR	WCEUR	Vitis silvestris Dirmstein male						V. vinifera subsp. sylvestris
0.252039	B00ERB4	sylvestris	DZA	MAGH	MAGH	Lambrusque Oued Smir S10 Ind 8						V. vinifera subsp. sylvestris
0.252187	B00EI4N	vinifera	ITA	ITAP	ITAP	Avarengo	wine grape, table grape	N	Non-Atrib3	Non-Atrib-5	Admix	Other domesticated grapes
0.252187	B00ER4V	vinifera	FRA	WEUR	WCEUR	Pinot noir	wine grape	N	A3	C5	Groupe1	Wine grapes — West and Central Europe
0.252263	B00ERV9	sylvestris	DEU	CEUR	WCEUR	V.sylvestrisvar.Ketsch 10						V. vinifera subsp. sylvestris
0.252264	R-LLE_02	Archaeological											France
0.25263	B00F6Q7	sylvestris	FRA	WEUR	WCEUR	Lambrusque de semis Colmar 508 E						V. vinifera subsp. sylvestris
0.252824	B00ER9H	vinifera	FRA	WEUR	WCEUR	Merlot	wine grape	N	A3	C5	Admix	Wine grapes — West and Central Europe
0.25346	B00ERPF	vinifera	DEU	CEUR	WCEUR	Gelbhoelzer Blau	wine grape, table grape	N	A3	C5	Admix	Other domesticated grapes
0.253673	B00F6P9	vinifera	FRA	WEUR	WCEUR	Beclan	wine grape	N	A3	C5	Groupe1	Wine grapes — West and Central Europe
0.254097	B00ERD9	vinifera	FRA	WEUR	WCEUR	Mauzac	wine grape	B	A3	C5	Admix	Wine grapes — West and Central Europe
0.254152	B00EI5H	sylvestris	ALG	MAGH	MAGH	Lambrusque Tighzirt						V. vinifera subsp. sylvestris
0.25431	B00ERR2	vinifera	#N/A	-	-	Schirastraube	wine grape	B	-	-	Admix	Other domesticated grapes
0.254422	B00ER17	sylvestris	FRA	WEUR	WCEUR	Ouch 14 bis						V. vinifera subsp. sylvestris
0.254734	B00ER9O	vinifera	ITA	ITAP	ITAP	Grignolino	wine grape	N	Non-Atrib3	Non-Atrib-5	Admix	Other domesticated grapes
0.254946	B00EQVR	vinifera	FRA	WEUR	WCEUR	Penouille	wine grape	N	A3	C5	Groupe1	Wine grapes — West and Central Europe
0.254946	B00ERQB	sylvestris				V.sylvestris var.Fethiye 56 64						V. vinifera subsp. sylvestris
0.255035	B00ER2P	sylvestris	TUR	CAUC	EMCA	Vitis silvestris Fethiye 58 64						V. vinifera subsp. sylvestris
0.255159	B00EQYZ	vinifera	ITA	ITAP	ITAP	Garbanega faux (Istituto San Michele)	wine grape	B	Non-Atrib3	Non-Atrib-5	Admix	Other domesticated grapes
0.255159	B00ERDA	vinifera	PRT	IBER	IBER	Souzao	wine grape	N	Non-Atrib3	Non-Atrib-5	Groupe1	Wine grapes — Iberian Peninsula and Northwest Africa
0.255159	B00FQJI	vinifera	PRT	IBER	IBER	Viosinho	wine grape	B	Non-Atrib3	Non-Atrib-5	Admix	Wine grapes — Iberian Peninsula and Northwest Africa
0.255371	B00ER9J	vinifera	FRA	WEUR	WCEUR	Goldriesling	wine grape	B	A3	C5	Groupe1	Wine grapes — West and Central Europe
0.255583	B001759	vinifera	FRA	WEUR	WCEUR	Cabernet franc	wine grape	N	A3	C5	Admix	Wine grapes — West and Central Europe
0.255583	B00EQUV	vinifera	ITA	ITAP	ITAP	Freisa	wine grape	N	Non-Atrib3	Non-Atrib-5	Groupe1	Other domesticated grapes
0.255796	B00EQUE	vinifera	FRA	WEUR	WCEUR	Plant de Chaudefonds 53 (Fardeau)	wine grape	N	A3	C5	Admix	Wine grapes — West and Central Europe
0.256008	B00EQUF	vinifera	FRA	WEUR	WCEUR	Cahours	wine grape	N	A3	Non-Atrib-5	Admix	Wine grapes — West and Central Europe
0.256432	B00ER1D	vinifera	ITA	ITAP	ITAP	Fiano	wine grape	B	Non-Atrib3	Non-Atrib-5	Admix	Other domesticated grapes
0.256645	B00ER2W	vinifera	FRA	WEUR	WCEUR	Grappenoux	wine grape	N	A3	C5	Groupe1	Wine grapes — West and Central Europe
0.256735	B00ER1M	sylvestris	FRA	WEUR	WCEUR	Lambrusque Saint Louis						V. vinifera subsp. sylvestris
0.256857	B00EI4O	vinifera	FRA	WEUR	WCEUR	Poulsard	wine grape	N	A3	Non-Atrib-5	Admix	Wine grapes — West and Central Europe
0.256857	B00ER65	vinifera	FRA	WEUR	WCEUR	Riesling	wine grape	B	A3	C5	Admix	Wine grapes — West and Central Europe
0.256959	B00ERCF	sylvestris	FRA	WEUR	WCEUR	Lambrusque de semis Colmar 428 E						V. vinifera subsp. sylvestris
0.257059	M-MDV12_07	Archaeological											France
0.257282	B00EJLB	vinifera	ESP	IBER	IBER	FERRON	wine grape	N	A3	C5	Groupe1	Wine grapes — Iberian Peninsula and Northwest Africa
0.257494	B00F6O9	vinifera	FRA	WEUR	WCEUR	Genovese	wine grape	B	Non-Atrib3	Non-Atrib-5	Admix	Wine grapes — West and Central Europe
0.257918	B00EQUX	vinifera	FRA	WEUR	WCEUR	Chatus	wine grape	N	A3	C5	Groupe1	Wine grapes — West and Central Europe
0.257918	B00EQVB	vinifera	CHE	CEUR	WCEUR	Humagne blanc	wine grape	B	-	-	Admix	Wine grapes — West and Central Europe
0.257918	B00F6QN	vinifera	GEO	CAUC	EMCA	Mtsklarta	-	-	-	-	Admix	Other domesticated grapes
0.257945	B00ERQ9	sylvestris				V.sylvestrisvar.Guemuelduer 105 65						V. vinifera subsp. sylvestris
0.258318	M-C_27	Archaeological											France
0.258343	B00EQUU	vinifera	FRA	WEUR	WCEUR	Gros Cabernet	wine grape	N	A3	C5	Groupe1	Wine grapes — West and Central Europe
0.258343	B00ER36	vinifera	ITA	ITAP	ITAP	Arneis	wine grape	B	Non-Atrib3	Non-Atrib-5	Admix	Other domesticated grapes
0.25838	B00F6PZ	sylvestris	FRA	WEUR	WCEUR	Lambrusque PSL 12						V. vinifera subsp. sylvestris
0.258555	B00EQUN	vinifera	PRT	IBER	IBER	Lameiro	wine grape	B	A3	Non-Atrib-5	Admix	Wine grapes — Iberian Peninsula and Northwest Africa
0.258555	B00F6O4	vinifera	URS	RUUK	RUUK	Nassau	wine grape	B	Non-Atrib3	Non-Atrib-5	Admix	Other domesticated grapes
0.258635	M-MDV13_07	Archaeological											France
0.258767	B00ERZG	vinifera	MDA	RUUK	RUUK	Negru De Causani	wine grape	N	C3	E5	Admix	Other domesticated grapes
0.25898	B00EQV4	vinifera	DEU	CEUR	WCEUR	Heunisch schwarz	wine grape	N	A3	C5	Admix	Wine grapes — West and Central Europe
0.25898	B00ER3Q	vinifera	FRA	WEUR	WCEUR	Arrouya	wine grape	N	A3	Non-Atrib-5	Groupe1	Wine grapes — West and Central Europe
0.259404	B00F6PH	vinifera	FRA	WEUR	WCEUR	Blanc Auba	wine grape	B	A3	Non-Atrib-5	Groupe1	Wine grapes — West and Central Europe
0.260041	B00EQVV	vinifera	FRA	WEUR	WCEUR	Len de l El	wine grape	B	A3	C5	Admix	Wine grapes — West and Central Europe
0.260253	B00ERBR	vinifera	ITA	ITAP	ITAP	Raboso piave	wine grape	N	Non-Atrib3	Non-Atrib-5	Admix	Other domesticated grapes
0.26089	B00ER5S	vinifera	FRA	WEUR	WCEUR	Chardonnay	wine grape	B	A3	C5	Admix	Wine grapes — West and Central Europe
0.26089	B00ER8V	vinifera	FRA	WEUR	WCEUR	Fer	wine grape	N	A3	C5	Groupe1	Wine grapes — West and Central Europe
0.26089	B00F6O2	vinifera	ITA	ITAP	ITAP	Lumassina	wine grape	B	Non-Atrib3	Non-Atrib-5	Admix	Other domesticated grapes
0.261103	B00EQVU	vinifera	FRA	WEUR	WCEUR	Negret pounjut	wine grape	N	A3	C5	Admix	Wine grapes — West and Central Europe
0.261103	B00EQVY	vinifera	FRA	WEUR	WCEUR	Chasselas	wine grape, table grape	B	A3	Non-Atrib-5	Groupe1	Other domesticated grapes
0.261103	B00ERQ0	vinifera	ITA	ITAP	ITAP	Blatterle	wine grape	B	-	-	Admix	Other domesticated grapes
0.261208	B00ER8A	sylvestris	FRA	WEUR	WCEUR	Vitis silvestris 5 13						V. vinifera subsp. sylvestris
0.261315	B00EI4P	vinifera	PRT	IBER	IBER	Donzelinho	wine grape	B	-	-	Admix	Wine grapes — Iberian Peninsula and Northwest Africa
0.261315	B00EQUW	vinifera	ITA	ITAP	ITAP	Lagrein	wine grape	N	Non-Atrib3	Non-Atrib-5	Admix	Other domesticated grapes
0.261527	B00EQV2	vinifera	PRT	IBER	IBER	Verdelho tinto femelle	wine grape	N	A3	Non-Atrib-5	Admix	Wine grapes — Iberian Peninsula and Northwest Africa
0.261686	M-MDV12_04	Archaeological											France
0.261739	B00F6OI	vinifera	ESP	IBER	IBER	Caino longo	wine grape	N	A3	C5	Groupe1	Wine grapes — Iberian Peninsula and Northwest Africa
0.261739	B00FQFD	vinifera	ESP	IBER	IBER	PEDRO XIMÉNEZ	wine grape	B	-	-	Admix	Wine grapes — Iberian Peninsula and Northwest Africa
0.261821	B00ER61	sylvestris	DZA	MAGH	MAGH	Lambrusque Akchour S21 Ind 5						V. vinifera subsp. sylvestris
0.262119	R-LLE_13	Archaeological											France
0.262376	B00ER53	vinifera	ITA	ITAP	ITAP	Asprinio	wine grape, table grape	B	Non-Atrib3	Non-Atrib-5	Admix	Other domesticated grapes
0.262434	B00ER67	sylvestris	DZA	MAGH	MAGH	Lambrusque Oued Smir S10 Ind 23						V. vinifera subsp. sylvestris
0.262588	B00ERRD	vinifera	DEU	CEUR	WCEUR	Kerner	wine grape	B	Non-Atrib3	Non-Atrib-5	Admix	Wine grapes — West and Central Europe
0.262801	B00EQX4	vinifera	DEU	CEUR	WCEUR	Saint Laurent	wine grape	N	A3	C5	Groupe1	Wine grapes — West and Central Europe
0.263013	B00EQVC	vinifera	FRA	WEUR	WCEUR	Cacaboue	wine grape	B	A3	Non-Atrib-5	Admix	Wine grapes — West and Central Europe
0.263013	B00EQX8	vinifera	PRT	IBER	IBER	Sao Mamede	wine grape	B	A3	Non-Atrib-5	Groupe1	Wine grapes — Iberian Peninsula and Northwest Africa
0.263013	B00ER6V	vinifera	ITA	ITAP	ITAP	Riesling italico	wine grape	B	Non-Atrib3	Non-Atrib-5	Admix	Other domesticated grapes
0.263013	B00ER8J	vinifera	DEU	CEUR	WCEUR	Siegerrebe (Scheu 7957)	wine grape	Rs	Non-Atrib3	Non-Atrib-5	Admix	Wine grapes — West and Central Europe
0.263438	B00ER5O	vinifera	ITA	ITAP	ITAP	Madeleine Salomon (Agostenga blanc)	table grape	B	Non-Atrib3	Non-Atrib-5	Admix	Table grapes
0.26365	B00EQUH	vinifera	CHE	CEUR	WCEUR	Galotta	wine grape	N	A3	C5	Groupe1	Wine grapes — West and Central Europe
0.26365	B00ER9A	vinifera	ITA	ITAP	ITAP	Italia (Pirovano 65)	table grape	B	Non-Atrib3	D5	Admix	Table grapes
0.263862	B00EQXI	vinifera	FRA	WEUR	WCEUR	Aromriesling	wine grape	B	A3	Non-Atrib-5	Admix	Wine grapes — West and Central Europe
0.263862	B00ER2O	vinifera	FRA	WEUR	WCEUR	Gamay	wine grape	N	A3	C5	Admix	Wine grapes — West and Central Europe
0.263862	B00ERPR	vinifera	AUT	CEUR	WCEUR	Heunisch Rot	wine grape	Rg	Non-Atrib3	Non-Atrib-5	Admix	Wine grapes — West and Central Europe
0.263862	B00FQJO
0.264287	B00ERD1	vinifera	PRT	IBER	IBER	Alvarinho	wine grape	B	A3	Non-Atrib-5	Groupe1	Wine grapes — Iberian Peninsula and Northwest Africa
0.264499	B00EQV0	vinifera	PRT	IBER	IBER	Vinhao	wine grape	N	A3	Non-Atrib-5	Groupe1	Wine grapes — Iberian Peninsula and Northwest Africa
0.264499	B00ER1L	vinifera	FRA	WEUR	WCEUR	Vintaiu	wine grape	N	Non-Atrib3	Non-Atrib-5	Admix	Wine grapes — West and Central Europe
0.264499	B00ER38	vinifera	GEO	CAUC	EMCA	Badagui noir	wine grape	N	Non-Atrib3	Non-Atrib-5	Admix	Other domesticated grapes
0.264711	B00EQVZ	vinifera	FRA	WEUR	WCEUR	Kaisermuskat	wine grape	B	A3	Non-Atrib-5	Admix	Wine grapes — West and Central Europe
0.264711	B00F6NW	vinifera	DEU	CEUR	WCEUR	Deckrot (Fb 119 39)	wine grape	N	A3	C5	Groupe1	Wine grapes — West and Central Europe
0.264728	R-LLE_14	Archaeological											France
0.264924	B00ER5V	vinifera	ITA	ITAP	ITAP	Uva di Trojanero	wine grape	B	Non-Atrib3	Non-Atrib-5	Admix	Other domesticated grapes
0.264924	B00F6OK	vinifera	SCG	BALP	BALK	Steinschiller weisser	wine grape	B	Non-Atrib3	Non-Atrib-5	Admix	Wine grapes — Balkans and East Europe
0.265136	B00EQVS	vinifera	FRA	WEUR	WCEUR	Aouillat	wine grape	B	A3	C5	Groupe1	Wine grapes — West and Central Europe
0.265136	B00ER58	vinifera	DEU	CEUR	WCEUR	Kanzler (Alzey 3983)	wine grape	B	A3	C5	Admix	Wine grapes — West and Central Europe
0.265329	B00F6QY	sylvestris	GEO	CAUC	EMCA	Gardabani 5						V. vinifera subsp. sylvestris
0.265348	B00EQSV	vinifera	ITA	ITAP	ITAP	Rossara	wine grape	N	Non-Atrib3	Non-Atrib-5	Admix	Other domesticated grapes
0.265475	B00ERBD	sylvestris	DZA	MAGH	MAGH	Lambrusque Beni Hassan S9 Ind 4						V. vinifera subsp. sylvestris
0.265773	B00EQVD	vinifera	FRA	WEUR	WCEUR	Arbane	wine grape	B	A3	Non-Atrib-5	Admix	Wine grapes — West and Central Europe
0.265773	B00ER7K	vinifera	FRA	WEUR	WCEUR	Epinou	wine grape	N	A3	C5	Admix	Wine grapes — West and Central Europe
0.266223	B00F6Q6	sylvestris	DZA	MAGH	MAGH	Lambrusque Akchour S21 Ind 4						V. vinifera subsp. sylvestris
0.266409	B00ER5B	vinifera	DEU	CEUR	WCEUR	Orangetraube	wine grape, table grape	B	A3	C5	Groupe1	Other domesticated grapes
0.266409	B00FQF1	vinifera	ESP	IBER	IBER	GARNACHA FRANCESA	wine grape	N	Non-Atrib3	Non-Atrib-5	Admix	Wine grapes — Iberian Peninsula and Northwest Africa
0.266622	B00FQF6	vinifera	ESP	IBER	IBER	REDONDAL	wine grape	B	-	-	Admix	Wine grapes — Iberian Peninsula and Northwest Africa
0.267046	B00ER3Y	vinifera	DEU	CEUR	WCEUR	Basilicumtraube	wine grape, table grape	B	A3	C5	Groupe1	Other domesticated grapes
0.267174	B00F6QW	sylvestris	GEO	CAUC	EMCA	Gardabani 3						V. vinifera subsp. sylvestris
0.267259	B00ER1V	vinifera	AUT	CEUR	WCEUR	Zweigelt blau	wine grape	N	A3	C5	Admix	Wine grapes — West and Central Europe
0.267471	B00ER5R	vinifera	PRT	IBER	IBER	Loureiro	wine grape	B	A3	Non-Atrib-5	Admix	Wine grapes — Iberian Peninsula and Northwest Africa
0.267683	B00ER7C	vinifera	FRA	WEUR	WCEUR	Cesar	wine grape	N	Non-Atrib3	Non-Atrib-5	Admix	Wine grapes — West and Central Europe
0.267683	B00F6NX	vinifera	DEU	CEUR	WCEUR	Domina (Geilweilerhof 4 25 7)	wine grape	N	A3	C5	Groupe1	Wine grapes — West and Central Europe
0.26813	B00ER9K	sylvestris	ESP	IBER	IBER	Vitis silvestris Manantial el Quejigo 1						V. vinifera subsp. sylvestris
0.26851	B00ER6F	sylvestris	FRA	WEUR	WCEUR	Vitis silvestris Guemuelder 104 64						V. vinifera subsp. sylvestris
0.268532	B00EQUC	vinifera	FRA	WEUR	WCEUR	Magdeleine noire des Charentes	wine grape	N	A3	C5	Groupe1	Wine grapes — West and Central Europe
0.268532	B00ER5T	vinifera	PRT	IBER	IBER	Sercial	wine grape	B	A3	Non-Atrib-5	Admix	Wine grapes — Iberian Peninsula and Northwest Africa
0.268745	B00EQUP	vinifera	PRT	IBER	IBER	Nevoeira	wine grape	N	Non-Atrib3	Non-Atrib-5	Admix	Wine grapes — Iberian Peninsula and Northwest Africa
0.268745	B00ERPY	vinifera	DEU	CEUR	WCEUR	Nr. 19	wine grape	B	A3	C5	Admix	Wine grapes — West and Central Europe
0.268995	B00ER8D	sylvestris	ESP	IBER	IBER	Vitis silvestris Rio Turon tercera (malaga)						V. vinifera subsp. sylvestris
0.269099	B00ER9N	sylvestris	ESP	IBER	IBER	Vitis silvestris Rio Turon primera (Malaga)						V. vinifera subsp. sylvestris
0.269169	B00EJLA	vinifera	PRT	IBER	IBER	BRANCELLAO	wine grape	N	A3	Non-Atrib-5	Admix	Wine grapes — Iberian Peninsula and Northwest Africa
0.269338	B00F6QZ	sylvestris	GEO	CAUC	EMCA	Gardabani 6						V. vinifera subsp. sylvestris
0.269341	B00ERQ8	sylvestris				V.sylvestrisvar.Guemuelduer 101 64						V. vinifera subsp. sylvestris
0.269594	B00EQT1	vinifera	ITA	ITAP	ITAP	Bonamico	wine grape	N	Non-Atrib3	Non-Atrib-5	Admix	Other domesticated grapes
0.269594	B00ER5A	vinifera	PRT	IBER	IBER	Douradinha	wine grape	B	A3	Non-Atrib-5	Groupe1	Wine grapes — Iberian Peninsula and Northwest Africa
0.270018	B00EQUO	vinifera	FRA	WEUR	WCEUR	Massirart	wine grape	N	A3	C5	Admix	Wine grapes — West and Central Europe
0.270018	B00ERAF	vinifera	PRT	IBER	IBER	Tinto Cao	wine grape	N	Non-Atrib3	Non-Atrib-5	Admix	Wine grapes — Iberian Peninsula and Northwest Africa
0.270018	B00F6OZ	vinifera	GEO	CAUC	EMCA	Odjaleschi	wine grape	N	Non-Atrib3	Non-Atrib-5	Admix	Other domesticated grapes
0.270018	B00F6RE	vinifera	GEO	CAUC	EMCA	Muradouli 3	-	-	-	-	Admix	Other domesticated grapes
0.270655	B00EI4Q	vinifera	FRA	WEUR	WCEUR	Gibert	wine grape	N	A3	C5	Admix	Wine grapes — West and Central Europe
0.270655	B00ER5H	vinifera	HUN	EEUR	BALK	Irsay Oliver	wine grape, table grape	B	Non-Atrib3	Non-Atrib-5	Admix	Other domesticated grapes
0.270655	B00F6NS	vinifera	ESP	IBER	IBER	Prieto picudo	wine grape	N	-	-	Admix	Wine grapes — Iberian Peninsula and Northwest Africa
0.270754	M-MDV12_05	Archaeological											France
0.27108	B00ER84	vinifera	GEO	CAUC	EMCA	Krakhouna	wine grape	B	B3	Non-Atrib-5	Admix	Other domesticated grapes
0.271292	B00EQXQ	vinifera	FRA	WEUR	WCEUR	Belle Denise	wine grape	N	A3	C5	Admix	Wine grapes — West and Central Europe
0.271292	B00ER2A	vinifera	#N/A	-	-	Kapistroni tetri hermaphrodite (Coll Kichinev)	wine grape	B	B3	B5	Admix	Other domesticated grapes
0.271504	B00ER7R	vinifera	HUN	EEUR	BALK	Baratcsuha szurke	wine grape	G	Non-Atrib3	Non-Atrib-5	Admix	Wine grapes — Balkans and East Europe
0.271716	B001754	vinifera	PRT	IBER	IBER	Espadeiro tinto	wine grape	N	Non-Atrib3	Non-Atrib-5	Admix	Wine grapes — Iberian Peninsula and Northwest Africa
0.271716	B00ER6Q	vinifera	ITA	ITAP	ITAP	Sagrantino	wine grape	N	-	-	Admix	Other domesticated grapes
0.271716	B00F6NQ	vinifera	ESP	IBER	IBER	Plant de Vic 98 N 3 (Collection Torres S.A.)	wine grape	N	Non-Atrib3	Non-Atrib-5	Admix	Wine grapes — Iberian Peninsula and Northwest Africa
0.271716	B00F6O6	vinifera	DEU	CEUR	WCEUR	Osteiner	wine grape	B	A3	C5	Admix	Wine grapes — West and Central Europe
0.271716	B00FQHB	vinifera	PRT	IBER	IBER	CAINO BLANCO	wine grape	B	A3	C5	Groupe1	Wine grapes — Iberian Peninsula and Northwest Africa
0.271929	B00EJKI	vinifera	ESP	IBER	IBER	CAINO	wine grape	N	A3	Non-Atrib-5	Groupe1	Wine grapes — Iberian Peninsula and Northwest Africa
0.271929	B00EQUT	vinifera	FRA	WEUR	WCEUR	Piquepoul noir	wine grape	N	A3	C5	Admix	Wine grapes — West and Central Europe
0.271929	B00EQVK	vinifera	DEU	CEUR	WCEUR	Bacchus (Geilweilerhof 33 29 133)	wine grape	B	Non-Atrib3	C5	Admix	Wine grapes — West and Central Europe
0.271978	B00F6QX	sylvestris	GEO	CAUC	EMCA	Gardabani 4bis						V. vinifera subsp. sylvestris
0.272141	B00FQHT	vinifera	ESP	IBER	IBER	CARRASQUIN	wine grape	N	A3	Non-Atrib-5	Admix	Wine grapes — Iberian Peninsula and Northwest Africa
0.272566	B00EQV3	vinifera	FRA	WEUR	WCEUR	Joubertin	wine grape	N	A3	C5	Groupe1	Wine grapes — West and Central Europe
0.272566	B00EQV5	vinifera	DEU	CEUR	WCEUR	Affenthaler	wine grape	N	-	-	Admix	Wine grapes — West and Central Europe
0.272566	B00ERPV	vinifera	DEU	CEUR	WCEUR	Suessrot 11/1	wine grape	N	-	-	Admix	Wine grapes — West and Central Europe
0.272566	B00ERPW	vinifera	DEU	CEUR	WCEUR	Hohmann 27/10/96	wine grape	B	A3	C5	Groupe1	Wine grapes — West and Central Europe
0.272566	B00F6OC	vinifera	ITA	ITAP	ITAP	Riminese	wine grape	B	Non-Atrib3	Non-Atrib-5	Admix	Other domesticated grapes
0.272778	B00EQU1	vinifera	FRA	WEUR	WCEUR	Codivarta	wine grape	B	Non-Atrib3	Non-Atrib-5	Admix	Wine grapes — West and Central Europe
0.272778	B00ER6U	vinifera	AUT	CEUR	WCEUR	Velteliner vert	wine grape	B	Non-Atrib3	Non-Atrib-5	Admix	Wine grapes — West and Central Europe
0.272778	B00ERA3	vinifera	GEO	CAUC	EMCA	Avassirkhva	wine grape	B	Non-Atrib3	Non-Atrib-5	Admix	Other domesticated grapes
0.272778	B00ERA8	vinifera	FRA	WEUR	WCEUR	Tressot	wine grape	N	A3	C5	Groupe1	Wine grapes — West and Central Europe
0.27299	B00ERPO	vinifera	FRA	WEUR	WCEUR	Palestina I	table grape	B	-	-	Admix	Table grapes
0.27299	B00ERRS	vinifera	ITA	ITAP	ITAP	Calabrisi Bianco	wine grape, table grape	B	-	-	Admix	Other domesticated grapes
0.273202	B00EQVL	vinifera	FRA	WEUR	WCEUR	Arinarnoa	wine grape	N	A3	C5	Admix	Wine grapes — West and Central Europe
0.273202	B00EQVP	vinifera	ITA	ITAP	ITAP	Balsamina (Collection Oberlin)	wine grape	B	Non-Atrib3	Non-Atrib-5	Admix	Other domesticated grapes
0.273202	B00EQVW	vinifera	PRT	IBER	IBER	Alfrocheiro preto	wine grape	N	A3	Non-Atrib-5	Groupe1	Wine grapes — Iberian Peninsula and Northwest Africa
0.273202	B00ER0U	vinifera	DEU	CEUR	WCEUR	Ortega (Wurzburg B48 21 4)	wine grape	B	Non-Atrib3	Non-Atrib-5	Admix	Wine grapes — West and Central Europe
0.273202	B00ERPM	vinifera	FRA	WEUR	WCEUR	Olber	wine grape	B	Non-Atrib3	Non-Atrib-5	Admix	Wine grapes — West and Central Europe
0.273627	B00ERPU	vinifera	FRA	WEUR	WCEUR	Malvasier Weiss 6/4	wine grape	B	A3	C5	Admix	Wine grapes — West and Central Europe
0.273839	B00174W	vinifera	GEO	CAUC	EMCA	Tsolikouri	wine grape	B	Non-Atrib3	Non-Atrib-5	Admix	Other domesticated grapes
0.273839	B00EI5J	vinifera	ITA	ITAP	ITAP	Coda di volpe bianca	wine grape	B	Non-Atrib3	Non-Atrib-5	Admix	Other domesticated grapes
0.273839	B00ER3C	vinifera	FRA	WEUR	WCEUR	Roi des precoces	table grape	N	A3	C5	Groupe1	Table grapes
0.273839	B00ER6I	vinifera	ITA	ITAP	ITAP	Bermestia bianca	table grape	B	Non-Atrib3	Non-Atrib-5	Admix	Table grapes
0.27388	B00ER2S	sylvestris	DZA	MAGH	MAGH	Lambrusque Beni Hassan S9 Ind 6						V. vinifera subsp. sylvestris
0.274052	B00EI5C	vinifera	CHE	CEUR	WCEUR	Amigne	wine grape	B	Non-Atrib3	Non-Atrib-5	Admix	Wine grapes — West and Central Europe
0.274052	B00EQUS	vinifera	PRT	IBER	IBER	Ramisco	wine grape	N	A3	Non-Atrib-5	Admix	Wine grapes — Iberian Peninsula and Northwest Africa
0.274264	B00ERD5	vinifera	FRA	WEUR	WCEUR	Semillon	wine grape	B	A3	Non-Atrib-5	Groupe1	Wine grapes — West and Central Europe
0.274264	B00FQJ4	vinifera	ESP	IBER	IBER	VERUÉS DE HUARTE	wine grape	N	-	-	Admix	Wine grapes — Iberian Peninsula and Northwest Africa
0.274476	B00CW9E	vinifera	ITA	ITAP	ITAP	Colorino	wine grape	N	Non-Atrib3	Non-Atrib-5	Admix	Other domesticated grapes
0.274476	B00EJLH	vinifera	ESP	IBER	IBER	VERDEJO NEGRO	wine grape	N	A3	Non-Atrib-5	Admix	Wine grapes — Iberian Peninsula and Northwest Africa
0.274688	B00ER1X	vinifera	FRA	WEUR	WCEUR	Teinturier	wine grape	N	A3	C5	Groupe1	Wine grapes — West and Central Europe
0.274688	B00FQFN	vinifera	PRT	IBER	IBER	DONZELINHO TINTO	wine grape	N	A3	Non-Atrib-5	Admix	Wine grapes — Iberian Peninsula and Northwest Africa
0.274901	B00EJLL	vinifera	ESP	IBER	IBER	DORADILLA	wine grape	B	A3	Non-Atrib-5	Admix	Wine grapes — Iberian Peninsula and Northwest Africa
0.274901	B00EQSY	vinifera	ITA	ITAP	ITAP	Montepulciano	wine grape	N	Non-Atrib3	Non-Atrib-5	Admix	Other domesticated grapes
0.274901	B00ER3S	vinifera	AUT	WEUR	WCEUR	Sylvaner	wine grape	B	Non-Atrib3	Non-Atrib-5	Admix	Wine grapes — West and Central Europe
0.274901	B00ERC4	vinifera	FRA	WEUR	WCEUR	Muscat Ottonel	wine grape	B	Non-Atrib3	Non-Atrib-5	Admix	Wine grapes — West and Central Europe
0.275113	B00FQJ3	vinifera	ESP	IBER	IBER	TROBAT	wine grape	N	Non-Atrib3	Non-Atrib-5	Admix	Wine grapes — Iberian Peninsula and Northwest Africa
0.275325	B00CW9D	vinifera	ITA	ITAP	ITAP	Malvasia di Sardegna	wine grape	B	Non-Atrib3	Non-Atrib-5	Admix	Other domesticated grapes
0.275521	B00F6R6	sylvestris	GEO	CAUC	EMCA	Tsitsamuri 1						V. vinifera subsp. sylvestris
0.27575	B00EQSJ	vinifera	RUS	RUUK	RUUK	Tzimliansky belyi	wine grape	B	Non-Atrib3	Non-Atrib-5	Admix	Other domesticated grapes
0.27575	B00EQUI	vinifera	ESP	IBER	IBER	Corason de Kabritte blanc	wine grape	B	A3	Non-Atrib-5	Admix	Wine grapes — Iberian Peninsula and Northwest Africa
0.27575	B00EQX0	vinifera	#N/A	-	-	Frankenthal rouge fonce	wine grape, table grape	Rg	Non-Atrib3	D5	Admix	Other domesticated grapes
0.27575	B00ER15	vinifera	TUN	MAGH	MAGH	Monica femelle (Tunisie)	wine grape	N	Non-Atrib3	Non-Atrib-5	Admix	Wine grapes — Iberian Peninsula and Northwest Africa
0.27575	B00F6PA	vinifera	FRA	WEUR	WCEUR	Clairette	wine grape, table grape	B	A3	C5	Admix	Other domesticated grapes
0.275962	B00ER6E	vinifera	FRA	WEUR	WCEUR	Pougayen	wine grape	N	A3	C5	Admix	Wine grapes — West and Central Europe
0.275962	B00FQJ2	vinifera	ESP	IBER	IBER	SENÁ TINTO	wine grape	N	-	-	Admix	Wine grapes — Iberian Peninsula and Northwest Africa
0.276174	B00FQIN	vinifera	ESP	IBER	IBER	LADO	wine grape	B	-	-	Admix	Wine grapes — Iberian Peninsula and Northwest Africa
0.276599	B00F6OD	vinifera	ITA	ITAP	ITAP	Verdea	wine grape, table grape	B	Non-Atrib3	Non-Atrib-5	Admix	Other domesticated grapes
0.276811	B00ERPN	vinifera	HUN	EEUR	BALK	Frueher Blauer Ungar	wine grape	N	Non-Atrib3	Non-Atrib-5	Admix	Wine grapes — Balkans and East Europe
0.276811	B00ERQU	vinifera	FRA	WEUR	WCEUR	OEILLADE NOIRE	wine grape, table grape	N	A3	C5	Admix	Other domesticated grapes
0.276811	B00ERS0	vinifera	FRA	WEUR	WCEUR	Bourboulenc	wine grape	B	A3	C5	Admix	Wine grapes — West and Central Europe
0.277023	B00ER8Y	vinifera	FRA	WEUR	WCEUR	Plant d Arrat	wine grape	N	A3	C5	Groupe1	Wine grapes — West and Central Europe
0.277158	B00ER56	sylvestris	FRA	WEUR	WCEUR	Lambrusque C						V. vinifera subsp. sylvestris
0.277224	Grotta di Pertosa_P57	Archaeological											Grotta di Pertosa
0.277236	B00EQTL	vinifera	HUN	EEUR	BALK	Pozsonyi feher	wine grape	B	C3	E5	Admix	Wine grapes — Balkans and East Europe
0.277236	B00ER33	vinifera	FRA	WEUR	WCEUR	Servanin	wine grape	N	A3	C5	Admix	Wine grapes — West and Central Europe
0.277236	B00ER97	vinifera	UKR	RUUK	RUUK	Bastardo Magaratchskii	wine grape	N	Non-Atrib3	Non-Atrib-5	Admix	Other domesticated grapes
0.27766	B00EQTN	vinifera	ROU	EEUR	BALK	Feteasca regala	wine grape	B	C3	E5	Groupe4	Wine grapes — Balkans and East Europe
0.27766	B00FQG7	vinifera	ITA	ITAP	ITAP	MOSCATO DEL ADDA	table grape	N	Non-Atrib3	Non-Atrib-5	Admix	Table grapes
0.277757	B00F6R8	sylvestris	GEO	CAUC	EMCA	Tsitsamuri 3						V. vinifera subsp. sylvestris
0.277873	B00ER5X	vinifera	FRA	WEUR	WCEUR	Chenin	wine grape	B	A3	C5	Admix	Wine grapes — West and Central Europe
0.277873	B00ER5Y	vinifera	#N/A	-	-	Gros Maroc	table grape	N	Non-Atrib3	Non-Atrib-5	Admix	Table grapes
0.277873	B00ERA0	vinifera	PRT	IBER	IBER	Rabigato du Douro	wine grape	B	Non-Atrib3	Non-Atrib-5	Admix	Wine grapes — Iberian Peninsula and Northwest Africa
0.277873	B00FQJM	vinifera	PRT	IBER	IBER	Touriga Franca	wine grape	N	Non-Atrib3	Non-Atrib-5	Admix	Wine grapes — Iberian Peninsula and Northwest Africa
0.277981	B00ER6C	sylvestris	FRA	WEUR	WCEUR	Lambrusque D						V. vinifera subsp. sylvestris
0.278085	B00ER4A	vinifera	ESP	IBER	IBER	Maturana	wine grape	B	A3	Non-Atrib-5	Admix	Wine grapes — Iberian Peninsula and Northwest Africa
0.278085	B00F6OA	vinifera	ITA	ITAP	ITAP	Brachetto	wine grape	N	Non-Atrib3	Non-Atrib-5	Admix	Other domesticated grapes
0.278297	B00EQTG	vinifera	HRV	BALP	BALK	Malvasia istriana	wine grape	B	Non-Atrib3	Non-Atrib-5	Admix	Wine grapes — Balkans and East Europe
0.278509	B00FQI3	vinifera	ESP	IBER	IBER	MANSÉS DE CAPDELL	wine grape	N	A3	Non-Atrib-5	Admix	Wine grapes — Iberian Peninsula and Northwest Africa
0.278594	B00F6R4	sylvestris	GEO	CAUC	EMCA	Gardabani 11						V. vinifera subsp. sylvestris
0.27869	M-MDV12_02	Archaeological											France
0.278722	B00EQXO	vinifera	FRA	WEUR	WCEUR	Grain	wine grape	N	A3	C5	Admix	Wine grapes — West and Central Europe
0.278722	B00ERAM	vinifera	ROU	EEUR	BALK	Feteasca alba	wine grape	B	C3	E5	Admix	Wine grapes — Balkans and East Europe
0.278722	B00FQIR	vinifera	ESP	IBER	IBER	PEDROL	wine grape	N	A3	Non-Atrib-5	Admix	Wine grapes — Iberian Peninsula and Northwest Africa
0.278934	B00EJL2	vinifera	FRA	WEUR	WCEUR	MATURANA Tinta	wine grape	N	A3	C5	Admix	Wine grapes — West and Central Europe
0.278934	B00EQUD	vinifera	AUT	CEUR	WCEUR	Wildbacher de Hongrie (Collection Ravaz)	wine grape	N	A3	C5	Admix	Wine grapes — West and Central Europe
0.279146	B00EQVO	vinifera	FRA	WEUR	WCEUR	Mourtaou	wine grape	N	A3	Non-Atrib-5	Admix	Wine grapes — West and Central Europe
0.279146	B00EQX9	vinifera	ITA	ITAP	ITAP	Fumin	wine grape	N	Non-Atrib3	Non-Atrib-5	Admix	Other domesticated grapes
0.279146	B00ERCN	vinifera	ESP	IBER	IBER	Ribote rose	wine grape	Rs	Non-Atrib3	Non-Atrib-5	Admix	Wine grapes — Iberian Peninsula and Northwest Africa
0.279358	B00EQVE	vinifera	FRA	WEUR	WCEUR	Gascon	wine grape	N	A3	C5	Groupe1	Wine grapes — West and Central Europe
0.279358	B00ER7T	vinifera	UKR	RUUK	RUUK	Roubinoy de Magaratch (Magaratch 56)	wine grape	N	Non-Atrib3	Non-Atrib-5	Admix	Other domesticated grapes
0.279358	B00FQG2	vinifera	#N/A	-	-	JAOUMET	table grape	B	Non-Atrib3	Non-Atrib-5	Admix	Table grapes
0.279358	B00FQHV	vinifera	ESP	IBER	IBER	CUATENDRI	wine grape	N	Non-Atrib3	Non-Atrib-5	Admix	Wine grapes — Iberian Peninsula and Northwest Africa
0.279783	B00EJKG	vinifera	ESP	IBER	IBER	MENCIA	wine grape	N	Non-Atrib3	Non-Atrib-5	Admix	Wine grapes — Iberian Peninsula and Northwest Africa
0.279995	B00EQTK	vinifera	#N/A	WEUR	WCEUR	Gouais blanc	wine grape	B	Non-Atrib3	Non-Atrib-5	Groupe4	Wine grapes — West and Central Europe
0.279995	B00ER9Q	vinifera	FRA	WEUR	WCEUR	Portugais bleu	wine grape, table grape	N	Non-Atrib3	Non-Atrib-5	Admix	Other domesticated grapes
0.280208	B00ER2Y	vinifera	ITA	ITAP	ITAP	Lignan	table grape	B	Non-Atrib3	Non-Atrib-5	Admix	Table grapes
0.280208	B00ER92	vinifera	FRA	WEUR	WCEUR	Negret castrais	wine grape	N	A3	Non-Atrib-5	Admix	Wine grapes — West and Central Europe
0.280438	B00F6Q9	sylvestris	FRA	WEUR	WCEUR	Lambrusque I						V. vinifera subsp. sylvestris
0.280632	B00ER9F	vinifera	GEO	CAUC	EMCA	Tzitzka	wine grape	B	B3	Non-Atrib-5	Admix	Other domesticated grapes
0.280632	B00ERB0	vinifera	GEO	CAUC	EMCA	Oussakheloouri	wine grape	N	B3	Non-Atrib-5	Admix	Other domesticated grapes
0.280632	B00FQJA	vinifera	PRT	IBER	IBER	Arinto	wine grape	B	Non-Atrib3	Non-Atrib-5	Admix	Wine grapes — Iberian Peninsula and Northwest Africa
0.280844	B00ER69	vinifera	ITA	ITAP	ITAP	Rossignola	wine grape	N	Non-Atrib3	Non-Atrib-5	Admix	Other domesticated grapes
0.280844	B00ER6N	vinifera	GRC	BALP	BALK	Xynomavro	wine grape	N	-	-	Groupe4	Wine grapes — Balkans and East Europe
0.280844	B00F6OE	vinifera	ITA	ITAP	ITAP	Croatina	wine grape	N	Non-Atrib3	Non-Atrib-5	Admix	Other domesticated grapes
0.280844	B00FQHN	vinifera	ESP	IBER	IBER	BATISTA	wine grape	N	Non-Atrib3	Non-Atrib-5	Admix	Wine grapes — Iberian Peninsula and Northwest Africa
0.281057	B00EQUK	vinifera	PRT	IBER	IBER	Arinto tinto (Collection Soares Franco)	wine grape	N	Non-Atrib3	Non-Atrib-5	Admix	Wine grapes — Iberian Peninsula and Northwest Africa
0.281057	B00EQXB	vinifera	ITA	ITAP	ITAP	Moscato di Terracina	wine grape, table grape	B	Non-Atrib3	Non-Atrib-5	Admix	Other domesticated grapes
0.281112	B00F6R3	sylvestris	GEO	CAUC	EMCA	Gardabani 10						V. vinifera subsp. sylvestris
0.281112	B00F6R5	sylvestris	GEO	CAUC	EMCA	Gardabani 12						V. vinifera subsp. sylvestris
0.281269	B00EJKM	vinifera	ESP	IBER	IBER	TREIXADURA	wine grape	B	Non-Atrib3	Non-Atrib-5	Admix	Wine grapes — Iberian Peninsula and Northwest Africa
0.281481	B00ER6A	vinifera	FRA	WEUR	WCEUR	Cinsaut	wine grape, table grape	N	A3	Non-Atrib-5	Admix	Other domesticated grapes
0.281481	B00FQHW	vinifera	ESP	IBER	IBER	BLANQUILINA	wine grape	B	-	-	Admix	Wine grapes — Iberian Peninsula and Northwest Africa
0.281906	B00FQIQ	vinifera	ESP	IBER	IBER	PARDUCA	wine grape	N	A3	Non-Atrib-5	Admix	Wine grapes — Iberian Peninsula and Northwest Africa
0.282118	B00ER8X	vinifera	CHE	CEUR	WCEUR	Gamaret	wine grape	N	-	-	Admix	Wine grapes — West and Central Europe
0.282118	B00F6PP	vinifera	MAR	MAGH	MAGH	Black Morocco	table grape	N	Non-Atrib3	Non-Atrib-5	Admix	Table grapes
0.282118	B00FQHM	vinifera	PRT	IBER	IBER	SABRO	wine grape	B	B3	A5	Groupe3	Wine grapes — Iberian Peninsula and Northwest Africa
0.28233	B00F6PM	vinifera	FRA	WEUR	WCEUR	Muscat d Eisenstadt	table grape	N	Non-Atrib3	Non-Atrib-5	Admix	Table grapes
0.282543	B00EQXW	vinifera	FRA	WEUR	WCEUR	Tibouren	wine grape, table grape	N	A3	C5	Admix	Other domesticated grapes
0.282543	B00FQJD	vinifera	PRT	IBER	IBER	Cerceal Branco	wine grape	B	Non-Atrib3	Non-Atrib-5	Admix	Wine grapes — Iberian Peninsula and Northwest Africa
0.282543	B00FQJK	vinifera	PRT	IBER	IBER	Rufete	wine grape	N	Non-Atrib3	Non-Atrib-5	Admix	Wine grapes — Iberian Peninsula and Northwest Africa
0.282755	B00ER7V	vinifera	ITA	ITAP	ITAP	Nerello Cappuccio	wine grape	N	Non-Atrib3	Non-Atrib-5	Admix	Other domesticated grapes
0.282755	B00ER9T	vinifera	FRA	WEUR	WCEUR	Grassen	wine grape	N	Non-Atrib3	Non-Atrib-5	Admix	Wine grapes — West and Central Europe
0.282755	B00F6P4	vinifera	ITA	ITAP	ITAP	Vermentino nero	wine grape	N	Non-Atrib3	Non-Atrib-5	Admix	Other domesticated grapes
0.282755	B00FQG6	vinifera	#N/A	-	-	CATALANESCA BIANCA	table grape	B	Non-Atrib3	Non-Atrib-5	Admix	Table grapes
0.283179	B00EQVJ	vinifera	FRA	WEUR	WCEUR	Mireille	table grape	B	Non-Atrib3	D5	Admix	Table grapes
0.283392	B00ERAO	vinifera	ITA	ITAP	ITAP	Verdea noir	wine grape, table grape	N	Non-Atrib3	Non-Atrib-5	Admix	Other domesticated grapes
0.283392	B00F6PG	vinifera	FRA	WEUR	WCEUR	Estaca saouma	wine grape	N	A3	C5	Admix	Wine grapes — West and Central Europe
0.283431	B00F6RI	sylvestris	GEO	CAUC	EMCA	Zhinvali 102						V. vinifera subsp. sylvestris
0.283604	B00EQVA	vinifera	FRA	WEUR	WCEUR	Rivairenc (Aspiran noir)	wine grape, table grape	N	A3	Non-Atrib-5	Admix	Other domesticated grapes
0.283604	B00ERCT	vinifera	MDA	RUUK	RUUK	Khikhvi femelle (Collection Kichinev)	wine grape	B	B3	B5	Admix	Other domesticated grapes
0.283604	B00FQFO	vinifera	PRT	IBER	IBER	MORETO DO DAO	wine grape	N	Non-Atrib3	Non-Atrib-5	Admix	Wine grapes — Iberian Peninsula and Northwest Africa
0.283816	B00EQUR	vinifera	PRT	IBER	IBER	Pero Godal	wine grape, table grape	N	Non-Atrib3	Non-Atrib-5	Admix	Other domesticated grapes
0.283816	B00ERCQ	vinifera	FRA	WEUR	WCEUR	Marselan	wine grape	N	Non-Atrib3	Non-Atrib-5	Admix	Wine grapes — West and Central Europe
0.283816	B00ERR1	vinifera	FRA	WEUR	WCEUR	SERVANT	wine grape, table grape	B	-	-	Admix	Other domesticated grapes
0.283816	B00F6OB	vinifera	ITA	ITAP	ITAP	Dolcetto	wine grape	N	Non-Atrib3	Non-Atrib-5	Admix	Other domesticated grapes
0.284241	B00ER1I	vinifera	GEO	CAUC	EMCA	Khikhvi	wine grape	B	B3	B5	Admix	Other domesticated grapes
0.284241	B00ER6M	vinifera	ESP	IBER	IBER	Mourvedre	wine grape	N	Non-Atrib3	Non-Atrib-5	Admix	Wine grapes — Iberian Peninsula and Northwest Africa
0.284453	B00EQUL	vinifera	FRA	WEUR	WCEUR	Grosse Merille	wine grape	N	A3	C5	Admix	Wine grapes — West and Central Europe
0.284453	B00ER7Q	vinifera	AUT	CEUR	WCEUR	Tantovina	wine grape	B	Non-Atrib3	Non-Atrib-5	Admix	Wine grapes — West and Central Europe
0.284453	B00ERCL	vinifera	BGR	EEUR	BALK	Dimiat	wine grape, table grape	B	C3	E5	Groupe4	Other domesticated grapes
0.284665	B00ERPQ	vinifera	SVN	BALP	BALK	Javor Weiss	wine grape	B	Non-Atrib3	E5	Groupe4	Wine grapes — Balkans and East Europe
0.284665	B00FQJ8	vinifera	ESP	IBER	IBER	LAIRÉN	wine grape	B	-	-	Admix	Wine grapes — Iberian Peninsula and Northwest Africa
0.284878	B00ER72	vinifera	AUT	WEUR	WCEUR	Limberger	wine grape	N	Non-Atrib3	E5	Groupe4	Wine grapes — West and Central Europe
0.28509	B00EQT0	vinifera	ITA	ITAP	ITAP	Bellone	wine grape	B	Non-Atrib3	Non-Atrib-5	Admix	Other domesticated grapes
0.285302	B00ER1J	vinifera	FRA	WEUR	WCEUR	Raisaine	wine grape, table grape	B	Non-Atrib3	Non-Atrib-5	Admix	Other domesticated grapes
0.285302	B00F6PN	vinifera	#N/A	-	-	Bicane	table grape	B	Non-Atrib3	Non-Atrib-5	Admix	Table grapes
0.285515	B00EI4M	vinifera	PRT	IBER	IBER	Carcajolo	wine grape	N	Non-Atrib3	Non-Atrib-5	Admix	Wine grapes — Iberian Peninsula and Northwest Africa
0.285691	B00F6R0	sylvestris	GEO	CAUC	EMCA	Gardabani 7						V. vinifera subsp. sylvestris
0.285727	B00ERPS	vinifera	#N/A	-	-	??? 13/2	wine grape, table grape	G	-	-	Admix	Other domesticated grapes
0.285939	B00EQUY	vinifera	ITA	ITAP	ITAP	Verdiso	wine grape, table grape	B	Non-Atrib3	Non-Atrib-5	Admix	Other domesticated grapes
0.285939	B00F6OJ	vinifera	PRT	IBER	IBER	Baga	wine grape	N	Non-Atrib3	Non-Atrib-5	Admix	Wine grapes — Iberian Peninsula and Northwest Africa
0.285939	B00F6PJ	vinifera	GRC	BALP	BALK	Muscat a petits grains blancs	wine grape	B	C3	D5	Admix	Wine grapes — Balkans and East Europe
0.286151	B00EQSZ	vinifera	ITA	ITAP	ITAP	Ansonica	wine grape, table grape	B	Non-Atrib3	Non-Atrib-5	Admix	Other domesticated grapes
0.286151	B00FQID	vinifera	ESP	IBER	IBER	MONDRAGON	wine grape	N	-	-	Admix	Wine grapes — Iberian Peninsula and Northwest Africa
0.286151	B00FQJF	vinifera	PRT	IBER	IBER	Folgasao	wine grape	B	Non-Atrib3	Non-Atrib-5	Admix	Wine grapes — Iberian Peninsula and Northwest Africa
0.286364	B00EQTH	vinifera	YUG	BALP	BALK	Balbut bijeli	table grape	B	C3	Non-Atrib-5	Admix	Table grapes
0.286364	B00FQJB	vinifera	PRT	IBER	IBER	Avesso	wine grape	B	Non-Atrib3	Non-Atrib-5	Admix	Wine grapes — Iberian Peninsula and Northwest Africa
0.286788	B00ER18	vinifera	ITA	ITAP	ITAP	Vernaccia di San Gimignano	wine grape	B	Non-Atrib3	Non-Atrib-5	Admix	Other domesticated grapes
0.287	B00ER14	vinifera	ITA	ITAP	ITAP	Grechetto	wine grape	B	Non-Atrib3	Non-Atrib-5	Admix	Other domesticated grapes
0.287	B00ERQS	vinifera	FRA	WEUR	WCEUR	MADELEINE ANGEVINE	wine grape, table grape	B	Non-Atrib3	Non-Atrib-5	Admix	Other domesticated grapes
0.287	B00ERRB	vinifera	AUT	CEUR	WCEUR	Pekasore	wine grape, table grape	B	-	-	Admix	Other domesticated grapes
0.287	B00FQFM	vinifera	PRT	IBER	IBER	CORINFESTO	wine grape	N	Non-Atrib3	Non-Atrib-5	Admix	Wine grapes — Iberian Peninsula and Northwest Africa
0.287425	B00EI5M	vinifera	ROU	EEUR	BALK	Rakszolo	wine grape	B	C3	E5	Groupe4	Wine grapes — Balkans and East Europe
0.28785	B00F6PE	vinifera	FRA	WEUR	WCEUR	Ora	table grape	B	Non-Atrib3	D5	Admix	Table grapes
0.288062	B00F6QL	vinifera	GEO	CAUC	EMCA	Muradouli	-	-	-	-	Admix	Other domesticated grapes
0.288274	B00EQZF	vinifera	ITA	ITAP	ITAP	Perricone	wine grape	N	Non-Atrib3	Non-Atrib-5	Admix	Other domesticated grapes
0.288486	B00EQTZ	vinifera	DEU	CEUR	WCEUR	Heroldrebe (We S130)	wine grape	N	C3	E5	Admix	Wine grapes — West and Central Europe
0.288486	B00F6QP	vinifera	GEO	CAUC	EMCA	Adreuli tetri	-	-	-	-	Admix	Other domesticated grapes
0.288699	B00ERSG	vinifera	GRC	BALP	BALK	Kotsifali	wine grape	N	Non-Atrib3	Non-Atrib-5	Admix	Wine grapes — Balkans and East Europe
0.288911	B00EQSL	vinifera	ITA	ITAP	ITAP	Caprugnone	table grape	N	Non-Atrib3	Non-Atrib-5	Admix	Table grapes
0.288911	B00EQTQ	vinifera	GRC	BALP	BALK	Staphidampelo	wine grape	N	C3	Non-Atrib-5	Admix	Wine grapes — Balkans and East Europe
0.288911	B00ERJ2	vinifera	RUS	RUUK	RUUK	Granatovyi	wine grape	N	-	-	Admix	Other domesticated grapes
0.288911	B00FQFG	vinifera	PRT	IBER	IBER	RABO DOVELHA	wine grape	B	A3	Non-Atrib-5	Admix	Wine grapes — Iberian Peninsula and Northwest Africa
0.289123	B00EQU4	vinifera	ITA	ITAP	ITAP	Moscato giallo	wine grape, table grape	B	Non-Atrib3	Non-Atrib-5	Admix	Other domesticated grapes
0.289123	B00F6OF	vinifera	ITA	ITAP	ITAP	Ciliegiolo	wine grape, table grape	N	Non-Atrib3	Non-Atrib-5	Admix	Other domesticated grapes
0.289336	B00EQSO	vinifera	FRA	WEUR	WCEUR	Plant de Ponteilla (Jaubert)	wine grape	B	Non-Atrib3	Non-Atrib-5	Groupe3	Wine grapes — West and Central Europe
0.289336	B00ERAT	vinifera	HUN	EEUR	BALK	Perle de Csaba	table grape	B	Non-Atrib3	D5	Admix	Table grapes
0.289336	B00ERPI	vinifera	BAL	CEUR	WCEUR	Rosenmuskateller	wine grape, table grape	N	-	-	Admix	Other domesticated grapes
0.28949	B00F6R2	sylvestris	GEO	CAUC	EMCA	Gardabani 9						V. vinifera subsp. sylvestris
0.289548	B00EQT2	vinifera	HUN	EEUR	BALK	Lisztes feher	wine grape	B	C3	E5	Groupe4	Wine grapes — Balkans and East Europe
0.289548	B00EQT8	vinifera	HRV	BALP	BALK	Ruzevina	wine grape, table grape	B	C3	E5	Admix	Other domesticated grapes
0.289548	B00EQZ7	vinifera	ITA	ITAP	ITAP	Nero grosso	wine grape	N	Non-Atrib3	Non-Atrib-5	Admix	Other domesticated grapes
0.28976	B00ERS2	vinifera	FRA	WEUR	WCEUR	Sauterne Blanc	wine grape	B	A3	C5	Admix	Wine grapes — West and Central Europe
0.28976	B00FQJ9	vinifera	PRT	IBER	IBER	Antão Vaz	wine grape	B	Non-Atrib3	A5	Admix	Wine grapes — Iberian Peninsula and Northwest Africa
0.289972	B00EQZP	vinifera	MAR	MAGH	MAGH	Azizi el Jaia	table grape	B	B3	A5	Admix	Table grapes
0.289972	B00ERA7	vinifera	FRA	WEUR	WCEUR	Petit Bouschet	wine grape	N	A3	C5	Admix	Wine grapes — West and Central Europe
0.290185	B00ER7Y	vinifera	HUN	EEUR	BALK	Furmint	wine grape	B	C3	E5	Groupe4	Wine grapes — Balkans and East Europe
0.290185	B00ERPZ	vinifera	FRA	WEUR	WCEUR	Panse Precoce	wine grape, table grape	B	Non-Atrib3	Non-Atrib-5	Admix	Other domesticated grapes
0.290397	B00ER3I	vinifera	ITA	ITAP	ITAP	Semidano	wine grape	B	Non-Atrib3	Non-Atrib-5	Admix	Other domesticated grapes
0.290397	B00ER5F	vinifera	ITA	ITAP	ITAP	Piedirosso	wine grape	N	Non-Atrib3	Non-Atrib-5	Admix	Other domesticated grapes
0.290397	B00ER8T	vinifera	TUR	CAUC	EMCA	Glycostaphyllo	wine grape	Rg	Non-Atrib3	Non-Atrib-5	Admix	Other domesticated grapes
0.290397	B00FQIU	vinifera	ESP	IBER	IBER	SALVADOR	wine grape	B	-	-	Admix	Wine grapes — Iberian Peninsula and Northwest Africa
0.290609	B00EQSQ	vinifera	GRC	BALP	BALK	Kakotryghis	wine grape	B	C3	E5	Admix	Wine grapes — Balkans and East Europe
0.290609	B00ER8L	vinifera	GRC	BALP	BALK	Voudomato	wine grape	N	Non-Atrib3	Non-Atrib-5	Admix	Wine grapes — Balkans and East Europe
0.290822	B00ER09	vinifera	ARM	CAUC	EMCA	Gantziandan	table grape	B	B3	B5	Admix	Table grapes
0.290822	B00ER28	vinifera	BGR	EEUR	BALK	Mai 3 (Plovdiv II 6 16)	table grape	B	Non-Atrib3	Non-Atrib-5	Admix	Table grapes
0.290822	B00F6NT	vinifera	ITA	ITAP	ITAP	Canella	wine grape	-	Non-Atrib3	Non-Atrib-5	Admix	Other domesticated grapes
0.291034	B00EJLF	vinifera	ESP	IBER	IBER	SUMOLL	wine grape	N	Non-Atrib3	Non-Atrib-5	Groupe3	Wine grapes — Iberian Peninsula and Northwest Africa
0.291034	B00F6QH	vinifera	GEO	CAUC	EMCA	Assuretuli sitavi	-	-	-	-	Admix	Other domesticated grapes
0.291034	B00FQHG	vinifera	FRA	WEUR	WCEUR	TINTO MADRID	wine grape	N	A3	Non-Atrib-5	Admix	Wine grapes — West and Central Europe
0.291246	B00EQU5	vinifera	HUN	EEUR	BALK	Kolontar	wine grape	B	C3	Non-Atrib-5	Admix	Wine grapes — Balkans and East Europe
0.291246	B00ER2I	vinifera	BGR	EEUR	BALK	Velika	table grape	N	Non-Atrib3	D5	Admix	Table grapes
0.291246	B00FQF7	vinifera	ESP	IBER	IBER	PRIETO PICUDO BLANCO	wine grape	B	-	-	Admix	Wine grapes — Iberian Peninsula and Northwest Africa
0.291246	B00FQFK	vinifera	PRT	IBER	IBER	CAMARATE	wine grape	N	Non-Atrib3	Non-Atrib-5	Admix	Wine grapes — Iberian Peninsula and Northwest Africa
0.291246	B00FQHA	vinifera	ESP	IBER	IBER	BERMEJUELA	wine grape	B	-	-	Admix	Wine grapes — Iberian Peninsula and Northwest Africa
0.291458	B00EQSE	vinifera	RUS	RUUK	RUUK	Starinky	wine grape	B	Non-Atrib3	Non-Atrib-5	Admix	Other domesticated grapes
0.291458	B00EQTU	vinifera	ROU	EEUR	BALK	Galbena uriasa	wine grape	B	-	-	Groupe4	Wine grapes — Balkans and East Europe
0.291458	B00ER4Z	vinifera	FRA	WEUR	WCEUR	Prima	table grape	N	Non-Atrib3	D5	Admix	Table grapes
0.291458	B00ERAH	vinifera	FRA	WEUR	WCEUR	Sauvaget noir	wine grape, table grape	N	Non-Atrib3	Non-Atrib-5	Admix	Other domesticated grapes
0.291671	B00ERQX	vinifera	AZE	CAUC	EMCA	Shiradzouli Belyi	wine grape, table grape	B	B3	Non-Atrib-5	Admix	Other domesticated grapes
0.291671	B00FQJ7	vinifera	ESP	IBER	IBER	SALCENO BLANCO	wine grape	B	-	-	Admix	Wine grapes — Iberian Peninsula and Northwest Africa
0.291883	B00EJK1	vinifera	ESP	IBER	IBER	ALBILLO	wine grape, table grape	B	Non-Atrib3	Non-Atrib-5	Admix	Other domesticated grapes
0.291883	B00ERAR	vinifera	GRC	BALP	BALK	Zante blanc (Collection Ravaz)	wine grape	B	Non-Atrib3	Non-Atrib-5	Admix	Wine grapes — Balkans and East Europe
0.292095	B00ER7E	vinifera	FRA	WEUR	WCEUR	Madeleine de Clermont	table grape	B	Non-Atrib3	Non-Atrib-5	Admix	Table grapes
0.292095	B00FQIP	vinifera	ESP	IBER	IBER	PERRUNA	wine grape	B	Non-Atrib3	A5	Admix	Wine grapes — Iberian Peninsula and Northwest Africa
0.292307	B00EI5N	vinifera	FRA	WEUR	WCEUR	Brun Fourca	wine grape	N	A3	Non-Atrib-5	Admix	Wine grapes — West and Central Europe
0.292307	B00EQVG	vinifera	DEU	CEUR	WCEUR	Breider 5 6	wine grape	Rs	A3	Non-Atrib-5	Admix	Wine grapes — West and Central Europe
0.292307	B00EQX3	vinifera	ESP	IBER	IBER	Morrastel	wine grape	N	A3	Non-Atrib-5	Admix	Wine grapes — Iberian Peninsula and Northwest Africa
0.29252	B00EJLE	vinifera	ESP	IBER	IBER	RAGOL	wine grape, table grape	Rs	-	-	Admix	Other domesticated grapes
0.29252	B00EQSM	vinifera	UKR	RUUK	RUUK	Mourvedre Goule	wine grape	N	Non-Atrib3	Non-Atrib-5	Admix	Other domesticated grapes
0.292944	B00ER8K	vinifera	AZE	CAUC	EMCA	Matrassa	wine grape	N	Non-Atrib3	Non-Atrib-5	Admix	Other domesticated grapes
0.292944	B00ERS5	vinifera	CHE	CEUR	WCEUR	Savagnin Blanc	wine grape	B	-	-	Admix	Wine grapes — West and Central Europe
0.293157	B00EQT6	vinifera	HRV	BALP	BALK	Rudezusa	wine grape, table grape	N	Non-Atrib3	E5	Admix	Other domesticated grapes
0.293157	B00F6P8	vinifera	FRA	WEUR	WCEUR	Argant	wine grape	N	C3	E5	Groupe4	Wine grapes — West and Central Europe
0.293369	B00EQXC	vinifera	FRA	WEUR	WCEUR	Pagadebiti	wine grape	B	Non-Atrib3	Non-Atrib-5	Admix	Wine grapes — West and Central Europe
0.293369	B00FQIC	vinifera	ESP	IBER	IBER	FORASTERA	wine grape	B	Non-Atrib3	Non-Atrib-5	Admix	Wine grapes — Iberian Peninsula and Northwest Africa
0.293793	B00ERCU	vinifera	GRC	BALP	BALK	Kolliniatiko	wine grape	Rg	C3	E5	Admix	Wine grapes — Balkans and East Europe
0.293793	B00F6OG	vinifera	ITA	ITAP	ITAP	Bombino bianco	wine grape, table grape	B	Non-Atrib3	Non-Atrib-5	Admix	Other domesticated grapes
0.294006	B00ER7I	vinifera	ITA	ITAP	ITAP	Calabrese (Nero d Avola)	wine grape	N	Non-Atrib3	Non-Atrib-5	Admix	Other domesticated grapes
0.294006	B00ERCD	vinifera	ITA	ITAP	ITAP	Albaranzeuli bianco	wine grape	B	Non-Atrib3	Non-Atrib-5	Admix	Other domesticated grapes
0.294006	B00FQIT	vinifera	ESP	IBER	IBER	MASACAMPS	wine grape	B	Non-Atrib3	Non-Atrib-5	Groupe3	Wine grapes — Iberian Peninsula and Northwest Africa
0.294218	B00EQX1	vinifera	ROU	EEUR	BALK	Razachie rosie	table grape	Rg	C3	E5	Admix	Table grapes
0.29443	B00EQX2	vinifera	HRV	BALP	BALK	Kadarum (Babic (Collection Split)	wine grape	N	C3	Non-Atrib-5	Admix	Wine grapes — Balkans and East Europe
0.29443	B00ER7S	vinifera	HUN	EEUR	BALK	Goher	wine grape	B	C3	E5	Groupe4	Wine grapes — Balkans and East Europe
0.294855	B00ER1U	vinifera	ITA	ITAP	ITAP	Matilde	table grape	B	Non-Atrib3	D5	Admix	Table grapes
0.295067	B00ERA1	vinifera	ROU	EEUR	BALK	Chava	wine grape	N	Non-Atrib3	Non-Atrib-5	Admix	Wine grapes — Balkans and East Europe
0.295067	B00F6OW	vinifera	MAR	MAGH	MAGH	Plant du Maroc E (Collection Meknes)	table grape	N	B3	Non-Atrib-5	Admix	Table grapes
0.295279	B00EQTP	vinifera	GRC	BALP	BALK	Platyracho	wine grape	B	C3	E5	Admix	Wine grapes — Balkans and East Europe
0.295279	B00FQJE	vinifera	PRT	IBER	IBER	Fernão Pires	wine grape, table grape	B	Non-Atrib3	Non-Atrib-5	Admix	Other domesticated grapes
0.295492	B00F6QC	vinifera	SYR	NEAS	EMCA	Bayadi de Syrie	table grape	B	Non-Atrib3	Non-Atrib-5	Admix	Table grapes
0.295704	B00F6QM	vinifera	GEO	CAUC	EMCA	Institutis Grozelmtevana	-	-	-	-	Admix	Other domesticated grapes
0.295916	B00EQZH	vinifera	ESP	IBER	IBER	Teta de Vaca	table grape	B	-	-	Admix	Table grapes
0.296128	B00EQSS	vinifera	GRC	BALP	BALK	Avgoustiatis	wine grape, table grape	N	C3	E5	Admix	Other domesticated grapes
0.296128	B00EQXT	vinifera	IRN	MEAS	MFEAS	Siah	wine grape, table grape	B	B3	B5	Admix	Other domesticated grapes
0.296128	B00EQZY	vinifera	RUS	RUUK	RUUK	Assyl kara	wine grape	N	B3	Non-Atrib-5	Admix	Other domesticated grapes
0.296128	B00ER35	vinifera	GRC	BALP	BALK	Ithaki	table grape	Rs	Non-Atrib3	Non-Atrib-5	Admix	Table grapes
0.296128	B00ER6H	vinifera	HUN	EEUR	BALK	Pannonia kincse	table grape	B	Non-Atrib3	D5	Admix	Table grapes
0.296128	B00F6QR	vinifera	GEO	CAUC	EMCA	Adreuli skelkana	-	-	-	-	Admix	Other domesticated grapes
0.296553	B00F6OQ	vinifera	HRV	BALP	BALK	Plavina crna	wine grape	N	C3	E5	Admix	Wine grapes — Balkans and East Europe
0.296553	B00F6OR	vinifera	DZA	MAGH	MAGH	Agourane	wine grape, table grape	B	Non-Atrib3	Non-Atrib-5	Admix	Other domesticated grapes
0.296553	B00FQGI	vinifera	MAR	MAGH	MAGH	EL FARRYALI	table grape	N	B3	Non-Atrib-5	Admix	Table grapes
0.296765	B00EJL0	vinifera	ESP	IBER	IBER	FORCALLAT NEGRA	wine grape	N	Non-Atrib3	Non-Atrib-5	Groupe3	Wine grapes — Iberian Peninsula and Northwest Africa
0.296765	B00EQVX	vinifera	FRA	WEUR	WCEUR	Terret Bouschet	wine grape	N	A3	C5	Admix	Wine grapes — West and Central Europe
0.296765	B00ERCS	vinifera	RUS	RUUK	RUUK	Ag isioum (par erreur)	table grape	Rs	-	-	Admix	Table grapes
0.296978	B00EI5B	vinifera	TUN	MAGH	MAGH	Bezoul el Kelba	table grape	B	Non-Atrib3	Non-Atrib-5	Admix	Table grapes
0.296978	B00EQTB	vinifera	ROU	EEUR	BALK	Negru virtos	wine grape	N	C3	E5	Groupe4	Wine grapes — Balkans and East Europe
0.296978	B00EQZX	vinifera	ARM	CAUC	EMCA	Arakseni tcherni	table grape	N	B3	Non-Atrib-5	Admix	Table grapes
0.296978	B00FQJN	vinifera	ESP	IBER	IBER	FRASCO	wine grape	N	Non-Atrib3	Non-Atrib-5	Admix	Wine grapes — Iberian Peninsula and Northwest Africa
0.29719	B00F6O8	vinifera	HUN	EEUR	BALK	Reine des Vignes	table grape	B	Non-Atrib3	D5	Admix	Table grapes
0.297402	B00EQXH	vinifera	ITA	ITAP	ITAP	Primitivo	wine grape	N	Non-Atrib3	Non-Atrib-5	Admix	Other domesticated grapes
0.297402	B00EQXN	vinifera	ROU	EEUR	BALK	Vulpea faux (Collection Ravaz)	wine grape	N	-	-	Groupe4	Wine grapes — Balkans and East Europe
0.297402	B00ER2E	vinifera	BGR	EEUR	BALK	Morenzi	table grape	Rg	C3	E5	Groupe4	Table grapes
0.297402	B00ER7A	vinifera	ROU	EEUR	BALK	Roumi noir	table grape	N	B3	Non-Atrib-5	Admix	Table grapes
0.297402	B00FQGF	vinifera	ESP	IBER	IBER	TETA DE VACA	wine grape, table grape	N	-	-	Admix	Other domesticated grapes
0.297614	B00F6OX	vinifera	DZA	MAGH	MAGH	Louali	table grape	B	Non-Atrib3	A5	Admix	Table grapes
0.297614	B00FQGP	vinifera	#N/A	-	-	BAYAD	table grape	B	-	-	Admix	Table grapes
0.297827	B00ER4M	vinifera	FRA	WEUR	WCEUR	Verjus	table grape	B	Non-Atrib3	Non-Atrib-5	Admix	Table grapes
0.298251	B00ER7Z	vinifera	GRC	BALP	BALK	Ampelakiotico galano	wine grape	N	Non-Atrib3	Non-Atrib-5	Admix	Wine grapes — Balkans and East Europe
0.298251	B00ER9G	vinifera	FRA	WEUR	WCEUR	Meslier Saint Franï¿½ois	wine grape	B	A3	C5	Admix	Wine grapes — West and Central Europe
0.298464	B00EQZG	vinifera	ESP	IBER	IBER	Ohanes	table grape	B	B3	A5	Admix	Table grapes
0.298464	B00ERRY	vinifera	HUN	EEUR	BALK	Izsaki Sarfeher	wine grape	B	C3	E5	Groupe4	Wine grapes — Balkans and East Europe
0.298464	B00FQI0	vinifera	ESP	IBER	IBER	EXCURSACH	wine grape	N	-	-	Admix	Wine grapes — Iberian Peninsula and Northwest Africa
0.298676	B00EQZW	vinifera	GEO	CAUC	EMCA	Alexandroouli	wine grape	N	B3	B5	Admix	Other domesticated grapes
0.298676	B00ER11	vinifera	GRC	BALP	BALK	Athiri lefko	wine grape, table grape	B	Non-Atrib3	Non-Atrib-5	Admix	Other domesticated grapes
0.298676	B00ERAC	vinifera	AZE	CAUC	EMCA	Baian Schirei	wine grape	B	B3	B5	Admix	Other domesticated grapes
0.298715	R-MDV14_09	Archaeological											France
0.298888	B00F6O0	vinifera	TUR	CAUC	EMCA	Kara oglan faux	wine grape	B	Non-Atrib3	Non-Atrib-5	Admix	Other domesticated grapes
0.298888	B00FQI1	vinifera	ESP	IBER	IBER	FOGONEU	wine grape	N	Non-Atrib3	Non-Atrib-5	Admix	Wine grapes — Iberian Peninsula and Northwest Africa
0.298888	B00FQI4	vinifera	ESP	IBER	IBER	GORGOLLASA	wine grape	N	Non-Atrib3	Non-Atrib-5	Groupe3	Wine grapes — Iberian Peninsula and Northwest Africa
0.2991	B00EQSH	vinifera	AUT	CEUR	WCEUR	Urbanitraube noir (Collection Oberlin)	wine grape	N	Non-Atrib3	E5	Groupe4	Wine grapes — West and Central Europe
0.2991	B00ER8Z	vinifera	ISR	NEAS	EMCA	Balouti (Abbaye de Latroun)	table grape	-	Non-Atrib3	Non-Atrib-5	Admix	Table grapes
0.299313	B00EQTT	vinifera	ITA	ITAP	ITAP	Greco bianco	wine grape	B	Non-Atrib3	Non-Atrib-5	Admix	Other domesticated grapes
0.299313	B00EQZS	vinifera	ARM	CAUC	EMCA	Razdani	table grape	N	B3	B5	Admix	Table grapes
0.299313	B00ER9Y	vinifera	TUN	MAGH	MAGH	Muscat d Istamboul	wine grape	B	Non-Atrib3	Non-Atrib-5	Admix	Wine grapes — Iberian Peninsula and Northwest Africa
0.299525	B00EQTM	vinifera	ROU	EEUR	BALK	Crimposie	wine grape	B	C3	E5	Groupe4	Wine grapes — Balkans and East Europe
0.299525	B00F6QJ	vinifera	GEO	CAUC	EMCA	Kharistvala meskhuri	-	-	-	-	Admix	Other domesticated grapes
0.299737	B00EQW1	vinifera	FRA	WEUR	WCEUR	Salicette (Collection Parc de la Tete d Or)	table grape	B	A3	C5	Admix	Table grapes
0.299737	B00ER19	vinifera	PRT	IBER	IBER	Tinta Barroca	wine grape	N	Non-Atrib3	Non-Atrib-5	Admix	Wine grapes — Iberian Peninsula and Northwest Africa
0.299949	B00ER98	vinifera	FRA	WEUR	WCEUR	Grec rouge	wine grape, table grape	Rs	Non-Atrib3	Non-Atrib-5	Admix	Other domesticated grapes
0.299949	B00ERRM	vinifera	AZE	CAUC	EMCA	Shafei	table grape	B	-	-	Groupe4	Table grapes
0.299949	B00ERSC	vinifera	RUS	RUUK	RUUK	Shtur Angur	table grape; raisin grape	Rg	-	-	Groupe2	Other domesticated grapes
0.299949	B00FQHL	vinifera	ESP	IBER	IBER	MENCIA	wine grape	N	-	-	Admix	Wine grapes — Iberian Peninsula and Northwest Africa
0.300162	B00ER8M	vinifera	IRN	MEAS	MFEAS	Khindogny	wine grape	N	B3	Non-Atrib-5	Admix	Other domesticated grapes
0.300162	B00ER8N	vinifera	HUN	EEUR	BALK	Bajor kek	wine grape	N	C3	E5	Groupe4	Wine grapes — Balkans and East Europe
0.300162	B00ERAA	vinifera	GRC	BALP	BALK	Asprouda de Santorini	wine grape	B	Non-Atrib3	Non-Atrib-5	Admix	Wine grapes — Balkans and East Europe
0.300374	B00EQTS	vinifera	ITA	ITAP	ITAP	Cococciola	wine grape, table grape	B	Non-Atrib3	Non-Atrib-5	Admix	Other domesticated grapes
0.300374	B00ER0F	vinifera	IRN	MEAS	MFEAS	Hunisa	table grape	NR	B3	B5	Groupe2	Table grapes
0.300374	B00F6QO	vinifera	GEO	CAUC	EMCA	Borchalo	-	-	-	-	Admix	Other domesticated grapes
0.300374	B00FQG3	vinifera	ESP	IBER	IBER	FONDO DE ORZA	table grape	B	Non-Atrib3	Non-Atrib-5	Admix	Table grapes
0.300586	B00EQSU	vinifera	YUG	BALP	BALK	Okatac faux	wine grape, table grape	B	-	-	Admix	Other domesticated grapes
0.300586	B00EQXL	vinifera	#N/A	-	-	Muscat d Alexandrie	wine grape, table grape	B	C3	D5	Admix	Other domesticated grapes
0.300586	B00ERM4	vinifera	GRC	BALP	BALK	Assyrtico	wine grape	B	-	-	Admix	Wine grapes — Balkans and East Europe
0.300586	B00FQG9	vinifera	TUR	CAUC	EMCA	CHAOUCH ROSE	table grape	Rs	Non-Atrib3	Non-Atrib-5	Admix	Table grapes
0.300586	B00FQH7	vinifera	ESP	IBER	IBER	CALLET	wine grape	N	Non-Atrib3	Non-Atrib-5	Admix	Wine grapes — Iberian Peninsula and Northwest Africa
0.300799	B00EQSF	vinifera	GRC	BALP	BALK	Stavroto faux (Collection Lykovrissi)	wine grape	N	Non-Atrib3	Non-Atrib-5	Admix	Wine grapes — Balkans and East Europe
0.300799	B00EQXG	vinifera	GRC	BALP	BALK	Vidiano	wine grape	B	Non-Atrib3	Non-Atrib-5	Admix	Wine grapes — Balkans and East Europe
0.300799	B00FQHR	vinifera	ESP	IBER	IBER	ALLARÉN	wine grape	B	-	-	Admix	Wine grapes — Iberian Peninsula and Northwest Africa
0.300973	R-MDV14_04	Archaeological											France
0.301011	B00ER0J	vinifera	ISR	NEAS	EMCA	Nehelescol	table grape	B	B3	Non-Atrib-5	Admix	Table grapes
0.301223	B00EJK8	vinifera	ESP	IBER	IBER	PEDRO XIMENEZ	wine grape	B	Non-Atrib3	A5	Groupe3	Wine grapes — Iberian Peninsula and Northwest Africa
0.301223	B00ER4W	vinifera	FRA	WEUR	WCEUR	Cayam	wine grape	B	-	-	Admix	Wine grapes — West and Central Europe
0.301223	B00ERR3	vinifera	ITA	ITAP	ITAP	Uva Di Troia	wine grape	N	Non-Atrib3	Non-Atrib-5	Admix	Other domesticated grapes
0.301223	B00FQG1	vinifera	PRT	IBER	IBER	DONA MARIA	table grape	B	Non-Atrib3	D5	Admix	Table grapes
0.301223	B00FQGZ	vinifera	ITA	ITAP	ITAP	CONCA DORO	table grape	B	-	-	Admix	Table grapes
0.301435	B00EJK4	vinifera	FRA	WEUR	WCEUR	ALPHONSE LAVALLEE	wine grape, table grape, raisin grape	N	C3	D5	Admix	Other domesticated grapes
0.301435	B00ER9E	vinifera	ESP	IBER	IBER	Grenache	wine grape	N	Non-Atrib3	Non-Atrib-5	Groupe3	Wine grapes — Iberian Peninsula and Northwest Africa
0.301435	B00FQIL	vinifera	ESP	IBER	IBER	PAMPOLAT GIRAT	wine grape	N	-	-	Admix	Wine grapes — Iberian Peninsula and Northwest Africa
0.301648	B00EQZ9	vinifera	GRC	BALP	BALK	Plyto	wine grape, table grape	B	B3	Non-Atrib-5	Admix	Other domesticated grapes
0.301648	B00EQZA	vinifera	TJK	FEAS	MFEAS	Chirai obak	wine grape	B	B3	B5	Admix	Other domesticated grapes
0.301648	B00ER1S	vinifera	UKR	RUUK	RUUK	Kizil Yakdona	table grape	Rs	B3	B5	Groupe2	Table grapes
0.301648	B00ER55	vinifera	#N/A	-	-	Houssein rouge	table grape	NR	B3	B5	Groupe2	Table grapes
0.301648	B00ER8R	vinifera	GRC	BALP	BALK	Aidani mavro	wine grape	N	Non-Atrib3	Non-Atrib-5	Admix	Wine grapes — Balkans and East Europe
0.301648	B00ERCG	vinifera	UZB	FEAS	MFEAS	Ichkimar	table grape	Rg	B3	B5	Groupe2	Table grapes
0.30186	B00ER8W	vinifera	GEO	CAUC	EMCA	Saperavi	wine grape	N	Non-Atrib3	Non-Atrib-5	Admix	Other domesticated grapes
0.30186	B00FQIM	vinifera	ESP	IBER	IBER	PAMPOLAT DE SAGUNTO	wine grape	N	-	-	Groupe3	Wine grapes — Iberian Peninsula and Northwest Africa
0.302072	B00EQTO	vinifera	GRC	BALP	BALK	Verdeca (Lagorthi)	wine grape	B	C3	E5	Admix	Wine grapes — Balkans and East Europe
0.302072	B00ERCA	vinifera	ITA	ITAP	ITAP	Catarratto bianco	wine grape	B	Non-Atrib3	Non-Atrib-5	Admix	Other domesticated grapes
0.302072	B00FQIO	vinifera	ESP	IBER	IBER	MOSCATEL	wine grape, table grape	B	-	-	Admix	Other domesticated grapes
0.302285	B00EQXE	vinifera	MDA	RUUK	RUUK	Lialmigui	wine grape, table grape	B	Non-Atrib3	Non-Atrib-5	Admix	Other domesticated grapes
0.302285	B00ER0Y	vinifera	DZA	MAGH	MAGH	Ain el Bouma	table grape	B	Non-Atrib3	Non-Atrib-5	Admix	Table grapes
0.302285	B00ERSH	vinifera	GRC	BALP	BALK	Limnio	wine grape	N	-	-	Groupe4	Wine grapes — Balkans and East Europe
0.302285	B00F6PO	vinifera	DZA	MAGH	MAGH	Ahmeur bou Ahmeur	table grape	Rg	B3	A5	Admix	Table grapes
0.302497	B00ER4K	vinifera	PRT	IBER	IBER	Arinto do Dao	wine grape	B	Non-Atrib3	A5	Admix	Wine grapes — Iberian Peninsula and Northwest Africa
0.302497	B00FQFB	vinifera	ESP	IBER	IBER	PRIETO PICUDO BLANCO	wine grape	B	Non-Atrib3	A5	Admix	Wine grapes — Iberian Peninsula and Northwest Africa
0.302709	B00EQXA	vinifera	GRC	BALP	BALK	Opsimo Edessis	table grape	B	Non-Atrib3	Non-Atrib-5	Admix	Table grapes
0.302709	B00EQZ1	vinifera	TUN	MAGH	MAGH	Graeco	wine grape	B	B3	A5	Admix	Wine grapes — Iberian Peninsula and Northwest Africa
0.302709	B00ER0D	vinifera	GRC	BALP	BALK	Akiki	table grape	Rs	B3	B5	Admix	Table grapes
0.302709	B00ER5L	vinifera	ESP	IBER	IBER	Quiebratinajas	wine grape, table grape	N	Non-Atrib3	A5	Admix	Other domesticated grapes
0.302709	B00ER7N	vinifera	ROU	EEUR	BALK	Coada vulpii	table grape	Rs	Non-Atrib3	Non-Atrib-5	Groupe2	Table grapes
0.302921	B00F6O5	vinifera	#N/A	-	-	Noir de Crimee faux	table grape	N	B3	Non-Atrib-5	Admix	Table grapes
0.302921	B00FQIH	vinifera	ESP	IBER	IBER	MORENILLO	wine grape	N	-	-	Admix	Wine grapes — Iberian Peninsula and Northwest Africa
0.303134	B00EQZ2	vinifera	UZB	FEAS	MFEAS	Khoussaine blanc	table grape	B	B3	B5	Groupe2	Table grapes
0.303134	B00EQZO	vinifera	ESP	IBER	IBER	Garrido macho	wine grape, table grape	B	B3	A5	Groupe3	Other domesticated grapes
0.303134	B00ER96	vinifera	ESP	IBER	IBER	Macabeu	wine grape	B	Non-Atrib3	A5	Groupe3	Wine grapes — Iberian Peninsula and Northwest Africa
0.303346	B00EQT7	vinifera	HRV	BALP	BALK	Nincusa	wine grape, table grape	N	C3	E5	Admix	Other domesticated grapes
0.303346	B00FQF5	vinifera	ESP	IBER	IBER	MOSCATEL NEGRA	table grape	N	-	-	Admix	Table grapes
0.303558	B00174Y	vinifera	ROU	EEUR	BALK	Orlovi nogti	table grape	B	Non-Atrib3	Non-Atrib-5	Admix	Table grapes
0.303558	B00EI4U	vinifera	UKR	RUUK	RUUK	Dili kaftar	wine grape	Rs	B3	B5	Groupe2	Other domesticated grapes
0.303558	B00EJKR	vinifera	ESP	IBER	IBER	PLANTA MULA	wine grape, table grape	N	B3	A5	Admix	Other domesticated grapes
0.303558	B00EJLC	vinifera	ESP	IBER	IBER	GARRIDO FINO	wine grape	B	-	-	Groupe3	Wine grapes — Iberian Peninsula and Northwest Africa
0.303558	B00EQSD	vinifera	GRC	BALP	BALK	Skiadopoulo	wine grape, table grape	B	Non-Atrib3	Non-Atrib-5	Admix	Other domesticated grapes
0.303558	B00FQFE	vinifera	PRT	IBER	IBER	MALVASIA CORADA	wine grape	B	Non-Atrib3	A5	Groupe3	Wine grapes — Iberian Peninsula and Northwest Africa
0.303558	B00FQJC	vinifera	PRT	IBER	IBER	Bical	wine grape	B	-	-	Admix	Wine grapes — Iberian Peninsula and Northwest Africa
0.303674	B00ER73	sylvestris	FRA	WEUR	WCEUR	Vitis silvestris Afghanistan						V. vinifera subsp. sylvestris
0.30377	B00FQGL	vinifera	ESP	IBER	IBER	NEGRA TARDIA	table grape	N	-	-	Admix	Table grapes
0.303983	B00EQSC	vinifera	ROU	EEUR	BALK	Sasca (Collection Ravaz)	wine grape	BR	C3	E5	Admix	Wine grapes — Balkans and East Europe
0.303983	B00ER3T	vinifera	ESP	IBER	IBER	Santanera	wine grape	B	Non-Atrib3	A5	Admix	Wine grapes — Iberian Peninsula and Northwest Africa
0.303983	B00ER7U	vinifera	TCH	CEUR	WCEUR	Konigstraube	wine grape, table grape	B	Non-Atrib3	Non-Atrib-5	Admix	Other domesticated grapes
0.303983	B00FQHI	vinifera	ESP	IBER	IBER	PEREJIL	wine grape	B	-	-	Admix	Wine grapes — Iberian Peninsula and Northwest Africa
0.304195	B00ER1Y	vinifera	MAR	MAGH	MAGH	Tini	table grape	Rg	B3	A5	Admix	Table grapes
0.304195	B00ER3W	vinifera	FRA	WEUR	WCEUR	Madeleine angevine Oberlin	table grape	B	Non-Atrib3	Non-Atrib-5	Admix	Table grapes
0.304195	B00ER8I	vinifera	TUR	CAUC	EMCA	Okuz gozu 2099Mtp1	table grape	N	B3	Non-Atrib-5	Groupe2	Table grapes
0.304195	B00ERC8	vinifera	FRA	WEUR	WCEUR	Chaptal	table grape	B	Non-Atrib3	Non-Atrib-5	Groupe2	Table grapes
0.304195	B00F6PR	vinifera	TUR	CAUC	EMCA	Genk Uzum	table grape	B	Non-Atrib3	Non-Atrib-5	Admix	Table grapes
0.304407	B00DWXT	vinifera	ESP	IBER	IBER	CASTELLANA BLANCA	wine grape	B	-	-	Admix	Wine grapes — Iberian Peninsula and Northwest Africa
0.304407	B00EQST	vinifera	ROU	EEUR	BALK	Muscate (Collection Ravaz)	wine grape	B	C3	E5	Admix	Wine grapes — Balkans and East Europe
0.304407	B00EQT9	vinifera	HRV	BALP	BALK	Posip bijeli	wine grape	B	Non-Atrib3	Non-Atrib-5	Admix	Wine grapes — Balkans and East Europe
0.304407	B00ER0G	vinifera	IRN	MEAS	MFEAS	Khalili belyi	table grape	B	B3	B5	Admix	Table grapes
0.304407	B00ER3A	vinifera	PRT	IBER	IBER	Castelao	wine grape, table grape	N	Non-Atrib3	A5	Admix	Other domesticated grapes
0.304407	B00ER3B	vinifera	PRT	IBER	IBER	Dedo de Dama	table grape	B	Non-Atrib3	A5	Admix	Table grapes
0.304407	B00F6P7	vinifera	ARM	CAUC	EMCA	Voskeat	wine grape	B	Non-Atrib3	Non-Atrib-5	Admix	Other domesticated grapes
0.304407	B00FQJ6	vinifera	ESP	IBER	IBER	TINTA FEMIA DE ALDÁN	wine grape	N	-	-	Admix	Wine grapes — Iberian Peninsula and Northwest Africa
0.30462	B00ERD2	vinifera	HUN	EEUR	BALK	Dinka zold	wine grape	B	C3	E5	Groupe4	Wine grapes — Balkans and East Europe
0.30462	B00F6PB	vinifera	FRA	WEUR	WCEUR	Datal	table grape	B	C3	D5	Admix	Table grapes
0.304832	B00EQTC	vinifera	GRC	BALP	BALK	Karitsiotis	wine grape	N	Non-Atrib3	E5	Groupe4	Wine grapes — Balkans and East Europe
0.304832	B00EQZR	vinifera	TUR	CAUC	EMCA	Bogazkere	wine grape	N	B3	Non-Atrib-5	Admix	Other domesticated grapes
0.304832	B00FQIY	vinifera	ESP	IBER	IBER	PENSAL BLANCO	wine grape	B	-	-	Groupe3	Wine grapes — Iberian Peninsula and Northwest Africa
0.305044	B00EJLJ	vinifera	ESP	IBER	IBER	VERDIEL	wine grape	B	-	-	Groupe3	Wine grapes — Iberian Peninsula and Northwest Africa
0.305044	B00EQZJ	vinifera	LBN	NEAS	EMCA	Chahnani	table grape	B	B3	Non-Atrib-5	Admix	Table grapes
0.305044	B00ER88	vinifera	BGR	EEUR	BALK	Muscat de Rousse	table grape	N	Non-Atrib3	D5	Admix	Table grapes
0.305044	B00F6OS	vinifera	ESP	IBER	IBER	Pardina (Jaen blanco)	wine grape	B	B3	A5	Groupe3	Wine grapes — Iberian Peninsula and Northwest Africa
0.305256	B00F6O1	vinifera	ARM	CAUC	EMCA	Korza erevani	table grape	B	B3	B5	Groupe2	Table grapes
0.305469	B00ER5J	vinifera	ESP	IBER	IBER	Miguel de Arco	wine grape	N	Non-Atrib3	Non-Atrib-5	Groupe3	Wine grapes — Iberian Peninsula and Northwest Africa
0.305469	B00ER91	vinifera	GRC	BALP	BALK	Skylopnichtis	wine grape	NR	C3	E5	Admix	Wine grapes — Balkans and East Europe
0.305681	B00EQSI	vinifera	HUN	EEUR	BALK	Urmi dinka	wine grape	B	C3	E5	Groupe4	Wine grapes — Balkans and East Europe
0.305681	B00FQI7	vinifera	ESP	IBER	IBER	MORENILLO	wine grape	N	-	-	Groupe3	Wine grapes — Iberian Peninsula and Northwest Africa
0.305893	B00EQTJ	vinifera	TUR	CAUC	EMCA	Dimrit noir (Izmir)	wine grape	N	Non-Atrib3	Non-Atrib-5	Admix	Other domesticated grapes
0.305893	B00EQX6	vinifera	ROU	EEUR	BALK	Alba imputotato	wine grape	B	C3	E5	Groupe4	Wine grapes — Balkans and East Europe
0.305893	B00ER01	vinifera	GEO	CAUC	EMCA	Sapere otskhanouri faux	wine grape, table grape	N	B3	B5	Admix	Other domesticated grapes
0.305893	B00ERPC	vinifera	#N/A	-	-	Beerheller	wine grape	B	-	-	Admix	Other domesticated grapes
0.305893	B00ERS6	vinifera	UZB	FEAS	MFEAS	Dzhidzhigi Kara	table grape	N	B3	B5	Groupe2	Table grapes
0.305893	B00ERS7	vinifera	AFG	FEAS	MFEAS	Fahri Kalamak	table grape	-	-	-	Groupe2	Table grapes
0.306106	B00F6NZ	vinifera	AFG	FEAS	MFEAS	Golodan	table grape	B	B3	B5	Groupe2	Table grapes
0.306106	B00F6OO	vinifera	GRC	BALP	BALK	Savvatiano	wine grape	B	Non-Atrib3	Non-Atrib-5	Admix	Wine grapes — Balkans and East Europe
0.306318	B00EJKA	vinifera	ESP	IBER	IBER	XAREL-LO	wine grape	B	Non-Atrib3	A5	Groupe3	Wine grapes — Iberian Peninsula and Northwest Africa
0.306318	B00EJKL	vinifera	ESP	IBER	IBER	JAÉN	wine grape	B	-	-	Groupe3	Wine grapes — Iberian Peninsula and Northwest Africa
0.306318	B00EQTA	vinifera	ROU	EEUR	BALK	Rosa menna di vacca	table grape	Rg	C3	Non-Atrib-5	Admix	Table grapes
0.306318	B00ER02	vinifera	UZB	FEAS	MFEAS	Soiaki	wine grape	B	B3	B5	Admix	Other domesticated grapes
0.306318	B00ER5N	vinifera	#N/A	-	-	Olivette blanche	table grape	B	B3	Non-Atrib-5	Admix	Table grapes
0.30653	B00EQZN	vinifera	MAR	MAGH	MAGH	Bou Khanzir noir	wine grape	N	B3	Non-Atrib-5	Admix	Wine grapes — Iberian Peninsula and Northwest Africa
0.30653	B00ER2B	vinifera	ITA	ITAP	ITAP	Sultana moscata (Pirovano 75)	table grape	B	-	-	Groupe2	Table grapes
0.306742	B00ER1C	vinifera	MAR	MAGH	MAGH	Outanant	wine grape	B	B3	Non-Atrib-5	Admix	Wine grapes — Iberian Peninsula and Northwest Africa
0.306742	B00FQGA	vinifera	ESP	IBER	IBER	MANTUO DE PILAS	wine grape, table grape	B	Non-Atrib3	A5	Admix	Other domesticated grapes
0.306742	B00FQIX	vinifera	ESP	IBER	IBER	ROCIA	wine grape	N	-	-	Admix	Wine grapes — Iberian Peninsula and Northwest Africa
0.306955	B00EJL8	vinifera	ESP	IBER	IBER	VIJIRIEGA COMUN	wine grape	B	Non-Atrib3	A5	Groupe3	Wine grapes — Iberian Peninsula and Northwest Africa
0.306955	B00EQYY	vinifera	AZE	CAUC	EMCA	Doppel Augen	table grape	B	B3	Non-Atrib-5	Admix	Table grapes
0.306955	B00ER3E	vinifera	GRC	BALP	BALK	Heptakilo	table grape	N	Non-Atrib3	Non-Atrib-5	Groupe2	Table grapes
0.306955	B00ER5E	vinifera	AFG	FEAS	MFEAS	Kandari	table grape	NR	B3	B5	Groupe2	Table grapes
0.307167	B00EJK7	vinifera	#N/A	-	-	CHELVA	wine grape	-	-	-	Admix	Other domesticated grapes
0.307167	B00EQZ0	vinifera	SYR	NEAS	EMCA	Gharbi	wine grape	B	-	-	Admix	Other domesticated grapes
0.307167	B00ER00	vinifera	RUS	RUUK	RUUK	Koz ouzioum	table grape	B	B3	B5	Admix	Table grapes
0.307167	B00ERSF	vinifera	GRC	BALP	BALK	Kontegalo	wine grape	B	Non-Atrib3	Non-Atrib-5	Groupe2	Wine grapes — Balkans and East Europe
0.307379	B00EQXK	vinifera	ITA	ITAP	ITAP	Pardina (Pirovano130)	table grape	B	Non-Atrib3	Non-Atrib-5	Admix	Table grapes
0.307379	B00ERA2	vinifera	HUN	EEUR	BALK	Kadarka	wine grape	N	C3	E5	Groupe4	Wine grapes — Balkans and East Europe
0.307591	B00EQU6	vinifera	ROU	EEUR	BALK	Coarna alba	table grape	B	C3	E5	Admix	Table grapes
0.307591	B00ER9R	vinifera	FRA	WEUR	WCEUR	Fuella nera	wine grape	N	Non-Atrib3	Non-Atrib-5	Admix	Wine grapes — West and Central Europe
0.307591	B00ERS1	vinifera	UZB	FEAS	MFEAS	Taifi Rozovyi	table grape	Rs	B3	B5	Groupe2	Table grapes
0.307591	B00F6NR	vinifera	ESP	IBER	IBER	Fortunato	table grape	B	B3	A5	Admix	Table grapes
0.307804	B00ER30	vinifera	AFG	FEAS	MFEAS	Naose	table grape	Rg	B3	B5	Groupe2	Table grapes
0.308016	B00EQTX	vinifera	ITA	ITAP	ITAP	Nieddera	wine grape	N	Non-Atrib3	Non-Atrib-5	Admix	Other domesticated grapes
0.308016	B00EQXP	vinifera	ROU	EEUR	BALK	Galbena de Odobesti	wine grape	B	C3	E5	Groupe4	Wine grapes — Balkans and East Europe
0.308016	B00EQYW	vinifera	SYR	NEAS	EMCA	Chami abiad	table grape	B	B3	B5	Groupe2	Table grapes
0.308016	B00FQGO	vinifera	GRC	BALP	BALK	BLACK CURRANT	wine grape, table grape, raisin grape	N	Non-Atrib3	Non-Atrib-5	Admix	Other domesticated grapes
0.308228	B00EQSG	vinifera	HUN	EEUR	BALK	Totika	wine grape	N	C3	Non-Atrib-5	Groupe4	Wine grapes — Balkans and East Europe
0.308228	B00EQZE	vinifera	UZB	FEAS	MFEAS	Vassarga bielaia	table grape	B	B3	B5	Admix	Table grapes
0.308228	B00ER1Q	vinifera	GRC	BALP	BALK	Sultanine	table grape	B	B3	B5	Groupe2	Table grapes
0.308228	B00ER4S	vinifera	UZB	FEAS	MFEAS	Nimrang rouge	table grape	Rg	B3	B5	Admix	Table grapes
0.308228	B00ER6P	vinifera	ITA	ITAP	ITAP	Garganega	wine grape, table grape	B	Non-Atrib3	E5	Admix	Other domesticated grapes
0.308228	B00ERCP	vinifera	GRC	BALP	BALK	Attiki	table grape	N	B3	Non-Atrib-5	Groupe2	Table grapes
0.308228	B00ERRC	vinifera	UKR	RUUK	RUUK	Kakourdess Biely	wine grape, table grape	B	B3	Non-Atrib-5	Admix	Other domesticated grapes
0.308228	B00F6PQ	vinifera	RUS	RUUK	RUUK	Gros Colman	table grape	N	C3	Non-Atrib-5	Admix	Table grapes
0.308228	B00FQGM	vinifera	ESP	IBER	IBER	BOCALILLA	wine grape	N	Non-Atrib3	Non-Atrib-5	Admix	Wine grapes — Iberian Peninsula and Northwest Africa
0.308228	B00FQI9	vinifera	ESP	IBER	IBER	MANSÉS DE TIBBUS	wine grape	N	-	-	Admix	Wine grapes — Iberian Peninsula and Northwest Africa
0.308441	B00EQSP	vinifera	HUN	EEUR	BALK	Oreg Kadarka	wine grape	N	C3	E5	Groupe4	Wine grapes — Balkans and East Europe
0.308441	B00EQTR	vinifera	GRC	BALP	BALK	Strophyliatico	wine grape	B	Non-Atrib3	Non-Atrib-5	Admix	Wine grapes — Balkans and East Europe
0.308441	B00EQXF	vinifera	IRN	MEAS	MFEAS	Ahmeh Sal apyrene	table grape	B	B3	B5	Groupe2	Table grapes
0.308441	B00F6OM	vinifera	HUN	EEUR	BALK	Beregi rozsas	wine grape	Rs	C3	E5	Groupe4	Wine grapes — Balkans and East Europe
0.308441	B00FQGV	vinifera	RUS	RUUK	RUUK	RED OHANES	table grape	Rg	-	-	Admix	Table grapes
0.308653	B00EQYX	vinifera	IND	FEAS	MFEAS	Angoor Kalan	table grape	Rs	-	-	Groupe2	Table grapes
0.308653	B00EQZV	vinifera	ROU	EEUR	BALK	Negru mare	wine grape, table grape	N	Non-Atrib3	Non-Atrib-5	Admix	Other domesticated grapes
0.308653	B00FQF0	vinifera	ESP	IBER	IBER	FERNANDELLA	wine grape	N	-	-	Admix	Wine grapes — Iberian Peninsula and Northwest Africa
0.308653	B00FQJH	vinifera	PRT	IBER	IBER	Trincadeira das Pratas	wine grape	B	-	-	Admix	Wine grapes — Iberian Peninsula and Northwest Africa
0.308865	B00ERPX	vinifera	AUT	CEUR	WCEUR	Batttraube	table grape	N	C3	E5	Groupe4	Table grapes
0.308865	B00ERQ2	vinifera	#N/A	-	-	Hoertling Weiss	wine grape	B	-	-	Admix	Other domesticated grapes
0.308865	B00F6P6	vinifera	BGR	EEUR	BALK	Gamza de Varna	wine grape	N	C3	E5	Groupe4	Wine grapes — Balkans and East Europe
0.309077	B00EQZ3	vinifera	UKR	RUUK	RUUK	Kolossie gebirgig	table grape	N	B3	B5	Admix	Table grapes
0.309077	B00F6O3	vinifera	RUS	RUUK	RUUK	Matrassa blanc faux	-	BR	-	-	Admix	Other domesticated grapes
0.309077	B00F6P0	vinifera	GRC	BALP	BALK	Kouroupitsa	wine grape	NR	C3	Non-Atrib-5	Admix	Wine grapes — Balkans and East Europe
0.30929	B00ER07	vinifera	UZB	FEAS	MFEAS	Sourkhak biely	table grape	B	B3	B5	Groupe2	Table grapes
0.30929	B00F6OY	vinifera	RUS	RUUK	RUUK	Agadai	table grape	B	B3	B5	Admix	Table grapes
0.309502	B00ER94	vinifera	ARM	CAUC	EMCA	Aragatzi	table grape	Rs	B3	B5	Groupe2	Table grapes
0.309502	B00ERQH	vinifera	UKR	RUUK	RUUK	Shabash	table grape	B	-	-	Admix	Table grapes
0.309714	B00EJL6	vinifera	ESP	IBER	IBER	SUBIRAT PARANT	wine grape	B	B3	A5	Groupe3	Wine grapes — Iberian Peninsula and Northwest Africa
0.309714	B00ER9S	vinifera	UZB	FEAS	MFEAS	Itchkimar biely	table grape	B	B3	B5	Admix	Table grapes
0.309927	B00EQXM	vinifera	ITA	ITAP	ITAP	Impigno	wine grape	B	Non-Atrib3	Non-Atrib-5	Admix	Other domesticated grapes
0.309927	B00ERSI	vinifera	TUR	CAUC	EMCA	Rumi Ahmar	table grape	Rg	B3	Non-Atrib-5	Groupe2	Table grapes
0.310139	B00EJKB	vinifera	ESP	IBER	IBER	PARELLADA	wine grape	B	Non-Atrib3	Non-Atrib-5	Groupe3	Wine grapes — Iberian Peninsula and Northwest Africa
0.310139	B00ER2T	vinifera	LBN	NEAS	EMCA	Obeidi	table grape	B	B3	Non-Atrib-5	Admix	Table grapes
0.310351	B00EQU2	vinifera	GRC	BALP	BALK	Zakynthino	wine grape	B	C3	E5	Admix	Wine grapes — Balkans and East Europe
0.310351	B00EQU8	vinifera	FRA	WEUR	WCEUR	Gros Bourgogne	wine grape	B	C3	E5	Groupe4	Wine grapes — West and Central Europe
0.310351	B00ER0X	vinifera	ITA	ITAP	ITAP	Grillo	wine grape	B	Non-Atrib3	Non-Atrib-5	Admix	Other domesticated grapes
0.310351	B00ER9V	vinifera	HUN	EEUR	BALK	Harslevelu	wine grape	B	C3	E5	Groupe4	Wine grapes — Balkans and East Europe
0.310563	B00ER03	vinifera	TJK	FEAS	MFEAS	Tagobi	table grape	N	B3	B5	Admix	Table grapes
0.310563	B00ER93	vinifera	URS	RUUK	RUUK	Rannii Vira	table grape	B	B3	B5	Groupe2	Table grapes
0.310563	B00ERBW	vinifera	AZE	CAUC	EMCA	Arna guirna	wine grape	B	Non-Atrib3	Non-Atrib-5	Admix	Other domesticated grapes
0.310563	B00ERCI	vinifera	ROU	EEUR	BALK	Om reu	wine grape	B	C3	E5	Groupe4	Wine grapes — Balkans and East Europe
0.310563	B00F6PK	vinifera	TUR	CAUC	EMCA	Dattier de Beyrouth	table grape	B	Non-Atrib3	Non-Atrib-5	Admix	Table grapes
0.310563	B00FQGX	vinifera	ESP	IBER	IBER	COJONATA	wine grape, table grape	B	-	-	Admix	Other domesticated grapes
0.310776	B00EJLG	vinifera	ESP	IBER	IBER	TREPAT	wine grape	N	Non-Atrib3	Non-Atrib-5	Groupe3	Wine grapes — Iberian Peninsula and Northwest Africa
0.310776	B00EQT5	vinifera	AUT	CEUR	WCEUR	Blank blauer	wine grape	NR	C3	E5	Admix	Wine grapes — West and Central Europe
0.310776	B00EQX7	vinifera	TUR	CAUC	EMCA	Rosaky rose faux	table grape	Rs	Non-Atrib3	Non-Atrib-5	Admix	Table grapes
0.310776	B00EQYS	vinifera	TUN	MAGH	MAGH	Variete d oasis Bou Chemma 46	table grape	BR	Non-Atrib3	Non-Atrib-5	Admix	Table grapes
0.310776	B00ER7L	vinifera	IRN	MEAS	MFEAS	Schiradzouli	table grape	B	B3	Non-Atrib-5	Admix	Table grapes
0.310776	B00ERBM	vinifera	TUR	CAUC	EMCA	Muskule	table grape	B	B3	Non-Atrib-5	Admix	Table grapes
0.310776	B00ERBU	vinifera	TUN	MAGH	MAGH	Rassegui	wine grape, table grape	B	Non-Atrib3	Non-Atrib-5	Admix	Other domesticated grapes
0.310988	B001756	vinifera	GRC	BALP	BALK	Araklinos	wine grape	N	Non-Atrib3	Non-Atrib-5	Admix	Wine grapes — Balkans and East Europe
0.310988	B00EQXV	vinifera	ROU	EEUR	BALK	Tsitsa Kaprei	table grape	B	B3	Non-Atrib-5	Admix	Table grapes
0.310988	B00ERC2	vinifera	LBN	NEAS	EMCA	Assali al arous	table grape	B	B3	B5	Groupe2	Table grapes
0.310988	B00FQFW	vinifera	ESP	IBER	IBER	CANOCAZO	wine grape	B	B3	A5	Groupe3	Wine grapes — Iberian Peninsula and Northwest Africa
0.3112	B00EQXS	vinifera	MAR	MAGH	MAGH	Abouhou	table grape	N	B3	Non-Atrib-5	Groupe2	Table grapes
0.3112	B00EQYR	vinifera	TUR	CAUC	EMCA	Kichmich tcherni	table grape	N	B3	B5	Groupe2	Table grapes
0.3112	B00ER1W	vinifera	GRC	BALP	BALK	Dermatas	wine grape, table grape	B	Non-Atrib3	A5	Admix	Other domesticated grapes
0.3112	B00ERBS	vinifera	MAR	MAGH	MAGH	Bezoul el Aouda	table grape	NR	B3	Non-Atrib-5	Groupe2	Table grapes
0.3112	B00FQH9	vinifera	ESP	IBER	IBER	TURRUNTÉS	wine grape, table grape	B	Non-Atrib3	A5	Admix	Other domesticated grapes
0.3112	B00FQIG	vinifera	ESP	IBER	IBER	MORATE	wine grape	N	-	-	Admix	Wine grapes — Iberian Peninsula and Northwest Africa
0.311413	B00EJJS	vinifera	ESP	IBER	IBER	CALAGRANO	wine grape, table grape	B	Non-Atrib3	A5	Groupe3	Other domesticated grapes
0.311413	B00ER8U	vinifera	GRC	BALP	BALK	Romeico	wine grape	N	Non-Atrib3	E5	Admix	Wine grapes — Balkans and East Europe
0.311413	B00ERR0	vinifera	SRB	BALP	BALK	Braghina	wine grape, table grape	Rs	C3	E5	Groupe4	Other domesticated grapes
0.311625	B00EQZM	vinifera	MAR	MAGH	MAGH	Hadari	table grape	B	B3	Non-Atrib-5	Groupe2	Table grapes
0.311625	B00ER78	vinifera	GRC	BALP	BALK	Aetonychi mavro	table grape	N	Non-Atrib3	Non-Atrib-5	Groupe2	Table grapes
0.311625	B00ERAB	vinifera	SYR	NEAS	EMCA	Assouad Koupti	wine grape	N	B3	B5	Admix	Other domesticated grapes
0.311625	B00ERR6	vinifera	BIH	EEUR	BALK	ZILAVKA	wine grape	B	C3	E5	Admix	Wine grapes — Balkans and East Europe
0.311625	B00FQFZ	vinifera	ESP	IBER	IBER	PEDRO LUIS	wine grape	B	Non-Atrib3	A5	Admix	Wine grapes — Iberian Peninsula and Northwest Africa
0.311625	B00FQHP	vinifera	ESP	IBER	IBER	BENEDICTO	wine grape	N	-	-	Admix	Wine grapes — Iberian Peninsula and Northwest Africa
0.311837	B00F6P1	vinifera	GRC	BALP	BALK	Pseudosyrico	wine grape	NR	-	-	Admix	Wine grapes — Balkans and East Europe
0.312049	B00EQZD	vinifera	LBN	NEAS	EMCA	Zeini abiad	table grape	B	Non-Atrib3	Non-Atrib-5	Groupe2	Table grapes
0.312049	B00ER2K	vinifera	CYP	BALP	BALK	Maratheftico	table grape	N	Non-Atrib3	Non-Atrib-5	Admix	Table grapes
0.312262	B00EQT3	vinifera	YUG	BALP	BALK	Kovidinka	wine grape	Rs	C3	E5	Groupe4	Wine grapes — Balkans and East Europe
0.312262	B00ER12	vinifera	DZA	MAGH	MAGH	Amessasse	wine grape	B	Non-Atrib3	A5	Admix	Wine grapes — Iberian Peninsula and Northwest Africa
0.312474	B00EI55	vinifera	PRT	IBER	IBER	Prunesta rosso violacea	table grape	Rg	Non-Atrib3	Non-Atrib-5	Admix	Table grapes
0.312474	B00EJKV	vinifera	ESP	IBER	IBER	DON MARIANO	table grape	N	B3	A5	Admix	Table grapes
0.312474	B00ERQG	vinifera	HUN	EEUR	BALK	Bakator Roz	wine grape, table grape	Rg	Non-Atrib3	Non-Atrib-5	Admix	Other domesticated grapes
0.312474	B00F6PF	vinifera	SYR	NEAS	EMCA	Achlamiche	table grape	B	B3	B5	Groupe2	Table grapes
0.312686	B00EQZK	vinifera	CYP	BALP	BALK	Verico	table grape	Rg	Non-Atrib3	Non-Atrib-5	Groupe2	Table grapes
0.312686	B00ER7G	vinifera	TUN	MAGH	MAGH	Turki	table grape	Rs	Non-Atrib3	Non-Atrib-5	Admix	Table grapes
0.312686	B00FQFU	vinifera	ESP	IBER	IBER	ALBARRÁS	wine grape	B	-	-	Groupe3	Wine grapes — Iberian Peninsula and Northwest Africa
0.312898	B00FQH1	vinifera	ESP	IBER	IBER	GREC	table grape	B	-	-	Admix	Table grapes
0.313111	B00ER06	vinifera	AZE	CAUC	EMCA	Ag Kiourdach	-	-	-	-	Admix	Other domesticated grapes
0.313111	B00FQIE	vinifera	ESP	IBER	IBER	GABRIELA	wine grape	B	-	-	Groupe3	Wine grapes — Iberian Peninsula and Northwest Africa
0.313535	B00FQGH	vinifera	ESP	IBER	IBER	FERRAL	wine grape, table grape	N	-	-	Groupe3	Other domesticated grapes
0.313748	B00EQTY	vinifera	UKR	RUUK	RUUK	Sorok Let Oktiabria	wine grape	N	Non-Atrib3	Non-Atrib-5	Admix	Other domesticated grapes
0.313748	B00ER52	vinifera	PRT	IBER	IBER	Mourisco tinto	wine grape	N	Non-Atrib3	A5	Admix	Wine grapes — Iberian Peninsula and Northwest Africa
0.313748	B00F6OH	vinifera	ESP	IBER	IBER	Merseguera	wine grape	B	Non-Atrib3	A5	Groupe3	Wine grapes — Iberian Peninsula and Northwest Africa
0.313748	B00FQH0	vinifera	LBY	NEAS	EMCA	ZEINI ABIAD	table grape	B	-	-	Groupe2	Table grapes
0.31396	B00ER0H	vinifera	ESP	IBER	IBER	Danugue	wine grape, table grape	N	B3	A5	Admix	Other domesticated grapes
0.31396	B00ER9M	vinifera	CYP	BALP	BALK	Hebron blanc	wine grape, table grape	B	Non-Atrib3	Non-Atrib-5	Admix	Other domesticated grapes
0.31396	B00ER9W	vinifera	UKR	RUUK	RUUK	Syborskozy	wine grape	B	C3	E5	Admix	Other domesticated grapes
0.31396	B00FQHK	vinifera	ESP	IBER	IBER	ALBILLA	wine grape	B	-	-	Admix	Wine grapes — Iberian Peninsula and Northwest Africa
0.31396	B00FQHZ	vinifera	ESP	IBER	IBER	EPERO DE GALL	wine grape	N	-	-	Groupe3	Wine grapes — Iberian Peninsula and Northwest Africa
0.314172	B00EQU3	vinifera	GRC	BALP	BALK	Ghemera	wine grape	Rg	C3	E5	Admix	Wine grapes — Balkans and East Europe
0.314172	B00ERB2	vinifera	PRT	IBER	IBER	Ferlongo (H 34 49 69)	table grape	N	B3	Non-Atrib-5	Admix	Table grapes
0.314172	B00ERC6	vinifera	URS	RUUK	RUUK	Ag isioum	wine grape, table grape	B	B3	Non-Atrib-5	Admix	Other domesticated grapes
0.314172	B00ERPT	vinifera	#N/A	-	-	Geisdutte Blau 3/7	table grape	N	-	-	Admix	Table grapes
0.314172	B00ERQM	vinifera	TUR	CAUC	EMCA	Razakisi Antep	table grape	B	-	-	Groupe2	Table grapes
0.314172	B00FQI2	vinifera	ESP	IBER	IBER	FUMAT	table grape	Rg	-	-	Groupe3	Table grapes
0.314384	B00EJL3	vinifera	ESP	IBER	IBER	NEGRAMOLL	wine grape	N	Non-Atrib3	Non-Atrib-5	Groupe3	Wine grapes — Iberian Peninsula and Northwest Africa
0.314597	B00ER0K	vinifera	ISR	NEAS	EMCA	Dabouki	table grape	B	B3	B5	Groupe2	Table grapes
0.314809	B00EJJW	vinifera	ESP	IBER	IBER	TEMPRANILLO TINTO	wine grape, table grape	N	Non-Atrib3	A5	Admix	Other domesticated grapes
0.314809	B00FQIB	vinifera	ESP	IBER	IBER	MIGUEL DE ARCO	wine grape	N	-	-	Groupe3	Wine grapes — Iberian Peninsula and Northwest Africa
0.315021	B00EJK6	vinifera	ESP	IBER	IBER	ZALEMA	wine grape	B	Non-Atrib3	A5	Groupe3	Wine grapes — Iberian Peninsula and Northwest Africa
0.315021	B00ER5K	vinifera	ESP	IBER	IBER	Gibi	wine grape	B	B3	A5	Groupe3	Wine grapes — Iberian Peninsula and Northwest Africa
0.315021	B00ERCK	vinifera	TUR	CAUC	EMCA	Chaouch blanc	table grape	B	B3	B5	Admix	Table grapes
0.315021	B00ERSJ	vinifera	#N/A	-	-	Savvatiano	wine grape	N	-	-	Admix	Other domesticated grapes
0.315021	B00ERSK	vinifera	UKR	RUUK	RUUK	Tashli	wine grape, table grape	B	Non-Atrib3	Non-Atrib-5	Admix	Other domesticated grapes
0.315234	B00EI4W	vinifera	ARM	CAUC	EMCA	Ambary	table grape	B	B3	B5	Groupe2	Table grapes
0.315234	B00FQHF	vinifera	ESP	IBER	IBER	CASTELLANO	wine grape	B	-	-	Admix	Wine grapes — Iberian Peninsula and Northwest Africa
0.315446	B00EQZB	vinifera	AZE	CAUC	EMCA	Tavkveri	wine grape	N	B3	B5	Admix	Other domesticated grapes
0.315446	B00ER8Q	vinifera	UZB	FEAS	MFEAS	Baxtiori	wine grape	B	B3	B5	Admix	Other domesticated grapes
0.315446	B00F6OV	vinifera	ARM	CAUC	EMCA	Bidaneh ghelmez	table grape	B	B3	B5	Groupe2	Table grapes
0.315658	B00EQTD	vinifera	GRC	BALP	BALK	Fokiano	wine grape, table grape	NR	Non-Atrib3	Non-Atrib-5	Admix	Other domesticated grapes
0.315658	B00F6P2	vinifera	TUR	CAUC	EMCA	Peygamber uzumu	table grape	B	Non-Atrib3	Non-Atrib-5	Groupe2	Table grapes
0.315658	B00FQGW	vinifera	ESP	IBER	IBER	DE CILINDRO	table grape	B	-	-	Admix	Table grapes
0.315658	B00FQIA	vinifera	ESP	IBER	IBER	PLATEADO	wine grape	B	B3	A5	Admix	Wine grapes — Iberian Peninsula and Northwest Africa
0.31587	B00EJKE	vinifera	ESP	IBER	IBER	MALVAR	wine grape, table grape	B	B3	A5	Groupe3	Other domesticated grapes
0.31587	B00EJL7	vinifera	ESP	IBER	IBER	VALENCI NEGRO	wine grape	N	Non-Atrib3	A5	Admix	Wine grapes — Iberian Peninsula and Northwest Africa
0.31587	B00ER05	vinifera	BGR	EEUR	BALK	Sultanina de Bulgarie	table grape	B	B3	B5	Groupe2	Table grapes
0.31587	B00ER95	vinifera	TUR	CAUC	EMCA	Papaskarasi	wine grape	N	C3	E5	Groupe4	Other domesticated grapes
0.31587	B00ERBP	vinifera	ARM	CAUC	EMCA	Mskhali	wine grape, table grape	B	B3	Non-Atrib-5	Admix	Other domesticated grapes
0.31587	B00FQFX	vinifera	ESP	IBER	IBER	CASTILLO DE ARCOS	wine grape	B	-	-	Groupe3	Wine grapes — Iberian Peninsula and Northwest Africa
0.31587	B00FQHX	vinifera	ESP	IBER	IBER	ALBILLO	wine grape, table grape	B	-	-	Admix	Other domesticated grapes
0.316083	B00EQZC	vinifera	ITA	ITAP	ITAP	Baresana (Korithi aspro)	table grape	B	Non-Atrib3	Non-Atrib-5	Groupe2	Table grapes
0.316083	B00ER0O	vinifera	SYR	NEAS	EMCA	Doight du neigne	table grape	NR	B3	Non-Atrib-5	Groupe2	Table grapes
0.316083	B00ER4J	vinifera	ESP	IBER	IBER	Moravia agria	wine grape	N	-	-	Admix	Wine grapes — Iberian Peninsula and Northwest Africa
0.316083	B00ERRW	vinifera	UKR	RUUK	RUUK	Coarna Rosie	table grape	B	-	-	Admix	Table grapes
0.316083	B00FQEZ	vinifera	ESP	IBER	IBER	ALICANTI	wine grape	B	-	-	Admix	Wine grapes — Iberian Peninsula and Northwest Africa
0.316295	B00ER8B	vinifera	FRA	WEUR	WCEUR	Alicante Henri Bouschet	wine grape	N	Non-Atrib3	Non-Atrib-5	Admix	Wine grapes — West and Central Europe
0.316507	B00ER0E	vinifera	MAR	MAGH	MAGH	Darkaia noir	table grape	N	B3	Non-Atrib-5	Admix	Table grapes
0.316719	B00EQZ8	vinifera	TUR	CAUC	EMCA	Öküz gözü faux	table grape	B	B3	B5	Admix	Table grapes
0.316932	B00ERAJ	vinifera	PRT	IBER	IBER	Bastardo espanhol	wine grape, table grape	N	Non-Atrib3	Non-Atrib-5	Admix	Other domesticated grapes
0.316932	B00FQJ0	vinifera	ESP	IBER	IBER	SABATÉ	wine grape, table grape	N	Non-Atrib3	A5	Admix	Other domesticated grapes
0.317144	B00EJK9	vinifera	ESP	IBER	IBER	DERECHERO DE MUNIESA	wine grape, table grape	N	Non-Atrib3	Non-Atrib-5	Groupe3	Other domesticated grapes
0.317144	B00EQXU	vinifera	FRA	WEUR	WCEUR	Olivette rose	table grape	Rg	B3	Non-Atrib-5	Admix	Table grapes
0.317144	B00FQGC	vinifera	ESP	IBER	IBER	ALEDO REAL	table grape	B	-	-	Admix	Table grapes
0.317144	B00FQGK	vinifera	#N/A	-	-	NORE	table grape	N	-	-	Admix	Table grapes
0.317144	B00FQGS	vinifera	ESP	IBER	IBER	NEGRA DORADA	table grape	Rg	-	-	Groupe2	Table grapes
0.317144	B00FQIV	vinifera	ESP	IBER	IBER	RAYADA MELONERA	wine grape	N	-	-	Admix	Wine grapes — Iberian Peninsula and Northwest Africa
0.317356	B00EQYP	vinifera	UKR	RUUK	RUUK	Koutlaksky belyi	wine grape, table grape	Rs	B3	Non-Atrib-5	Groupe2	Other domesticated grapes
0.317356	B00ER39	vinifera	SYR	NEAS	EMCA	Hweidi	table grape	B	B3	Non-Atrib-5	Groupe2	Table grapes
0.317569	B00EJKS	vinifera	ESP	IBER	IBER	PLANTA NOVA	table grape	B	Non-Atrib3	Non-Atrib-5	Admix	Table grapes
0.317569	B00ER7B	vinifera	ESP	IBER	IBER	Malvar	wine grape, table grape	B	Non-Atrib3	A5	Groupe3	Other domesticated grapes
0.317781	B00EQSN	vinifera	HUN	EEUR	BALK	Hagnos Zold	table grape	B	C3	E5	Admix	Table grapes
0.317781	B00FQGU	vinifera	ESP	IBER	IBER	TORRALBA	wine grape	N	-	-	Groupe3	Wine grapes — Iberian Peninsula and Northwest Africa
0.317993	B00EQTI	vinifera	ITA	ITAP	ITAP	Bianco d Alessano	wine grape	B	Non-Atrib3	Non-Atrib-5	Admix	Other domesticated grapes
0.317993	B00ER0B	vinifera	SYR	NEAS	EMCA	Asswad Abou Khisle	table grape	N	B3	B5	Groupe2	Table grapes
0.317993	B00ERAE	vinifera	LBN	NEAS	EMCA	Kasoufi de la Bekaa	wine grape	B	B3	Non-Atrib-5	Groupe2	Other domesticated grapes
0.317993	B00FQHQ	vinifera	ESP	IBER	IBER	BORBA	wine grape	B	-	-	Groupe3	Wine grapes — Iberian Peninsula and Northwest Africa
0.31863	B00F6ON	vinifera	SCG	BALP	BALK	Prokupac	wine grape	N	C3	E5	Groupe4	Wine grapes — Balkans and East Europe
0.318842	B00EQZL	vinifera	GRC	BALP	BALK	Tachtas	wine grape, table grape	B	Non-Atrib3	Non-Atrib-5	Groupe2	Other domesticated grapes
0.319055	B00EQZQ	vinifera	TUN	MAGH	MAGH	Khalt	wine grape	B	B3	Non-Atrib-5	Admix	Wine grapes — Iberian Peninsula and Northwest Africa
0.319055	B00FQGG	vinifera	ESP	IBER	IBER	ROYAL	wine grape, table grape, raisin grape	Rg	B3	A5	Admix	Other domesticated grapes
0.319267	B00EJKF	vinifera	ESP	IBER	IBER	VERDEJO	wine grape	B	-	-	Groupe3	Wine grapes — Iberian Peninsula and Northwest Africa
0.319267	B00ER0M	vinifera	SYR	NEAS	EMCA	Ahmar Derani	table grape	Rg	B3	Non-Atrib-5	Admix	Table grapes
0.319479	B00EJKP	vinifera	ESP	IBER	IBER	JUAN IBANEZ	wine grape	N	-	-	Groupe3	Wine grapes — Iberian Peninsula and Northwest Africa
0.319479	B00EJL9	vinifera	ESP	IBER	IBER	DOMINGA	table grape	B	B3	Non-Atrib-5	Admix	Table grapes
0.319479	B00ER85	vinifera	ROU	EEUR	BALK	Victoria	table grape	B	Non-Atrib3	Non-Atrib-5	Admix	Table grapes
0.319904	B00EQZI	vinifera	ISR	NEAS	EMCA	Assoued kere	table grape	B	B3	B5	Groupe2	Table grapes
0.320116	B00FQJ1	vinifera	ESP	IBER	IBER	TARRAGONI	wine grape	B	Non-Atrib3	Non-Atrib-5	Groupe3	Wine grapes — Iberian Peninsula and Northwest Africa
0.320328	B00ER0L	vinifera	URS	RUUK	RUUK	Kizil sapak faux	wine grape	N	B3	B5	Admix	Other domesticated grapes
0.320965	B00CW9C	vinifera	ESP	IBER	IBER	Carignan noir	wine grape	N	Non-Atrib3	Non-Atrib-5	Admix	Wine grapes — Iberian Peninsula and Northwest Africa
0.320965	B00FQG4	vinifera	MAR	MAGH	MAGH	EL GOUZ	table grape	B	B3	Non-Atrib-5	Groupe2	Table grapes
0.321177	B00EJLS	vinifera	ESP	IBER	IBER	NEGRA COMUN	wine grape	N	-	-	Admix	Wine grapes — Iberian Peninsula and Northwest Africa
0.321602	B00FQF9	vinifera	ESP	IBER	IBER	CALAGRANO	wine grape	N	-	-	Groupe3	Wine grapes — Iberian Peninsula and Northwest Africa
0.321814	B00ERAI	vinifera	DEU	CEUR	WCEUR	Wildrebe von Bauer	wine grape	N	Non-Atrib3	Non-Atrib-5	Admix	Wine grapes — West and Central Europe
0.321814	B00F6PX	vinifera	FRA	WEUR	WCEUR	Ouliven	table grape	N	Non-Atrib3	Non-Atrib-5	Admix	Table grapes
0.322451	B00ER7D	vinifera	PRT	IBER	IBER	Diagalves	wine grape, table grape	B	B3	A5	Admix	Other domesticated grapes
0.322663	B00F6PD	vinifera	RUS	RUUK	RUUK	Ak ouzioum tagapskii	wine grape	B	B3	Non-Atrib-5	Groupe2	Other domesticated grapes
0.322663	B00FQGJ	vinifera	ESP	IBER	IBER	JERONIMO DE TUDELA	wine grape, table grape	Rs	-	-	Admix	Other domesticated grapes
0.3233	B00175C	vinifera	ISR	NEAS	EMCA	Medouar	-	-	B3	B5	Groupe2	Other domesticated grapes
0.3233	B00ER0C	vinifera	UZB	FEAS	MFEAS	Katta kourgan	table grape	B	B3	B5	Groupe2	Table grapes
0.3233	B00F6OT	vinifera	MAR	MAGH	MAGH	Blanc de Rhafsai	table grape	B	B3	A5	Admix	Table grapes
0.323512	B00EJK3	vinifera	ESP	IBER	IBER	Aledo	table grape	B	Non-Atrib3	A5	Admix	Table grapes
0.323512	B00F6PL	vinifera	ESP	IBER	IBER	Valenci blanco	table grape	B	B3	A5	Groupe3	Table grapes
0.323725	B00ERA4	vinifera	LBN	NEAS	EMCA	Assouad karech	wine grape	N	B3	B5	Groupe2	Other domesticated grapes
0.323937	B00EQZZ	vinifera	IRN	MEAS	MFEAS	Peikani	table grape	N	B3	B5	Admix	Table grapes
0.323937	B00FQGB	vinifera	ESP	IBER	IBER	LUISA BLANCA	wine grape	B	-	-	Admix	Wine grapes — Iberian Peninsula and Northwest Africa
0.324786	B00ER0I	vinifera	ESP	IBER	IBER	Molinera gorda	table grape	Rg	B3	A5	Admix	Table grapes
0.326272	B00ERA9	vinifera	DZA	MAGH	MAGH	Mayorquin	wine grape, table grape	B	B3	A5	Groupe3	Other domesticated grapes
0.326484	B00FQIZ	vinifera	ESP	IBER	IBER	ROJAL BLANCO	wine grape	B	Non-Atrib3	Non-Atrib-5	Groupe3	Wine grapes — Iberian Peninsula and Northwest Africa
0.326697	B00FQFI	vinifera	PRT	IBER	IBER	AGUA SANTA	wine grape	N	-	-	Admix	Wine grapes — Iberian Peninsula and Northwest Africa
0.327121	B00ER7X	vinifera	TKM	FEAS	MFEAS	Kara ouzume Aschkhabadsky	wine grape, table grape	N	B3	B5	Admix	Other domesticated grapes
0.328395	B00FQI5	vinifera	ESP	IBER	IBER	BLANCO RECIO	wine grape	B	Non-Atrib3	A5	Admix	Wine grapes — Iberian Peninsula and Northwest Africa
0.328607	B00FQH5	vinifera	ESP	IBER	IBER	PALOTE	wine grape	B	-	-	Admix	Wine grapes — Iberian Peninsula and Northwest Africa
0.329668	B00FQJ5	vinifera	ESP	IBER	IBER	VIDADILLO	wine grape	N	-	-	Admix	Wine grapes — Iberian Peninsula and Northwest Africa
0.329881	B00FQGD	vinifera	#N/A	-	-	ALMERIA NERA	table grape	N	-	-	Admix	Table grapes
0.331154	B00FQGN	vinifera	ESP	IBER	IBER	OJO DE BUEY	table grape	N	-	-	Admix	Table grapes
0.331367	B00ER13	vinifera	ESP	IBER	IBER	Bobal	wine grape	N	Non-Atrib3	A5	Admix	Wine grapes — Iberian Peninsula and Northwest Africa
0.33264	B00FQFC	vinifera	ESP	IBER	IBER	ROJAL	wine grape	N	-	-	Admix	Wine grapes — Iberian Peninsula and Northwest Africa
0.332853	B00FQF2	vinifera	ESP	IBER	IBER	FORCALLAT	wine grape	B	Non-Atrib3	Non-Atrib-5	Admix	Wine grapes — Iberian Peninsula and Northwest Africa
0.333489	B00ER8C	vinifera	ISR	NEAS	EMCA	Odem (Spiegel Roy 2/71 16)	table grape	Rg	B3	B5	Groupe2	Table grapes
0.338584	B00FQ54	vinifera	ESP	IBER	IBER	CA 10.1	wine grape	N	-	-	Groupe3	Wine grapes — Iberian Peninsula and Northwest Africa

## Sheet: P57
Grotta di Pertosa_P57	Compared_sample	Species	Country	Region	PopGroup	Name	TypeGrape	BerryColor	Bacilieri3	Bacilieri5	Admix	Ramos_groups	Site
0	Grotta di Pertosa_P57	Archaeological				Grotta di Pertosa							Grotta di Pertosa
0.211076	R-MDV14_04	Archaeological				Mas de Vignoles 14 (Nîmes, France)							France
0.21167	R-MDV14_09	Archaeological				Mas de Vignoles 14 (Nîmes, France)							France
0.215232	B00F6PJ	vinifera	GRC	BALP	BALK	Muscat a petits grains blancs	wine grape	B	C3	D5	Admix	Wine grapes — Balkans and East Europe
0.22014	B00FQF7	vinifera	ESP	IBER	IBER	PRIETO PICUDO BLANCO	wine grape	B	-	-	Admix	Wine grapes — Iberian Peninsula and Northwest Africa
0.225573	B00FQJ6	vinifera	ESP	IBER	IBER	TINTA FEMIA DE ALDÁN	wine grape	N	-	-	Admix	Wine grapes — Iberian Peninsula and Northwest Africa
0.229254	B00EQZQ	vinifera	TUN	MAGH	MAGH	Khalt	wine grape	B	B3	Non-Atrib-5	Admix	Wine grapes — Iberian Peninsula and Northwest Africa
0.229254	B00ERPI	vinifera	BAL	CEUR	WCEUR	Rosenmuskateller	wine grape, table grape	N	-	-	Admix	Other domesticated grapes
0.229353	M-MDV12_05	Archaeological											France
0.230481	B00ER69	vinifera	ITA	ITAP	ITAP	Rossignola	wine grape	N	Non-Atrib3	Non-Atrib-5	Admix	Other domesticated grapes
0.231357	B00ER1W	vinifera	GRC	BALP	BALK	Dermatas	wine grape, table grape	B	Non-Atrib3	A5	Admix	Other domesticated grapes
0.232409	B00F6OW	vinifera	MAR	MAGH	MAGH	Plant du Maroc E (Collection Meknes)	table grape	N	B3	Non-Atrib-5	Admix	Table grapes
0.232584	B00EJLF	vinifera	ESP	IBER	IBER	SUMOLL	wine grape	N	Non-Atrib3	Non-Atrib-5	Groupe3	Wine grapes — Iberian Peninsula and Northwest Africa
0.23311	B00EQTA	vinifera	ROU	EEUR	BALK	Rosa menna di vacca	table grape	Rg	C3	Non-Atrib-5	Admix	Table grapes
0.233285	B00FQG3	vinifera	ESP	IBER	IBER	FONDO DE ORZA	table grape	B	Non-Atrib3	Non-Atrib-5	Admix	Table grapes
0.23346	B00FQGZ	vinifera	ITA	ITAP	ITAP	CONCA DORO	table grape	B	-	-	Admix	Table grapes
0.233636	B00EJKR	vinifera	ESP	IBER	IBER	PLANTA MULA	wine grape, table grape	N	B3	A5	Admix	Other domesticated grapes
0.233986	B00ERRB	vinifera	AUT	CEUR	WCEUR	Pekasore	wine grape, table grape	B	-	-	Admix	Other domesticated grapes
0.233986	B00FQIU	vinifera	ESP	IBER	IBER	SALVADOR	wine grape	B	-	-	Admix	Wine grapes — Iberian Peninsula and Northwest Africa
0.234337	B00EQXM	vinifera	ITA	ITAP	ITAP	Impigno	wine grape	B	Non-Atrib3	Non-Atrib-5	Admix	Other domesticated grapes
0.235038	B00FQI3	vinifera	ESP	IBER	IBER	MANSÉS DE CAPDELL	wine grape	N	A3	Non-Atrib-5	Admix	Wine grapes — Iberian Peninsula and Northwest Africa
0.235213	B00FQJ0	vinifera	ESP	IBER	IBER	SABATÉ	wine grape, table grape	N	Non-Atrib3	A5	Admix	Other domesticated grapes
0.235914	B00EI5C	vinifera	CHE	CEUR	WCEUR	Amigne	wine grape	B	Non-Atrib3	Non-Atrib-5	Admix	Wine grapes — West and Central Europe
0.23644	B00ER8T	vinifera	TUR	CAUC	EMCA	Glycostaphyllo	wine grape	Rg	Non-Atrib3	Non-Atrib-5	Admix	Other domesticated grapes
0.236615	B00EQXL	vinifera	#N/A	-	-	Muscat d Alexandrie	wine grape, table grape	B	C3	D5	Admix	Other domesticated grapes
0.236615	B00ERAH	vinifera	FRA	WEUR	WCEUR	Sauvaget noir	wine grape, table grape	N	Non-Atrib3	Non-Atrib-5	Admix	Other domesticated grapes
0.236615	B00F6OQ	vinifera	HRV	BALP	BALK	Plavina crna	wine grape	N	C3	E5	Admix	Wine grapes — Balkans and East Europe
0.236791	B00EQXB	vinifera	ITA	ITAP	ITAP	Moscato di Terracina	wine grape, table grape	B	Non-Atrib3	Non-Atrib-5	Admix	Other domesticated grapes
0.237189	R-LLE_08	Archaeological											France
0.237316	B00FQF0	vinifera	ESP	IBER	IBER	FERNANDELLA	wine grape	N	-	-	Admix	Wine grapes — Iberian Peninsula and Northwest Africa
0.237492	B00EQT8	vinifera	HRV	BALP	BALK	Ruzevina	wine grape, table grape	B	C3	E5	Admix	Other domesticated grapes
0.237667	B00ER9Y	vinifera	TUN	MAGH	MAGH	Muscat d Istamboul	wine grape	B	Non-Atrib3	Non-Atrib-5	Admix	Wine grapes — Iberian Peninsula and Northwest Africa
0.238017	B00EQZP	vinifera	MAR	MAGH	MAGH	Azizi el Jaia	table grape	B	B3	A5	Admix	Table grapes
0.238193	B00EQZ9	vinifera	GRC	BALP	BALK	Plyto	wine grape, table grape	B	B3	Non-Atrib-5	Admix	Other domesticated grapes
0.238193	B00F6PP	vinifera	MAR	MAGH	MAGH	Black Morocco	table grape	N	Non-Atrib3	Non-Atrib-5	Admix	Table grapes
0.238193	B00FQIP	vinifera	ESP	IBER	IBER	PERRUNA	wine grape	B	Non-Atrib3	A5	Admix	Wine grapes — Iberian Peninsula and Northwest Africa
0.238368	B00EQVB	vinifera	CHE	CEUR	WCEUR	Humagne blanc	wine grape	B	-	-	Admix	Wine grapes — West and Central Europe
0.238543	B00ER4M	vinifera	FRA	WEUR	WCEUR	Verjus	table grape	B	Non-Atrib3	Non-Atrib-5	Admix	Table grapes
0.238706	R-HW70_18	Archaeological											France
0.238719	B00FQJN	vinifera	ESP	IBER	IBER	FRASCO	wine grape	N	Non-Atrib3	Non-Atrib-5	Admix	Wine grapes — Iberian Peninsula and Northwest Africa
0.238894	B00FQH7	vinifera	ESP	IBER	IBER	CALLET	wine grape	N	Non-Atrib3	Non-Atrib-5	Admix	Wine grapes — Iberian Peninsula and Northwest Africa
0.238933	R-HW71_17	Archaeological											France
0.239069	B00EQXH	vinifera	ITA	ITAP	ITAP	Primitivo	wine grape	N	Non-Atrib3	Non-Atrib-5	Admix	Other domesticated grapes
0.239069	B00FQGF	vinifera	ESP	IBER	IBER	TETA DE VACA	wine grape, table grape	N	-	-	Admix	Other domesticated grapes
0.239244	B00ER1Y	vinifera	MAR	MAGH	MAGH	Tini	table grape	Rg	B3	A5	Admix	Table grapes
0.23942	B00EQTC	vinifera	GRC	BALP	BALK	Karitsiotis	wine grape	N	Non-Atrib3	E5	Groupe4	Wine grapes — Balkans and East Europe
0.23942	B00ER55	vinifera	#N/A	-	-	Houssein rouge	table grape	NR	B3	B5	Groupe2	Table grapes
0.23942	B00ERCD	vinifera	ITA	ITAP	ITAP	Albaranzeuli bianco	wine grape	B	Non-Atrib3	Non-Atrib-5	Admix	Other domesticated grapes
0.239595	B00FQGW	vinifera	ESP	IBER	IBER	DE CILINDRO	table grape	B	-	-	Admix	Table grapes
0.239711	R-LLE_14	Archaeological											France
0.239945	B00EJJS	vinifera	ESP	IBER	IBER	CALAGRANO	wine grape, table grape	B	Non-Atrib3	A5	Groupe3	Other domesticated grapes
0.239945	B00ERCN	vinifera	ESP	IBER	IBER	Ribote rose	wine grape	Rs	Non-Atrib3	Non-Atrib-5	Admix	Wine grapes — Iberian Peninsula and Northwest Africa
0.240024	Grotta di Pertosa_P50	Archaeological											Grotta di Pertosa
0.240296	B00FQJ7	vinifera	ESP	IBER	IBER	SALCENO BLANCO	wine grape	B	-	-	Admix	Wine grapes — Iberian Peninsula and Northwest Africa
0.240471	B00EQT5	vinifera	AUT	CEUR	WCEUR	Blank blauer	wine grape	NR	C3	E5	Admix	Wine grapes — West and Central Europe
0.240471	B00EQYS	vinifera	TUN	MAGH	MAGH	Variete d oasis Bou Chemma 46	table grape	BR	Non-Atrib3	Non-Atrib-5	Admix	Table grapes
0.240643	R-LLE_13	Archaeological											France
0.240822	B00FQJA	vinifera	PRT	IBER	IBER	Arinto	wine grape	B	Non-Atrib3	Non-Atrib-5	Admix	Wine grapes — Iberian Peninsula and Northwest Africa
0.240916	M-MDV12_02	Archaeological											France
0.241348	B00FQFW	vinifera	ESP	IBER	IBER	CANOCAZO	wine grape	B	B3	A5	Groupe3	Wine grapes — Iberian Peninsula and Northwest Africa
0.241523	B00ERPS	vinifera	#N/A	-	-	??? 13/2	wine grape, table grape	G	-	-	Admix	Other domesticated grapes
0.241698	B00174Y	vinifera	ROU	EEUR	BALK	Orlovi nogti	table grape	B	Non-Atrib3	Non-Atrib-5	Admix	Table grapes
0.241698	B00ERAR	vinifera	GRC	BALP	BALK	Zante blanc (Collection Ravaz)	wine grape	B	Non-Atrib3	Non-Atrib-5	Admix	Wine grapes — Balkans and East Europe
0.241873	B00ER6M	vinifera	ESP	IBER	IBER	Mourvedre	wine grape	N	Non-Atrib3	Non-Atrib-5	Admix	Wine grapes — Iberian Peninsula and Northwest Africa
0.241873	B00F6OA	vinifera	ITA	ITAP	ITAP	Brachetto	wine grape	N	Non-Atrib3	Non-Atrib-5	Admix	Other domesticated grapes
0.242049	B00ER8L	vinifera	GRC	BALP	BALK	Voudomato	wine grape	N	Non-Atrib3	Non-Atrib-5	Admix	Wine grapes — Balkans and East Europe
0.242049	B00ER9R	vinifera	FRA	WEUR	WCEUR	Fuella nera	wine grape	N	Non-Atrib3	Non-Atrib-5	Admix	Wine grapes — West and Central Europe
0.242224	B00EQT9	vinifera	HRV	BALP	BALK	Posip bijeli	wine grape	B	Non-Atrib3	Non-Atrib-5	Admix	Wine grapes — Balkans and East Europe
0.242575	B00EQSC	vinifera	ROU	EEUR	BALK	Sasca (Collection Ravaz)	wine grape	BR	C3	E5	Admix	Wine grapes — Balkans and East Europe
0.242575	B00EQZ0	vinifera	SYR	NEAS	EMCA	Gharbi	wine grape	B	-	-	Admix	Other domesticated grapes
0.24275	B00EI4O	vinifera	FRA	WEUR	WCEUR	Poulsard	wine grape	N	A3	Non-Atrib-5	Admix	Wine grapes — West and Central Europe
0.24275	B00EQZ1	vinifera	TUN	MAGH	MAGH	Graeco	wine grape	B	B3	A5	Admix	Wine grapes — Iberian Peninsula and Northwest Africa
0.24275	B00ERRM	vinifera	AZE	CAUC	EMCA	Shafei	table grape	B	-	-	Groupe4	Table grapes
0.2431	B00EQV7	vinifera	FRA	WEUR	WCEUR	Mondeuse blanche	wine grape	B	A3	C5	Admix	Wine grapes — West and Central Europe
0.2431	B00FQIT	vinifera	ESP	IBER	IBER	MASACAMPS	wine grape	B	Non-Atrib3	Non-Atrib-5	Groupe3	Wine grapes — Iberian Peninsula and Northwest Africa
0.243276	B00ERR6	vinifera	BIH	EEUR	BALK	ZILAVKA	wine grape	B	C3	E5	Admix	Wine grapes — Balkans and East Europe
0.243276	B00F6O8	vinifera	HUN	EEUR	BALK	Reine des Vignes	table grape	B	Non-Atrib3	D5	Admix	Table grapes
0.243451	B00CW9D	vinifera	ITA	ITAP	ITAP	Malvasia di Sardegna	wine grape	B	Non-Atrib3	Non-Atrib-5	Admix	Other domesticated grapes
0.243801	B00EQSN	vinifera	HUN	EEUR	BALK	Hagnos Zold	table grape	B	C3	E5	Admix	Table grapes
0.243801	B00ER0H	vinifera	ESP	IBER	IBER	Danugue	wine grape, table grape	N	B3	A5	Admix	Other domesticated grapes
0.243801	B00ERSC	vinifera	RUS	RUUK	RUUK	Shtur Angur	table grape; raisin grape	Rg	-	-	Groupe2	Other domesticated grapes
0.243977	B00EQX7	vinifera	TUR	CAUC	EMCA	Rosaky rose faux	table grape	Rs	Non-Atrib3	Non-Atrib-5	Admix	Table grapes
0.243977	B00ER1C	vinifera	MAR	MAGH	MAGH	Outanant	wine grape	B	B3	Non-Atrib-5	Admix	Wine grapes — Iberian Peninsula and Northwest Africa
0.243977	B00ERAC	vinifera	AZE	CAUC	EMCA	Baian Schirei	wine grape	B	B3	B5	Admix	Other domesticated grapes
0.243977	B00FQJ9	vinifera	PRT	IBER	IBER	Antão Vaz	wine grape	B	Non-Atrib3	A5	Admix	Wine grapes — Iberian Peninsula and Northwest Africa
0.244152	B00EQSL	vinifera	ITA	ITAP	ITAP	Caprugnone	table grape	N	Non-Atrib3	Non-Atrib-5	Admix	Table grapes
0.244152	B00EQYY	vinifera	AZE	CAUC	EMCA	Doppel Augen	table grape	B	B3	Non-Atrib-5	Admix	Table grapes
0.244152	B00ER7I	vinifera	ITA	ITAP	ITAP	Calabrese (Nero d Avola)	wine grape	N	Non-Atrib3	Non-Atrib-5	Admix	Other domesticated grapes
0.244152	B00F6NQ	vinifera	ESP	IBER	IBER	Plant de Vic 98 N 3 (Collection Torres S.A.)	wine grape	N	Non-Atrib3	Non-Atrib-5	Admix	Wine grapes — Iberian Peninsula and Northwest Africa
0.244327	B00EQSM	vinifera	UKR	RUUK	RUUK	Mourvedre Goule	wine grape	N	Non-Atrib3	Non-Atrib-5	Admix	Other domesticated grapes
0.244327	B00ER0M	vinifera	SYR	NEAS	EMCA	Ahmar Derani	table grape	Rg	B3	Non-Atrib-5	Admix	Table grapes
0.244327	B00F6PQ	vinifera	RUS	RUUK	RUUK	Gros Colman	table grape	N	C3	Non-Atrib-5	Admix	Table grapes
0.244327	B00FQI9	vinifera	ESP	IBER	IBER	MANSÉS DE TIBBUS	wine grape	N	-	-	Admix	Wine grapes — Iberian Peninsula and Northwest Africa
0.244503	B00EQZ7	vinifera	ITA	ITAP	ITAP	Nero grosso	wine grape	N	Non-Atrib3	Non-Atrib-5	Admix	Other domesticated grapes
0.244503	B00ER9O	vinifera	ITA	ITAP	ITAP	Grignolino	wine grape	N	Non-Atrib3	Non-Atrib-5	Admix	Other domesticated grapes
0.244503	B00ERA0	vinifera	PRT	IBER	IBER	Rabigato du Douro	wine grape	B	Non-Atrib3	Non-Atrib-5	Admix	Wine grapes — Iberian Peninsula and Northwest Africa
0.244853	B00F6P0	vinifera	GRC	BALP	BALK	Kouroupitsa	wine grape	NR	C3	Non-Atrib-5	Admix	Wine grapes — Balkans and East Europe
0.245028	B00EQSE	vinifera	RUS	RUUK	RUUK	Starinky	wine grape	B	Non-Atrib3	Non-Atrib-5	Admix	Other domesticated grapes
0.245028	B00EQT1	vinifera	ITA	ITAP	ITAP	Bonamico	wine grape	N	Non-Atrib3	Non-Atrib-5	Admix	Other domesticated grapes
0.245204	B00CW9C	vinifera	ESP	IBER	IBER	Carignan noir	wine grape	N	Non-Atrib3	Non-Atrib-5	Admix	Wine grapes — Iberian Peninsula and Northwest Africa
0.245204	B00ER7Z	vinifera	GRC	BALP	BALK	Ampelakiotico galano	wine grape	N	Non-Atrib3	Non-Atrib-5	Admix	Wine grapes — Balkans and East Europe
0.245379	B00EQZX	vinifera	ARM	CAUC	EMCA	Arakseni tcherni	table grape	N	B3	Non-Atrib-5	Admix	Table grapes
0.245379	B00F6P7	vinifera	ARM	CAUC	EMCA	Voskeat	wine grape	B	Non-Atrib3	Non-Atrib-5	Admix	Other domesticated grapes
0.245379	B00FQHV	vinifera	ESP	IBER	IBER	CUATENDRI	wine grape	N	Non-Atrib3	Non-Atrib-5	Admix	Wine grapes — Iberian Peninsula and Northwest Africa
0.245379	B00FQJI	vinifera	PRT	IBER	IBER	Viosinho	wine grape	B	Non-Atrib3	Non-Atrib-5	Admix	Wine grapes — Iberian Peninsula and Northwest Africa
0.245554	B00EQTU	vinifera	ROU	EEUR	BALK	Galbena uriasa	wine grape	B	-	-	Groupe4	Wine grapes — Balkans and East Europe
0.245554	B00EQZ3	vinifera	UKR	RUUK	RUUK	Kolossie gebirgig	table grape	N	B3	B5	Admix	Table grapes
0.245554	B00ERSJ	vinifera	#N/A	-	-	Savvatiano	wine grape	N	-	-	Admix	Other domesticated grapes
0.245729	B00EI5B	vinifera	TUN	MAGH	MAGH	Bezoul el Kelba	table grape	B	Non-Atrib3	Non-Atrib-5	Admix	Table grapes
0.245729	B00EQZH	vinifera	ESP	IBER	IBER	Teta de Vaca	table grape	B	-	-	Admix	Table grapes
0.245729	B00ER12	vinifera	DZA	MAGH	MAGH	Amessasse	wine grape	B	Non-Atrib3	A5	Admix	Wine grapes — Iberian Peninsula and Northwest Africa
0.245729	B00F6QR	vinifera	GEO	CAUC	EMCA	Adreuli skelkana	-	-	-	-	Admix	Other domesticated grapes
0.245905	B00EQU4	vinifera	ITA	ITAP	ITAP	Moscato giallo	wine grape, table grape	B	Non-Atrib3	Non-Atrib-5	Admix	Other domesticated grapes
0.245905	B00EQZ2	vinifera	UZB	FEAS	MFEAS	Khoussaine blanc	table grape	B	B3	B5	Groupe2	Table grapes
0.24608	B00EJJW	vinifera	ESP	IBER	IBER	TEMPRANILLO TINTO	wine grape, table grape	N	Non-Atrib3	A5	Admix	Other domesticated grapes
0.24608	B00FQG9	vinifera	TUR	CAUC	EMCA	CHAOUCH ROSE	table grape	Rs	Non-Atrib3	Non-Atrib-5	Admix	Table grapes
0.24643	B00EQVI	vinifera	CHE	CEUR	WCEUR	Landroter (Cornalin du Valais)	wine grape	N	A3	C5	Admix	Wine grapes — West and Central Europe
0.24643	B00ERQG	vinifera	HUN	EEUR	BALK	Bakator Roz	wine grape, table grape	Rg	Non-Atrib3	Non-Atrib-5	Admix	Other domesticated grapes
0.24643	B00ERR0	vinifera	SRB	BALP	BALK	Braghina	wine grape, table grape	Rs	C3	E5	Groupe4	Other domesticated grapes
0.246606	B00ERA6	vinifera	CHE	CEUR	WCEUR	Bondola	wine grape	N	A3	Non-Atrib-5	Admix	Wine grapes — West and Central Europe
0.246606	B00F6OM	vinifera	HUN	EEUR	BALK	Beregi rozsas	wine grape	Rs	C3	E5	Groupe4	Wine grapes — Balkans and East Europe
0.246781	B00EQVO	vinifera	FRA	WEUR	WCEUR	Mourtaou	wine grape	N	A3	Non-Atrib-5	Admix	Wine grapes — West and Central Europe
0.246781	B00ERAF	vinifera	PRT	IBER	IBER	Tinto Cao	wine grape	N	Non-Atrib3	Non-Atrib-5	Admix	Wine grapes — Iberian Peninsula and Northwest Africa
0.246781	B00ERC2	vinifera	LBN	NEAS	EMCA	Assali al arous	table grape	B	B3	B5	Groupe2	Table grapes
0.246781	B00F6OX	vinifera	DZA	MAGH	MAGH	Louali	table grape	B	Non-Atrib3	A5	Admix	Table grapes
0.246781	B00FQEZ	vinifera	ESP	IBER	IBER	ALICANTI	wine grape	B	-	-	Admix	Wine grapes — Iberian Peninsula and Northwest Africa
0.246781	B00FQGM	vinifera	ESP	IBER	IBER	BOCALILLA	wine grape	N	Non-Atrib3	Non-Atrib-5	Admix	Wine grapes — Iberian Peninsula and Northwest Africa
0.246956	B00EQSU	vinifera	YUG	BALP	BALK	Okatac faux	wine grape, table grape	B	-	-	Admix	Other domesticated grapes
0.247132	B00EQXG	vinifera	GRC	BALP	BALK	Vidiano	wine grape	B	Non-Atrib3	Non-Atrib-5	Admix	Wine grapes — Balkans and East Europe
0.247132	B00ER11	vinifera	GRC	BALP	BALK	Athiri lefko	wine grape, table grape	B	Non-Atrib3	Non-Atrib-5	Admix	Other domesticated grapes
0.247132	B00FQG4	vinifera	MAR	MAGH	MAGH	EL GOUZ	table grape	B	B3	Non-Atrib-5	Groupe2	Table grapes
0.247307	B00EQTO	vinifera	GRC	BALP	BALK	Verdeca (Lagorthi)	wine grape	B	C3	E5	Admix	Wine grapes — Balkans and East Europe
0.247307	B00EQTQ	vinifera	GRC	BALP	BALK	Staphidampelo	wine grape	N	C3	Non-Atrib-5	Admix	Wine grapes — Balkans and East Europe
0.247307	B00ERQX	vinifera	AZE	CAUC	EMCA	Shiradzouli Belyi	wine grape, table grape	B	B3	Non-Atrib-5	Admix	Other domesticated grapes
0.247482	B00EQSI	vinifera	HUN	EEUR	BALK	Urmi dinka	wine grape	B	C3	E5	Groupe4	Wine grapes — Balkans and East Europe
0.247482	B00EQZS	vinifera	ARM	CAUC	EMCA	Razdani	table grape	N	B3	B5	Admix	Table grapes
0.247657	B00ER98	vinifera	FRA	WEUR	WCEUR	Grec rouge	wine grape, table grape	Rs	Non-Atrib3	Non-Atrib-5	Admix	Other domesticated grapes
0.247833	B00EQSF	vinifera	GRC	BALP	BALK	Stavroto faux (Collection Lykovrissi)	wine grape	N	Non-Atrib3	Non-Atrib-5	Admix	Wine grapes — Balkans and East Europe
0.247833	B00ER7N	vinifera	ROU	EEUR	BALK	Coada vulpii	table grape	Rs	Non-Atrib3	Non-Atrib-5	Groupe2	Table grapes
0.247833	B00ERSH	vinifera	GRC	BALP	BALK	Limnio	wine grape	N	-	-	Groupe4	Wine grapes — Balkans and East Europe
0.247833	B00F6O9	vinifera	FRA	WEUR	WCEUR	Genovese	wine grape	B	Non-Atrib3	Non-Atrib-5	Admix	Wine grapes — West and Central Europe
0.248008	B00EQSS	vinifera	GRC	BALP	BALK	Avgoustiatis	wine grape, table grape	N	C3	E5	Admix	Other domesticated grapes
0.248008	B00EQXS	vinifera	MAR	MAGH	MAGH	Abouhou	table grape	N	B3	Non-Atrib-5	Groupe2	Table grapes
0.248008	B00ER4W	vinifera	FRA	WEUR	WCEUR	Cayam	wine grape	B	-	-	Admix	Wine grapes — West and Central Europe
0.248183	B00ER96	vinifera	ESP	IBER	IBER	Macabeu	wine grape	B	Non-Atrib3	A5	Groupe3	Wine grapes — Iberian Peninsula and Northwest Africa
0.248183	B00ERAA	vinifera	GRC	BALP	BALK	Asprouda de Santorini	wine grape	B	Non-Atrib3	Non-Atrib-5	Admix	Wine grapes — Balkans and East Europe
0.248183	B00F6QM	vinifera	GEO	CAUC	EMCA	Institutis Grozelmtevana	-	-	-	-	Admix	Other domesticated grapes
0.248183	B00FQFZ	vinifera	ESP	IBER	IBER	PEDRO LUIS	wine grape	B	Non-Atrib3	A5	Admix	Wine grapes — Iberian Peninsula and Northwest Africa
0.248358	B00ER93	vinifera	URS	RUUK	RUUK	Rannii Vira	table grape	B	B3	B5	Groupe2	Table grapes
0.248358	B00F6P8	vinifera	FRA	WEUR	WCEUR	Argant	wine grape	N	C3	E5	Groupe4	Wine grapes — West and Central Europe
0.248358	B00FQHK	vinifera	ESP	IBER	IBER	ALBILLA	wine grape	B	-	-	Admix	Wine grapes — Iberian Peninsula and Northwest Africa
0.248534	B00EQTS	vinifera	ITA	ITAP	ITAP	Cococciola	wine grape, table grape	B	Non-Atrib3	Non-Atrib-5	Admix	Other domesticated grapes
0.248534	B00ER4Z	vinifera	FRA	WEUR	WCEUR	Prima	table grape	N	Non-Atrib3	D5	Admix	Table grapes
0.248534	B00ERQ0	vinifera	ITA	ITAP	ITAP	Blatterle	wine grape	B	-	-	Admix	Other domesticated grapes
0.248534	B00FQJ8	vinifera	ESP	IBER	IBER	LAIRÉN	wine grape	B	-	-	Admix	Wine grapes — Iberian Peninsula and Northwest Africa
0.248709	B00ER01	vinifera	GEO	CAUC	EMCA	Sapere otskhanouri faux	wine grape, table grape	N	B3	B5	Admix	Other domesticated grapes
0.248709	B00ER0B	vinifera	SYR	NEAS	EMCA	Asswad Abou Khisle	table grape	N	B3	B5	Groupe2	Table grapes
0.248709	B00ER18	vinifera	ITA	ITAP	ITAP	Vernaccia di San Gimignano	wine grape	B	Non-Atrib3	Non-Atrib-5	Admix	Other domesticated grapes
0.248709	B00F6OR	vinifera	DZA	MAGH	MAGH	Agourane	wine grape, table grape	B	Non-Atrib3	Non-Atrib-5	Admix	Other domesticated grapes
0.248884	B00EQU6	vinifera	ROU	EEUR	BALK	Coarna alba	table grape	B	C3	E5	Admix	Table grapes
0.248884	B00ERD2	vinifera	HUN	EEUR	BALK	Dinka zold	wine grape	B	C3	E5	Groupe4	Wine grapes — Balkans and East Europe
0.248884	B00FQG6	vinifera	#N/A	-	-	CATALANESCA BIANCA	table grape	B	Non-Atrib3	Non-Atrib-5	Admix	Table grapes
0.24906	B00FQG7	vinifera	ITA	ITAP	ITAP	MOSCATO DEL ADDA	table grape	N	Non-Atrib3	Non-Atrib-5	Admix	Table grapes
0.24906	B00FQGP	vinifera	#N/A	-	-	BAYAD	table grape	B	-	-	Admix	Table grapes
0.24906	B00FQIY	vinifera	ESP	IBER	IBER	PENSAL BLANCO	wine grape	B	-	-	Groupe3	Wine grapes — Iberian Peninsula and Northwest Africa
0.249235	B00EJK4	vinifera	FRA	WEUR	WCEUR	ALPHONSE LAVALLEE	wine grape, table grape, raisin grape	N	C3	D5	Admix	Other domesticated grapes
0.249235	B00EQUY	vinifera	ITA	ITAP	ITAP	Verdiso	wine grape, table grape	B	Non-Atrib3	Non-Atrib-5	Admix	Other domesticated grapes
0.24941	B00ER0F	vinifera	IRN	MEAS	MFEAS	Hunisa	table grape	NR	B3	B5	Groupe2	Table grapes
0.24941	B00FQJ3	vinifera	ESP	IBER	IBER	TROBAT	wine grape	N	Non-Atrib3	Non-Atrib-5	Admix	Wine grapes — Iberian Peninsula and Northwest Africa
0.249585	B00EI4M	vinifera	PRT	IBER	IBER	Carcajolo	wine grape	N	Non-Atrib3	Non-Atrib-5	Admix	Wine grapes — Iberian Peninsula and Northwest Africa
0.249585	B00EQX3	vinifera	ESP	IBER	IBER	Morrastel	wine grape	N	A3	Non-Atrib-5	Admix	Wine grapes — Iberian Peninsula and Northwest Africa
0.249585	B00EQXT	vinifera	IRN	MEAS	MFEAS	Siah	wine grape, table grape	B	B3	B5	Admix	Other domesticated grapes
0.249585	B00ERAB	vinifera	SYR	NEAS	EMCA	Assouad Koupti	wine grape	N	B3	B5	Admix	Other domesticated grapes
0.249585	B00ERBU	vinifera	TUN	MAGH	MAGH	Rassegui	wine grape, table grape	B	Non-Atrib3	Non-Atrib-5	Admix	Other domesticated grapes
0.249585	B00F6OD	vinifera	ITA	ITAP	ITAP	Verdea	wine grape, table grape	B	Non-Atrib3	Non-Atrib-5	Admix	Other domesticated grapes
0.249761	B00F6NR	vinifera	ESP	IBER	IBER	Fortunato	table grape	B	B3	A5	Admix	Table grapes
0.249761	B00F6PB	vinifera	FRA	WEUR	WCEUR	Datal	table grape	B	C3	D5	Admix	Table grapes
0.249836	M-MDV12_04	Archaeological											France
0.249936	B00ER2E	vinifera	BGR	EEUR	BALK	Morenzi	table grape	Rg	C3	E5	Groupe4	Table grapes
0.249936	B00FQGO	vinifera	GRC	BALP	BALK	BLACK CURRANT	wine grape, table grape, raisin grape	N	Non-Atrib3	Non-Atrib-5	Admix	Other domesticated grapes
0.250111	B00ER07	vinifera	UZB	FEAS	MFEAS	Sourkhak biely	table grape	B	B3	B5	Groupe2	Table grapes
0.250111	B00ERCK	vinifera	TUR	CAUC	EMCA	Chaouch blanc	table grape	B	B3	B5	Admix	Table grapes
0.250111	B00FQJK	vinifera	PRT	IBER	IBER	Rufete	wine grape	N	Non-Atrib3	Non-Atrib-5	Admix	Wine grapes — Iberian Peninsula and Northwest Africa
0.250286	B00EQSV	vinifera	ITA	ITAP	ITAP	Rossara	wine grape	N	Non-Atrib3	Non-Atrib-5	Admix	Other domesticated grapes
0.250286	B00EQZG	vinifera	ESP	IBER	IBER	Ohanes	table grape	B	B3	A5	Admix	Table grapes
0.250286	B00EQZL	vinifera	GRC	BALP	BALK	Tachtas	wine grape, table grape	B	Non-Atrib3	Non-Atrib-5	Groupe2	Other domesticated grapes
0.250286	B00EQZN	vinifera	MAR	MAGH	MAGH	Bou Khanzir noir	wine grape	N	B3	Non-Atrib-5	Admix	Wine grapes — Iberian Peninsula and Northwest Africa
0.250286	B00ER5F	vinifera	ITA	ITAP	ITAP	Piedirosso	wine grape	N	Non-Atrib3	Non-Atrib-5	Admix	Other domesticated grapes
0.250286	B00ER5Y	vinifera	#N/A	-	-	Gros Maroc	table grape	N	Non-Atrib3	Non-Atrib-5	Admix	Table grapes
0.250286	B00ERBM	vinifera	TUR	CAUC	EMCA	Muskule	table grape	B	B3	Non-Atrib-5	Admix	Table grapes
0.250286	B00FQIV	vinifera	ESP	IBER	IBER	RAYADA MELONERA	wine grape	N	-	-	Admix	Wine grapes — Iberian Peninsula and Northwest Africa
0.250462	B00EQSH	vinifera	AUT	CEUR	WCEUR	Urbanitraube noir (Collection Oberlin)	wine grape	N	Non-Atrib3	E5	Groupe4	Wine grapes — West and Central Europe
0.250462	B00ER5L	vinifera	ESP	IBER	IBER	Quiebratinajas	wine grape, table grape	N	Non-Atrib3	A5	Admix	Other domesticated grapes
0.250462	B00ER8R	vinifera	GRC	BALP	BALK	Aidani mavro	wine grape	N	Non-Atrib3	Non-Atrib-5	Admix	Wine grapes — Balkans and East Europe
0.250462	B00ER9A	vinifera	ITA	ITAP	ITAP	Italia (Pirovano 65)	table grape	B	Non-Atrib3	D5	Admix	Table grapes
0.250462	B00ERD6	vinifera	FRA	WEUR	WCEUR	Altesse	wine grape	B	A3	Non-Atrib-5	Groupe1	Wine grapes — West and Central Europe
0.250462	B00ERS6	vinifera	UZB	FEAS	MFEAS	Dzhidzhigi Kara	table grape	N	B3	B5	Groupe2	Table grapes
0.250462	B00FQF9	vinifera	ESP	IBER	IBER	CALAGRANO	wine grape	N	-	-	Groupe3	Wine grapes — Iberian Peninsula and Northwest Africa
0.250637	B00ER06	vinifera	AZE	CAUC	EMCA	Ag Kiourdach	-	-	-	-	Admix	Other domesticated grapes
0.250637	B00ER7A	vinifera	ROU	EEUR	BALK	Roumi noir	table grape	N	B3	Non-Atrib-5	Admix	Table grapes
0.250637	B00FQH1	vinifera	ESP	IBER	IBER	GREC	table grape	B	-	-	Admix	Table grapes
0.250812	B00EQTP	vinifera	GRC	BALP	BALK	Platyracho	wine grape	B	C3	E5	Admix	Wine grapes — Balkans and East Europe
0.250812	B00F6OO	vinifera	GRC	BALP	BALK	Savvatiano	wine grape	B	Non-Atrib3	Non-Atrib-5	Admix	Wine grapes — Balkans and East Europe
0.250988	B00EQXF	vinifera	IRN	MEAS	MFEAS	Ahmeh Sal apyrene	table grape	B	B3	B5	Groupe2	Table grapes
0.250988	B00ER2A	vinifera	#N/A	-	-	Kapistroni tetri hermaphrodite (Coll Kichinev)	wine grape	B	B3	B5	Admix	Other domesticated grapes
0.250988	B00FQGA	vinifera	ESP	IBER	IBER	MANTUO DE PILAS	wine grape, table grape	B	Non-Atrib3	A5	Admix	Other domesticated grapes
0.250988	B00FQJ5	vinifera	ESP	IBER	IBER	VIDADILLO	wine grape	N	-	-	Admix	Wine grapes — Iberian Peninsula and Northwest Africa
0.251163	B00ERA4	vinifera	LBN	NEAS	EMCA	Assouad karech	wine grape	N	B3	B5	Groupe2	Other domesticated grapes
0.251163	B00F6PF	vinifera	SYR	NEAS	EMCA	Achlamiche	table grape	B	B3	B5	Groupe2	Table grapes
0.251163	B00FQGG	vinifera	ESP	IBER	IBER	ROYAL	wine grape, table grape, raisin grape	Rg	B3	A5	Admix	Other domesticated grapes
0.251338	B00EJKA	vinifera	ESP	IBER	IBER	XAREL-LO	wine grape	B	Non-Atrib3	A5	Groupe3	Wine grapes — Iberian Peninsula and Northwest Africa
0.251338	B00ER8M	vinifera	IRN	MEAS	MFEAS	Khindogny	wine grape	N	B3	Non-Atrib-5	Admix	Other domesticated grapes
0.251338	B00F6O0	vinifera	TUR	CAUC	EMCA	Kara oglan faux	wine grape	B	Non-Atrib3	Non-Atrib-5	Admix	Other domesticated grapes
0.251338	B00FQH9	vinifera	ESP	IBER	IBER	TURRUNTÉS	wine grape, table grape	B	Non-Atrib3	A5	Admix	Other domesticated grapes
0.251513	B00EJL7	vinifera	ESP	IBER	IBER	VALENCI NEGRO	wine grape	N	Non-Atrib3	A5	Admix	Wine grapes — Iberian Peninsula and Northwest Africa
0.251513	B00EQZA	vinifera	TJK	FEAS	MFEAS	Chirai obak	wine grape	B	B3	B5	Admix	Other domesticated grapes
0.251513	B00ER0G	vinifera	IRN	MEAS	MFEAS	Khalili belyi	table grape	B	B3	B5	Admix	Table grapes
0.251513	B00ERS0	vinifera	FRA	WEUR	WCEUR	Bourboulenc	wine grape	B	A3	C5	Admix	Wine grapes — West and Central Europe
0.251513	B00FQFD	vinifera	ESP	IBER	IBER	PEDRO XIMÉNEZ	wine grape	B	-	-	Admix	Wine grapes — Iberian Peninsula and Northwest Africa
0.251591	B00EI50	sylvestris	DZA	MAGH	MAGH	Lambrusque Aneb Wahida Hanan (S4904)						V. vinifera subsp. sylvestris
0.251689	B00EQV9	vinifera	FRA	WEUR	WCEUR	Mecle	wine grape	N	A3	C5	Groupe1	Wine grapes — West and Central Europe
0.251689	B00ER1J	vinifera	FRA	WEUR	WCEUR	Raisaine	wine grape, table grape	B	Non-Atrib3	Non-Atrib-5	Admix	Other domesticated grapes
0.251689	B00ERSI	vinifera	TUR	CAUC	EMCA	Rumi Ahmar	table grape	Rg	B3	Non-Atrib-5	Groupe2	Table grapes
0.251689	B00FQHP	vinifera	ESP	IBER	IBER	BENEDICTO	wine grape	N	-	-	Admix	Wine grapes — Iberian Peninsula and Northwest Africa
0.251689	B00FQIO	vinifera	ESP	IBER	IBER	MOSCATEL	wine grape, table grape	B	-	-	Admix	Other domesticated grapes
0.251864	B00EQVA	vinifera	FRA	WEUR	WCEUR	Rivairenc (Aspiran noir)	wine grape, table grape	N	A3	Non-Atrib-5	Admix	Other domesticated grapes
0.251864	B00ER7U	vinifera	TCH	CEUR	WCEUR	Konigstraube	wine grape, table grape	B	Non-Atrib3	Non-Atrib-5	Admix	Other domesticated grapes
0.251864	B00ERQH	vinifera	UKR	RUUK	RUUK	Shabash	table grape	B	-	-	Admix	Table grapes
0.251864	B00ERSF	vinifera	GRC	BALP	BALK	Kontegalo	wine grape	B	Non-Atrib3	Non-Atrib-5	Groupe2	Wine grapes — Balkans and East Europe
0.252039	B00EQT7	vinifera	HRV	BALP	BALK	Nincusa	wine grape, table grape	N	C3	E5	Admix	Other domesticated grapes
0.252039	B00EQTX	vinifera	ITA	ITAP	ITAP	Nieddera	wine grape	N	Non-Atrib3	Non-Atrib-5	Admix	Other domesticated grapes
0.252039	B00EQZJ	vinifera	LBN	NEAS	EMCA	Chahnani	table grape	B	B3	Non-Atrib-5	Admix	Table grapes
0.252039	B00ER00	vinifera	RUS	RUUK	RUUK	Koz ouzioum	table grape	B	B3	B5	Admix	Table grapes
0.252214	B00EQZR	vinifera	TUR	CAUC	EMCA	Bogazkere	wine grape	N	B3	Non-Atrib-5	Admix	Other domesticated grapes
0.252214	B00ER1S	vinifera	UKR	RUUK	RUUK	Kizil Yakdona	table grape	Rs	B3	B5	Groupe2	Table grapes
0.252214	B00ER5X	vinifera	FRA	WEUR	WCEUR	Chenin	wine grape	B	A3	C5	Admix	Wine grapes — West and Central Europe
0.252214	B00F6OT	vinifera	MAR	MAGH	MAGH	Blanc de Rhafsai	table grape	B	B3	A5	Admix	Table grapes
0.25239	B00EQUL	vinifera	FRA	WEUR	WCEUR	Grosse Merille	wine grape	N	A3	C5	Admix	Wine grapes — West and Central Europe
0.25239	B00ER9M	vinifera	CYP	BALP	BALK	Hebron blanc	wine grape, table grape	B	Non-Atrib3	Non-Atrib-5	Admix	Other domesticated grapes
0.25239	B00ERR1	vinifera	FRA	WEUR	WCEUR	SERVANT	wine grape, table grape	B	-	-	Admix	Other domesticated grapes
0.25239	B00ERZG	vinifera	MDA	RUUK	RUUK	Negru De Causani	wine grape	N	C3	E5	Admix	Other domesticated grapes
0.252565	B00EQTN	vinifera	ROU	EEUR	BALK	Feteasca regala	wine grape	B	C3	E5	Groupe4	Wine grapes — Balkans and East Europe
0.252565	B00EQXU	vinifera	FRA	WEUR	WCEUR	Olivette rose	table grape	Rg	B3	Non-Atrib-5	Admix	Table grapes
0.252565	B00FQIX	vinifera	ESP	IBER	IBER	ROCIA	wine grape	N	-	-	Admix	Wine grapes — Iberian Peninsula and Northwest Africa
0.25274	B00EQSD	vinifera	GRC	BALP	BALK	Skiadopoulo	wine grape, table grape	B	Non-Atrib3	Non-Atrib-5	Admix	Other domesticated grapes
0.25274	B00EQU5	vinifera	HUN	EEUR	BALK	Kolontar	wine grape	B	C3	Non-Atrib-5	Admix	Wine grapes — Balkans and East Europe
0.25274	B00EQXC	vinifera	FRA	WEUR	WCEUR	Pagadebiti	wine grape	B	Non-Atrib3	Non-Atrib-5	Admix	Wine grapes — West and Central Europe
0.25274	B00ERCL	vinifera	BGR	EEUR	BALK	Dimiat	wine grape, table grape	B	C3	E5	Groupe4	Other domesticated grapes
0.252915	B00EQZV	vinifera	ROU	EEUR	BALK	Negru mare	wine grape, table grape	N	Non-Atrib3	Non-Atrib-5	Admix	Other domesticated grapes
0.252915	B00F6PA	vinifera	FRA	WEUR	WCEUR	Clairette	wine grape, table grape	B	A3	C5	Admix	Other domesticated grapes
0.252915	B00FQI0	vinifera	ESP	IBER	IBER	EXCURSACH	wine grape	N	-	-	Admix	Wine grapes — Iberian Peninsula and Northwest Africa
0.253091	B00ER0E	vinifera	MAR	MAGH	MAGH	Darkaia noir	table grape	N	B3	Non-Atrib-5	Admix	Table grapes
0.253091	B00FQIG	vinifera	ESP	IBER	IBER	MORATE	wine grape	N	-	-	Admix	Wine grapes — Iberian Peninsula and Northwest Africa
0.253091	B00FQIQ	vinifera	ESP	IBER	IBER	PARDUCA	wine grape	N	A3	Non-Atrib-5	Admix	Wine grapes — Iberian Peninsula and Northwest Africa
0.253266	B00ER0O	vinifera	SYR	NEAS	EMCA	Doight du neigne	table grape	NR	B3	Non-Atrib-5	Groupe2	Table grapes
0.253266	B00ER2T	vinifera	LBN	NEAS	EMCA	Obeidi	table grape	B	B3	Non-Atrib-5	Admix	Table grapes
0.253266	B00ERC6	vinifera	URS	RUUK	RUUK	Ag isioum	wine grape, table grape	B	B3	Non-Atrib-5	Admix	Other domesticated grapes
0.253441	B00EQVD	vinifera	FRA	WEUR	WCEUR	Arbane	wine grape	B	A3	Non-Atrib-5	Admix	Wine grapes — West and Central Europe
0.253441	B00ER1U	vinifera	ITA	ITAP	ITAP	Matilde	table grape	B	Non-Atrib3	D5	Admix	Table grapes
0.253441	B00FQFG	vinifera	PRT	IBER	IBER	RABO DOVELHA	wine grape	B	A3	Non-Atrib-5	Admix	Wine grapes — Iberian Peninsula and Northwest Africa
0.253617	B00EQXW	vinifera	FRA	WEUR	WCEUR	Tibouren	wine grape, table grape	N	A3	C5	Admix	Other domesticated grapes
0.253617	B00F6NT	vinifera	ITA	ITAP	ITAP	Canella	wine grape	-	Non-Atrib3	Non-Atrib-5	Admix	Other domesticated grapes
0.253617	B00FQG1	vinifera	PRT	IBER	IBER	DONA MARIA	table grape	B	Non-Atrib3	D5	Admix	Table grapes
0.253792	B00EJK3	vinifera	ESP	IBER	IBER	Aledo	table grape	B	Non-Atrib3	A5	Admix	Table grapes
0.253792	B00EQTK	vinifera	#N/A	WEUR	WCEUR	Gouais blanc	wine grape	B	Non-Atrib3	Non-Atrib-5	Groupe4	Wine grapes — West and Central Europe
0.253792	B00EQZE	vinifera	UZB	FEAS	MFEAS	Vassarga bielaia	table grape	B	B3	B5	Admix	Table grapes
0.253792	B00ERQ2	vinifera	#N/A	-	-	Hoertling Weiss	wine grape	B	-	-	Admix	Other domesticated grapes
0.253792	B00FQFB	vinifera	ESP	IBER	IBER	PRIETO PICUDO BLANCO	wine grape	B	Non-Atrib3	A5	Admix	Wine grapes — Iberian Peninsula and Northwest Africa
0.253967	B00F6PR	vinifera	TUR	CAUC	EMCA	Genk Uzum	table grape	B	Non-Atrib3	Non-Atrib-5	Admix	Table grapes
0.253967	B00FQFM	vinifera	PRT	IBER	IBER	CORINFESTO	wine grape	N	Non-Atrib3	Non-Atrib-5	Admix	Wine grapes — Iberian Peninsula and Northwest Africa
0.254142	B00EJLJ	vinifera	ESP	IBER	IBER	VERDIEL	wine grape	B	-	-	Groupe3	Wine grapes — Iberian Peninsula and Northwest Africa
0.254142	B00EQUI	vinifera	ESP	IBER	IBER	Corason de Kabritte blanc	wine grape	B	A3	Non-Atrib-5	Admix	Wine grapes — Iberian Peninsula and Northwest Africa
0.254142	B00ER1L	vinifera	FRA	WEUR	WCEUR	Vintaiu	wine grape	N	Non-Atrib3	Non-Atrib-5	Admix	Wine grapes — West and Central Europe
0.254142	B00ER9G	vinifera	FRA	WEUR	WCEUR	Meslier Saint Franï¿½ois	wine grape	B	A3	C5	Admix	Wine grapes — West and Central Europe
0.254142	B00ERA9	vinifera	DZA	MAGH	MAGH	Mayorquin	wine grape, table grape	B	B3	A5	Groupe3	Other domesticated grapes
0.254318	B00EQSP	vinifera	HUN	EEUR	BALK	Oreg Kadarka	wine grape	N	C3	E5	Groupe4	Wine grapes — Balkans and East Europe
0.254318	B00EQUD	vinifera	AUT	CEUR	WCEUR	Wildbacher de Hongrie (Collection Ravaz)	wine grape	N	A3	C5	Admix	Wine grapes — West and Central Europe
0.254318	B00ER7G	vinifera	TUN	MAGH	MAGH	Turki	table grape	Rs	Non-Atrib3	Non-Atrib-5	Admix	Table grapes
0.254318	B00ERC8	vinifera	FRA	WEUR	WCEUR	Chaptal	table grape	B	Non-Atrib3	Non-Atrib-5	Groupe2	Table grapes
0.254318	B00F6PE	vinifera	FRA	WEUR	WCEUR	Ora	table grape	B	Non-Atrib3	D5	Admix	Table grapes
0.254318	B00F6PM	vinifera	FRA	WEUR	WCEUR	Muscat d Eisenstadt	table grape	N	Non-Atrib3	Non-Atrib-5	Admix	Table grapes
0.254318	B00F6QH	vinifera	GEO	CAUC	EMCA	Assuretuli sitavi	-	-	-	-	Admix	Other domesticated grapes
0.254318	B00FQI1	vinifera	ESP	IBER	IBER	FOGONEU	wine grape	N	Non-Atrib3	Non-Atrib-5	Admix	Wine grapes — Iberian Peninsula and Northwest Africa
0.25433	B00ER6C	sylvestris	FRA	WEUR	WCEUR	Lambrusque D						V. vinifera subsp. sylvestris
0.254493	B00EQST	vinifera	ROU	EEUR	BALK	Muscate (Collection Ravaz)	wine grape	B	C3	E5	Admix	Wine grapes — Balkans and East Europe
0.254493	B00EQYP	vinifera	UKR	RUUK	RUUK	Koutlaksky belyi	wine grape, table grape	Rs	B3	Non-Atrib-5	Groupe2	Other domesticated grapes
0.254493	B00ERA2	vinifera	HUN	EEUR	BALK	Kadarka	wine grape	N	C3	E5	Groupe4	Wine grapes — Balkans and East Europe
0.254493	B00ERRY	vinifera	HUN	EEUR	BALK	Izsaki Sarfeher	wine grape	B	C3	E5	Groupe4	Wine grapes — Balkans and East Europe
0.254493	B00F6OF	vinifera	ITA	ITAP	ITAP	Ciliegiolo	wine grape, table grape	N	Non-Atrib3	Non-Atrib-5	Admix	Other domesticated grapes
0.254493	B00F6PX	vinifera	FRA	WEUR	WCEUR	Ouliven	table grape	N	Non-Atrib3	Non-Atrib-5	Admix	Table grapes
0.2546	M-MDV13_07	Archaeological											France
0.254668	B00EQUR	vinifera	PRT	IBER	IBER	Pero Godal	wine grape, table grape	N	Non-Atrib3	Non-Atrib-5	Admix	Other domesticated grapes
0.254668	B00ER88	vinifera	BGR	EEUR	BALK	Muscat de Rousse	table grape	N	Non-Atrib3	D5	Admix	Table grapes
0.254668	B00ERBP	vinifera	ARM	CAUC	EMCA	Mskhali	wine grape, table grape	B	B3	Non-Atrib-5	Admix	Other domesticated grapes
0.254668	B00F6PL	vinifera	ESP	IBER	IBER	Valenci blanco	table grape	B	B3	A5	Groupe3	Table grapes
0.254668	B00FQF2	vinifera	ESP	IBER	IBER	FORCALLAT	wine grape	B	Non-Atrib3	Non-Atrib-5	Admix	Wine grapes — Iberian Peninsula and Northwest Africa
0.254843	B00EQX0	vinifera	#N/A	-	-	Frankenthal rouge fonce	wine grape, table grape	Rg	Non-Atrib3	D5	Admix	Other domesticated grapes
0.254843	B00EQZM	vinifera	MAR	MAGH	MAGH	Hadari	table grape	B	B3	Non-Atrib-5	Groupe2	Table grapes
0.254843	B00ER8N	vinifera	HUN	EEUR	BALK	Bajor kek	wine grape	N	C3	E5	Groupe4	Wine grapes — Balkans and East Europe
0.254843	B00FQFU	vinifera	ESP	IBER	IBER	ALBARRÁS	wine grape	B	-	-	Groupe3	Wine grapes — Iberian Peninsula and Northwest Africa
0.255019	B00ER8I	vinifera	TUR	CAUC	EMCA	Okuz gozu 2099Mtp1	table grape	N	B3	Non-Atrib-5	Groupe2	Table grapes
0.255019	B00ER8U	vinifera	GRC	BALP	BALK	Romeico	wine grape	N	Non-Atrib3	E5	Admix	Wine grapes — Balkans and East Europe
0.255019	B00F6QP	vinifera	GEO	CAUC	EMCA	Adreuli tetri	-	-	-	-	Admix	Other domesticated grapes
0.255194	B00EQXN	vinifera	ROU	EEUR	BALK	Vulpea faux (Collection Ravaz)	wine grape	N	-	-	Groupe4	Wine grapes — Balkans and East Europe
0.255194	B00ERRS	vinifera	ITA	ITAP	ITAP	Calabrisi Bianco	wine grape, table grape	B	-	-	Admix	Other domesticated grapes
0.255194	B00F6QC	vinifera	SYR	NEAS	EMCA	Bayadi de Syrie	table grape	B	Non-Atrib3	Non-Atrib-5	Admix	Table grapes
0.255369	B00EI4U	vinifera	UKR	RUUK	RUUK	Dili kaftar	wine grape	Rs	B3	B5	Groupe2	Other domesticated grapes
0.255369	B00F6OG	vinifera	ITA	ITAP	ITAP	Bombino bianco	wine grape, table grape	B	Non-Atrib3	Non-Atrib-5	Admix	Other domesticated grapes
0.255545	B00EJLC	vinifera	ESP	IBER	IBER	GARRIDO FINO	wine grape	B	-	-	Groupe3	Wine grapes — Iberian Peninsula and Northwest Africa
0.255545	B00FQH5	vinifera	ESP	IBER	IBER	PALOTE	wine grape	B	-	-	Admix	Wine grapes — Iberian Peninsula and Northwest Africa
0.255578	M-MDV12_07	Archaeological											France
0.25572	B00DWXT	vinifera	ESP	IBER	IBER	CASTELLANA BLANCA	wine grape	B	-	-	Admix	Wine grapes — Iberian Peninsula and Northwest Africa
0.25572	B00ER05	vinifera	BGR	EEUR	BALK	Sultanina de Bulgarie	table grape	B	B3	B5	Groupe2	Table grapes
0.25572	B00ER0J	vinifera	ISR	NEAS	EMCA	Nehelescol	table grape	B	B3	Non-Atrib-5	Admix	Table grapes
0.255895	B00EQX2	vinifera	HRV	BALP	BALK	Kadarum (Babic (Collection Split)	wine grape	N	C3	Non-Atrib-5	Admix	Wine grapes — Balkans and East Europe
0.255895	B00ER0X	vinifera	ITA	ITAP	ITAP	Grillo	wine grape	B	Non-Atrib3	Non-Atrib-5	Admix	Other domesticated grapes
0.255895	B00ER6A	vinifera	FRA	WEUR	WCEUR	Cinsaut	wine grape, table grape	N	A3	Non-Atrib-5	Admix	Other domesticated grapes
0.255895	B00ERRC	vinifera	UKR	RUUK	RUUK	Kakourdess Biely	wine grape, table grape	B	B3	Non-Atrib-5	Admix	Other domesticated grapes
0.25607	B00F6OE	vinifera	ITA	ITAP	ITAP	Croatina	wine grape	N	Non-Atrib3	Non-Atrib-5	Admix	Other domesticated grapes
0.256246	B00ER5O	vinifera	ITA	ITAP	ITAP	Madeleine Salomon (Agostenga blanc)	table grape	B	Non-Atrib3	Non-Atrib-5	Admix	Table grapes
0.256246	B00ER6N	vinifera	GRC	BALP	BALK	Xynomavro	wine grape	N	-	-	Groupe4	Wine grapes — Balkans and East Europe
0.256246	B00ERCU	vinifera	GRC	BALP	BALK	Kolliniatiko	wine grape	Rg	C3	E5	Admix	Wine grapes — Balkans and East Europe
0.256246	B00F6NS	vinifera	ESP	IBER	IBER	Prieto picudo	wine grape	N	-	-	Admix	Wine grapes — Iberian Peninsula and Northwest Africa
0.256246	B00F6OY	vinifera	RUS	RUUK	RUUK	Agadai	table grape	B	B3	B5	Admix	Table grapes
0.256246	B00FQIE	vinifera	ESP	IBER	IBER	GABRIELA	wine grape	B	-	-	Groupe3	Wine grapes — Iberian Peninsula and Northwest Africa
0.256421	B00EJL9	vinifera	ESP	IBER	IBER	DOMINGA	table grape	B	B3	Non-Atrib-5	Admix	Table grapes
0.256421	B00ER35	vinifera	GRC	BALP	BALK	Ithaki	table grape	Rs	Non-Atrib3	Non-Atrib-5	Admix	Table grapes
0.256421	B00F6O3	vinifera	RUS	RUUK	RUUK	Matrassa blanc faux	-	BR	-	-	Admix	Other domesticated grapes
0.256421	B00FQIM	vinifera	ESP	IBER	IBER	PAMPOLAT DE SAGUNTO	wine grape	N	-	-	Groupe3	Wine grapes — Iberian Peninsula and Northwest Africa
0.256596	B00EQZO	vinifera	ESP	IBER	IBER	Garrido macho	wine grape, table grape	B	B3	A5	Groupe3	Other domesticated grapes
0.256596	B00ER1I	vinifera	GEO	CAUC	EMCA	Khikhvi	wine grape	B	B3	B5	Admix	Other domesticated grapes
0.256596	B00ER2X	vinifera	ITA	ITAP	ITAP	Piccolit	wine grape	B	Non-Atrib3	Non-Atrib-5	Admix	Other domesticated grapes
0.256771	B00EQXK	vinifera	ITA	ITAP	ITAP	Pardina (Pirovano130)	table grape	B	Non-Atrib3	Non-Atrib-5	Admix	Table grapes
0.256771	B00ER7Q	vinifera	AUT	CEUR	WCEUR	Tantovina	wine grape	B	Non-Atrib3	Non-Atrib-5	Admix	Wine grapes — West and Central Europe
0.256771	B00ER91	vinifera	GRC	BALP	BALK	Skylopnichtis	wine grape	NR	C3	E5	Admix	Wine grapes — Balkans and East Europe
0.256771	B00F6O5	vinifera	#N/A	-	-	Noir de Crimee faux	table grape	N	B3	Non-Atrib-5	Admix	Table grapes
0.256947	B00EQZD	vinifera	LBN	NEAS	EMCA	Zeini abiad	table grape	B	Non-Atrib3	Non-Atrib-5	Groupe2	Table grapes
0.256947	B00ER2B	vinifera	ITA	ITAP	ITAP	Sultana moscata (Pirovano 75)	table grape	B	-	-	Groupe2	Table grapes
0.256947	B00ER8K	vinifera	AZE	CAUC	EMCA	Matrassa	wine grape	N	Non-Atrib3	Non-Atrib-5	Admix	Other domesticated grapes
0.256947	B00F6O1	vinifera	ARM	CAUC	EMCA	Korza erevani	table grape	B	B3	B5	Groupe2	Table grapes
0.256947	B00F6OV	vinifera	ARM	CAUC	EMCA	Bidaneh ghelmez	table grape	B	B3	B5	Groupe2	Table grapes
0.257122	B00EQU8	vinifera	FRA	WEUR	WCEUR	Gros Bourgogne	wine grape	B	C3	E5	Groupe4	Wine grapes — West and Central Europe
0.257122	B00ER5E	vinifera	AFG	FEAS	MFEAS	Kandari	table grape	NR	B3	B5	Groupe2	Table grapes
0.257122	B00ER6I	vinifera	ITA	ITAP	ITAP	Bermestia bianca	table grape	B	Non-Atrib3	Non-Atrib-5	Admix	Table grapes
0.257122	B00FQHN	vinifera	ESP	IBER	IBER	BATISTA	wine grape	N	Non-Atrib3	Non-Atrib-5	Admix	Wine grapes — Iberian Peninsula and Northwest Africa
0.257297	B00EJK1	vinifera	ESP	IBER	IBER	ALBILLO	wine grape, table grape	B	Non-Atrib3	Non-Atrib-5	Admix	Other domesticated grapes
0.257297	B00EQXI	vinifera	FRA	WEUR	WCEUR	Aromriesling	wine grape	B	A3	Non-Atrib-5	Admix	Wine grapes — West and Central Europe
0.257297	B00ER2Y	vinifera	ITA	ITAP	ITAP	Lignan	table grape	B	Non-Atrib3	Non-Atrib-5	Admix	Table grapes
0.257297	B00ERPU	vinifera	FRA	WEUR	WCEUR	Malvasier Weiss 6/4	wine grape	B	A3	C5	Admix	Wine grapes — West and Central Europe
0.257297	B00ERPZ	vinifera	FRA	WEUR	WCEUR	Panse Precoce	wine grape, table grape	B	Non-Atrib3	Non-Atrib-5	Admix	Other domesticated grapes
0.257473	B00EJLE	vinifera	ESP	IBER	IBER	RAGOL	wine grape, table grape	Rs	-	-	Admix	Other domesticated grapes
0.257473	B00EQUT	vinifera	FRA	WEUR	WCEUR	Piquepoul noir	wine grape	N	A3	C5	Admix	Wine grapes — West and Central Europe
0.257473	B00FQF1	vinifera	ESP	IBER	IBER	GARNACHA FRANCESA	wine grape	N	Non-Atrib3	Non-Atrib-5	Admix	Wine grapes — Iberian Peninsula and Northwest Africa
0.257648	B00EJL3	vinifera	ESP	IBER	IBER	NEGRAMOLL	wine grape	N	Non-Atrib3	Non-Atrib-5	Groupe3	Wine grapes — Iberian Peninsula and Northwest Africa
0.257648	B00EQTG	vinifera	HRV	BALP	BALK	Malvasia istriana	wine grape	B	Non-Atrib3	Non-Atrib-5	Admix	Wine grapes — Balkans and East Europe
0.257648	B00ER02	vinifera	UZB	FEAS	MFEAS	Soiaki	wine grape	B	B3	B5	Admix	Other domesticated grapes
0.257648	B00F6OH	vinifera	ESP	IBER	IBER	Merseguera	wine grape	B	Non-Atrib3	A5	Groupe3	Wine grapes — Iberian Peninsula and Northwest Africa
0.257648	B00FQIZ	vinifera	ESP	IBER	IBER	ROJAL BLANCO	wine grape	B	Non-Atrib3	Non-Atrib-5	Groupe3	Wine grapes — Iberian Peninsula and Northwest Africa
0.257823	B00ER2I	vinifera	BGR	EEUR	BALK	Velika	table grape	N	Non-Atrib3	D5	Admix	Table grapes
0.257823	B00ER7L	vinifera	IRN	MEAS	MFEAS	Schiradzouli	table grape	B	B3	Non-Atrib-5	Admix	Table grapes
0.257823	B00ERAT	vinifera	HUN	EEUR	BALK	Perle de Csaba	table grape	B	Non-Atrib3	D5	Admix	Table grapes
0.257823	B00FQF5	vinifera	ESP	IBER	IBER	MOSCATEL NEGRA	table grape	N	-	-	Admix	Table grapes
0.257998	B00EQUE	vinifera	FRA	WEUR	WCEUR	Plant de Chaudefonds 53 (Fardeau)	wine grape	N	A3	C5	Admix	Wine grapes — West and Central Europe
0.257998	B00EQVU	vinifera	FRA	WEUR	WCEUR	Negret pounjut	wine grape	N	A3	C5	Admix	Wine grapes — West and Central Europe
0.257998	B00FQJ1	vinifera	ESP	IBER	IBER	TARRAGONI	wine grape	B	Non-Atrib3	Non-Atrib-5	Groupe3	Wine grapes — Iberian Peninsula and Northwest Africa
0.258174	B00EQSQ	vinifera	GRC	BALP	BALK	Kakotryghis	wine grape	B	C3	E5	Admix	Wine grapes — Balkans and East Europe
0.258174	B00ERQS	vinifera	FRA	WEUR	WCEUR	MADELEINE ANGEVINE	wine grape, table grape	B	Non-Atrib3	Non-Atrib-5	Admix	Other domesticated grapes
0.258174	B00FQG2	vinifera	#N/A	-	-	JAOUMET	table grape	B	Non-Atrib3	Non-Atrib-5	Admix	Table grapes
0.258174	B00FQJE	vinifera	PRT	IBER	IBER	Fernão Pires	wine grape, table grape	B	Non-Atrib3	Non-Atrib-5	Admix	Other domesticated grapes
0.258349	B00EJLH	vinifera	ESP	IBER	IBER	VERDEJO NEGRO	wine grape	N	A3	Non-Atrib-5	Admix	Wine grapes — Iberian Peninsula and Northwest Africa
0.258349	B00ER2K	vinifera	CYP	BALP	BALK	Maratheftico	table grape	N	Non-Atrib3	Non-Atrib-5	Admix	Table grapes
0.258349	B00ER4J	vinifera	ESP	IBER	IBER	Moravia agria	wine grape	N	-	-	Admix	Wine grapes — Iberian Peninsula and Northwest Africa
0.258349	B00ER6E	vinifera	FRA	WEUR	WCEUR	Pougayen	wine grape	N	A3	C5	Admix	Wine grapes — West and Central Europe
0.258524	B00EQU1	vinifera	FRA	WEUR	WCEUR	Codivarta	wine grape	B	Non-Atrib3	Non-Atrib-5	Admix	Wine grapes — West and Central Europe
0.258524	B00EQVC	vinifera	FRA	WEUR	WCEUR	Cacaboue	wine grape	B	A3	Non-Atrib-5	Admix	Wine grapes — West and Central Europe
0.258524	B00ER1Q	vinifera	GRC	BALP	BALK	Sultanine	table grape	B	B3	B5	Groupe2	Table grapes
0.258524	B00ER7Y	vinifera	HUN	EEUR	BALK	Furmint	wine grape	B	C3	E5	Groupe4	Wine grapes — Balkans and East Europe
0.258524	B00FQGU	vinifera	ESP	IBER	IBER	TORRALBA	wine grape	N	-	-	Groupe3	Wine grapes — Iberian Peninsula and Northwest Africa
0.258699	B00ER52	vinifera	PRT	IBER	IBER	Mourisco tinto	wine grape	N	Non-Atrib3	A5	Admix	Wine grapes — Iberian Peninsula and Northwest Africa
0.258699	B00FQHM	vinifera	PRT	IBER	IBER	SABRO	wine grape	B	B3	A5	Groupe3	Wine grapes — Iberian Peninsula and Northwest Africa
0.258699	B00FQIC	vinifera	ESP	IBER	IBER	FORASTERA	wine grape	B	Non-Atrib3	Non-Atrib-5	Admix	Wine grapes — Iberian Peninsula and Northwest Africa
0.258875	B00EI5N	vinifera	FRA	WEUR	WCEUR	Brun Fourca	wine grape	N	A3	Non-Atrib-5	Admix	Wine grapes — West and Central Europe
0.258875	B00EJKM	vinifera	ESP	IBER	IBER	TREIXADURA	wine grape	B	Non-Atrib3	Non-Atrib-5	Admix	Wine grapes — Iberian Peninsula and Northwest Africa
0.258875	B00EQVW	vinifera	PRT	IBER	IBER	Alfrocheiro preto	wine grape	N	A3	Non-Atrib-5	Groupe1	Wine grapes — Iberian Peninsula and Northwest Africa
0.258875	B00ER09	vinifera	ARM	CAUC	EMCA	Gantziandan	table grape	B	B3	B5	Admix	Table grapes
0.258875	B00ER6Q	vinifera	ITA	ITAP	ITAP	Sagrantino	wine grape	N	-	-	Admix	Other domesticated grapes
0.258875	B00F6P1	vinifera	GRC	BALP	BALK	Pseudosyrico	wine grape	NR	-	-	Admix	Wine grapes — Balkans and East Europe
0.258875	B00FQGH	vinifera	ESP	IBER	IBER	FERRAL	wine grape, table grape	N	-	-	Groupe3	Other domesticated grapes
0.258875	B00FQGV	vinifera	RUS	RUUK	RUUK	RED OHANES	table grape	Rg	-	-	Admix	Table grapes
0.25905	B00EQSO	vinifera	FRA	WEUR	WCEUR	Plant de Ponteilla (Jaubert)	wine grape	B	Non-Atrib3	Non-Atrib-5	Groupe3	Wine grapes — West and Central Europe
0.259225	B00EJKP	vinifera	ESP	IBER	IBER	JUAN IBANEZ	wine grape	N	-	-	Groupe3	Wine grapes — Iberian Peninsula and Northwest Africa
0.259225	B00EQX6	vinifera	ROU	EEUR	BALK	Alba imputotato	wine grape	B	C3	E5	Groupe4	Wine grapes — Balkans and East Europe
0.259225	B00ERSG	vinifera	GRC	BALP	BALK	Kotsifali	wine grape	N	Non-Atrib3	Non-Atrib-5	Admix	Wine grapes — Balkans and East Europe
0.259225	B00F6QL	vinifera	GEO	CAUC	EMCA	Muradouli	-	-	-	-	Admix	Other domesticated grapes
0.259401	B00EI5M	vinifera	ROU	EEUR	BALK	Rakszolo	wine grape	B	C3	E5	Groupe4	Wine grapes — Balkans and East Europe
0.259401	B00EQYR	vinifera	TUR	CAUC	EMCA	Kichmich tcherni	table grape	N	B3	B5	Groupe2	Table grapes
0.259401	B00ER5J	vinifera	ESP	IBER	IBER	Miguel de Arco	wine grape	N	Non-Atrib3	Non-Atrib-5	Groupe3	Wine grapes — Iberian Peninsula and Northwest Africa
0.259401	B00ERR3	vinifera	ITA	ITAP	ITAP	Uva Di Troia	wine grape	N	Non-Atrib3	Non-Atrib-5	Admix	Other domesticated grapes
0.259576	B00EQXA	vinifera	GRC	BALP	BALK	Opsimo Edessis	table grape	B	Non-Atrib3	Non-Atrib-5	Admix	Table grapes
0.259576	B00FQIN	vinifera	ESP	IBER	IBER	LADO	wine grape	B	-	-	Admix	Wine grapes — Iberian Peninsula and Northwest Africa
0.259751	B00ER9Q	vinifera	FRA	WEUR	WCEUR	Portugais bleu	wine grape, table grape	N	Non-Atrib3	Non-Atrib-5	Admix	Other domesticated grapes
0.259751	B00ERSK	vinifera	UKR	RUUK	RUUK	Tashli	wine grape, table grape	B	Non-Atrib3	Non-Atrib-5	Admix	Other domesticated grapes
0.259926	B00EQSY	vinifera	ITA	ITAP	ITAP	Montepulciano	wine grape	N	Non-Atrib3	Non-Atrib-5	Admix	Other domesticated grapes
0.259926	B00EQTJ	vinifera	TUR	CAUC	EMCA	Dimrit noir (Izmir)	wine grape	N	Non-Atrib3	Non-Atrib-5	Admix	Other domesticated grapes
0.259926	B00EQUO	vinifera	FRA	WEUR	WCEUR	Massirart	wine grape	N	A3	C5	Admix	Wine grapes — West and Central Europe
0.259926	B00EQZY	vinifera	RUS	RUUK	RUUK	Assyl kara	wine grape	N	B3	Non-Atrib-5	Admix	Other domesticated grapes
0.259926	B00FQID	vinifera	ESP	IBER	IBER	MONDRAGON	wine grape	N	-	-	Admix	Wine grapes — Iberian Peninsula and Northwest Africa
0.260102	B00EJLS	vinifera	ESP	IBER	IBER	NEGRA COMUN	wine grape	N	-	-	Admix	Wine grapes — Iberian Peninsula and Northwest Africa
0.260102	B00EQZI	vinifera	ISR	NEAS	EMCA	Assoued kere	table grape	B	B3	B5	Groupe2	Table grapes
0.260102	B00ERM4	vinifera	GRC	BALP	BALK	Assyrtico	wine grape	B	-	-	Admix	Wine grapes — Balkans and East Europe
0.260102	B00ERPO	vinifera	FRA	WEUR	WCEUR	Palestina I	table grape	B	-	-	Admix	Table grapes
0.260102	B00FQGI	vinifera	MAR	MAGH	MAGH	EL FARRYALI	table grape	N	B3	Non-Atrib-5	Admix	Table grapes
0.260277	B00EJK6	vinifera	ESP	IBER	IBER	ZALEMA	wine grape	B	Non-Atrib3	A5	Groupe3	Wine grapes — Iberian Peninsula and Northwest Africa
0.260277	B00EQXO	vinifera	FRA	WEUR	WCEUR	Grain	wine grape	N	A3	C5	Admix	Wine grapes — West and Central Europe
0.260277	B00ER9E	vinifera	ESP	IBER	IBER	Grenache	wine grape	N	Non-Atrib3	Non-Atrib-5	Groupe3	Wine grapes — Iberian Peninsula and Northwest Africa
0.260452	B00EJKV	vinifera	ESP	IBER	IBER	DON MARIANO	table grape	N	B3	A5	Admix	Table grapes
0.260452	B00EQTL	vinifera	HUN	EEUR	BALK	Pozsonyi feher	wine grape	B	C3	E5	Admix	Wine grapes — Balkans and East Europe
0.260452	B00ER30	vinifera	AFG	FEAS	MFEAS	Naose	table grape	Rg	B3	B5	Groupe2	Table grapes
0.260452	B00ER3I	vinifera	ITA	ITAP	ITAP	Semidano	wine grape	B	Non-Atrib3	Non-Atrib-5	Admix	Other domesticated grapes
0.260452	B00ER94	vinifera	ARM	CAUC	EMCA	Aragatzi	table grape	Rs	B3	B5	Groupe2	Table grapes
0.260452	B00FQGS	vinifera	ESP	IBER	IBER	NEGRA DORADA	table grape	Rg	-	-	Groupe2	Table grapes
0.260627	B00EJKL	vinifera	ESP	IBER	IBER	JAÉN	wine grape	B	-	-	Groupe3	Wine grapes — Iberian Peninsula and Northwest Africa
0.260627	B00EQZF	vinifera	ITA	ITAP	ITAP	Perricone	wine grape	N	Non-Atrib3	Non-Atrib-5	Admix	Other domesticated grapes
0.260627	B00ER7S	vinifera	HUN	EEUR	BALK	Goher	wine grape	B	C3	E5	Groupe4	Wine grapes — Balkans and East Europe
0.260803	B00EQT6	vinifera	HRV	BALP	BALK	Rudezusa	wine grape, table grape	N	Non-Atrib3	E5	Admix	Other domesticated grapes
0.260803	B00EQU3	vinifera	GRC	BALP	BALK	Ghemera	wine grape	Rg	C3	E5	Admix	Wine grapes — Balkans and East Europe
0.260978	B00ERQM	vinifera	TUR	CAUC	EMCA	Razakisi Antep	table grape	B	-	-	Groupe2	Table grapes
0.260978	B00F6PK	vinifera	TUR	CAUC	EMCA	Dattier de Beyrouth	table grape	B	Non-Atrib3	Non-Atrib-5	Admix	Table grapes
0.261153	B00ERAE	vinifera	LBN	NEAS	EMCA	Kasoufi de la Bekaa	wine grape	B	B3	Non-Atrib-5	Groupe2	Other domesticated grapes
0.261153	B00ERPC	vinifera	#N/A	-	-	Beerheller	wine grape	B	-	-	Admix	Other domesticated grapes
0.261153	B00F6PH	vinifera	FRA	WEUR	WCEUR	Blanc Auba	wine grape	B	A3	Non-Atrib-5	Groupe1	Wine grapes — West and Central Europe
0.261153	B00FQJB	vinifera	PRT	IBER	IBER	Avesso	wine grape	B	Non-Atrib3	Non-Atrib-5	Admix	Wine grapes — Iberian Peninsula and Northwest Africa
0.261328	B00EQZ8	vinifera	TUR	CAUC	EMCA	Öküz gözü faux	table grape	B	B3	B5	Admix	Table grapes
0.261504	B00EQTM	vinifera	ROU	EEUR	BALK	Crimposie	wine grape	B	C3	E5	Groupe4	Wine grapes — Balkans and East Europe
0.261504	B00ER3B	vinifera	PRT	IBER	IBER	Dedo de Dama	table grape	B	Non-Atrib3	A5	Admix	Table grapes
0.261504	B00ER3T	vinifera	ESP	IBER	IBER	Santanera	wine grape	B	Non-Atrib3	A5	Admix	Wine grapes — Iberian Peninsula and Northwest Africa
0.261504	B00ER5N	vinifera	#N/A	-	-	Olivette blanche	table grape	B	B3	Non-Atrib-5	Admix	Table grapes
0.261679	B00EI4Q	vinifera	FRA	WEUR	WCEUR	Gibert	wine grape	N	A3	C5	Admix	Wine grapes — West and Central Europe
0.261679	B00EJK7	vinifera	#N/A	-	-	CHELVA	wine grape	-	-	-	Admix	Other domesticated grapes
0.261679	B00ERRW	vinifera	UKR	RUUK	RUUK	Coarna Rosie	table grape	B	-	-	Admix	Table grapes
0.261854	B00EQT0	vinifera	ITA	ITAP	ITAP	Bellone	wine grape	B	Non-Atrib3	Non-Atrib-5	Admix	Other domesticated grapes
0.261854	B00EQTR	vinifera	GRC	BALP	BALK	Strophyliatico	wine grape	B	Non-Atrib3	Non-Atrib-5	Admix	Wine grapes — Balkans and East Europe
0.261854	B00EQVV	vinifera	FRA	WEUR	WCEUR	Len de l El	wine grape	B	A3	C5	Admix	Wine grapes — West and Central Europe
0.261854	B00ER28	vinifera	BGR	EEUR	BALK	Mai 3 (Plovdiv II 6 16)	table grape	B	Non-Atrib3	Non-Atrib-5	Admix	Table grapes
0.261854	B00ER5H	vinifera	HUN	EEUR	BALK	Irsay Oliver	wine grape, table grape	B	Non-Atrib3	Non-Atrib-5	Admix	Other domesticated grapes
0.261854	B00ER5K	vinifera	ESP	IBER	IBER	Gibi	wine grape	B	B3	A5	Groupe3	Wine grapes — Iberian Peninsula and Northwest Africa
0.261854	B00ERPN	vinifera	HUN	EEUR	BALK	Frueher Blauer Ungar	wine grape	N	Non-Atrib3	Non-Atrib-5	Admix	Wine grapes — Balkans and East Europe
0.26203	B00EQXP	vinifera	ROU	EEUR	BALK	Galbena de Odobesti	wine grape	B	C3	E5	Groupe4	Wine grapes — Balkans and East Europe
0.26203	B00EQZW	vinifera	GEO	CAUC	EMCA	Alexandroouli	wine grape	N	B3	B5	Admix	Other domesticated grapes
0.26203	B00ER0K	vinifera	ISR	NEAS	EMCA	Dabouki	table grape	B	B3	B5	Groupe2	Table grapes
0.26203	B00ER14	vinifera	ITA	ITAP	ITAP	Grechetto	wine grape	B	Non-Atrib3	Non-Atrib-5	Admix	Other domesticated grapes
0.26203	B00ER7D	vinifera	PRT	IBER	IBER	Diagalves	wine grape, table grape	B	B3	A5	Admix	Other domesticated grapes
0.26203	B00F6QJ	vinifera	GEO	CAUC	EMCA	Kharistvala meskhuri	-	-	-	-	Admix	Other domesticated grapes
0.262205	B001756	vinifera	GRC	BALP	BALK	Araklinos	wine grape	N	Non-Atrib3	Non-Atrib-5	Admix	Wine grapes — Balkans and East Europe
0.262205	B00EI4P	vinifera	PRT	IBER	IBER	Donzelinho	wine grape	B	-	-	Admix	Wine grapes — Iberian Peninsula and Northwest Africa
0.262205	B00EQTT	vinifera	ITA	ITAP	ITAP	Greco bianco	wine grape	B	Non-Atrib3	Non-Atrib-5	Admix	Other domesticated grapes
0.262205	B00ER39	vinifera	SYR	NEAS	EMCA	Hweidi	table grape	B	B3	Non-Atrib-5	Groupe2	Table grapes
0.26238	B00EJKS	vinifera	ESP	IBER	IBER	PLANTA NOVA	table grape	B	Non-Atrib3	Non-Atrib-5	Admix	Table grapes
0.26238	B00ERA1	vinifera	ROU	EEUR	BALK	Chava	wine grape	N	Non-Atrib3	Non-Atrib-5	Admix	Wine grapes — Balkans and East Europe
0.26238	B00ERBW	vinifera	AZE	CAUC	EMCA	Arna guirna	wine grape	B	Non-Atrib3	Non-Atrib-5	Admix	Other domesticated grapes
0.26238	B00ERPX	vinifera	AUT	CEUR	WCEUR	Batttraube	table grape	N	C3	E5	Groupe4	Table grapes
0.26238	B00F6QO	vinifera	GEO	CAUC	EMCA	Borchalo	-	-	-	-	Admix	Other domesticated grapes
0.26238	B00FQGB	vinifera	ESP	IBER	IBER	LUISA BLANCA	wine grape	B	-	-	Admix	Wine grapes — Iberian Peninsula and Northwest Africa
0.262555	B00EQZC	vinifera	ITA	ITAP	ITAP	Baresana (Korithi aspro)	table grape	B	Non-Atrib3	Non-Atrib-5	Groupe2	Table grapes
0.262555	B00ER8B	vinifera	FRA	WEUR	WCEUR	Alicante Henri Bouschet	wine grape	N	Non-Atrib3	Non-Atrib-5	Admix	Wine grapes — West and Central Europe
0.262555	B00FQGJ	vinifera	ESP	IBER	IBER	JERONIMO DE TUDELA	wine grape, table grape	Rs	-	-	Admix	Other domesticated grapes
0.262555	B00FQH0	vinifera	LBY	NEAS	EMCA	ZEINI ABIAD	table grape	B	-	-	Groupe2	Table grapes
0.262555	B00FQHQ	vinifera	ESP	IBER	IBER	BORBA	wine grape	B	-	-	Groupe3	Wine grapes — Iberian Peninsula and Northwest Africa
0.262597	R-MF_21	Archaeological											France
0.262731	B00ER0I	vinifera	ESP	IBER	IBER	Molinera gorda	table grape	Rg	B3	A5	Admix	Table grapes
0.262731	B00FQFC	vinifera	ESP	IBER	IBER	ROJAL	wine grape	N	-	-	Admix	Wine grapes — Iberian Peninsula and Northwest Africa
0.262731	B00FQGK	vinifera	#N/A	-	-	NORE	table grape	N	-	-	Admix	Table grapes
0.262906	B00ER1V	vinifera	AUT	CEUR	WCEUR	Zweigelt blau	wine grape	N	A3	C5	Admix	Wine grapes — West and Central Europe
0.262906	B00ERAM	vinifera	ROU	EEUR	BALK	Feteasca alba	wine grape	B	C3	E5	Admix	Wine grapes — Balkans and East Europe
0.262906	B00FQHI	vinifera	ESP	IBER	IBER	PEREJIL	wine grape	B	-	-	Admix	Wine grapes — Iberian Peninsula and Northwest Africa
0.263081	B001754	vinifera	PRT	IBER	IBER	Espadeiro tinto	wine grape	N	Non-Atrib3	Non-Atrib-5	Admix	Wine grapes — Iberian Peninsula and Northwest Africa
0.263081	B00175C	vinifera	ISR	NEAS	EMCA	Medouar	-	-	B3	B5	Groupe2	Other domesticated grapes
0.263081	B00EQTI	vinifera	ITA	ITAP	ITAP	Bianco d Alessano	wine grape	B	Non-Atrib3	Non-Atrib-5	Admix	Other domesticated grapes
0.263081	B00EQVJ	vinifera	FRA	WEUR	WCEUR	Mireille	table grape	B	Non-Atrib3	D5	Admix	Table grapes
0.263081	B00ER8Y	vinifera	FRA	WEUR	WCEUR	Plant d Arrat	wine grape	N	A3	C5	Groupe1	Wine grapes — West and Central Europe
0.263081	B00ERBS	vinifera	MAR	MAGH	MAGH	Bezoul el Aouda	table grape	NR	B3	Non-Atrib-5	Groupe2	Table grapes
0.263166	R-MF_25	Archaeological											France
0.263256	B00EJL8	vinifera	ESP	IBER	IBER	VIJIRIEGA COMUN	wine grape	B	Non-Atrib3	A5	Groupe3	Wine grapes — Iberian Peninsula and Northwest Africa
0.263256	B00EQYW	vinifera	SYR	NEAS	EMCA	Chami abiad	table grape	B	B3	B5	Groupe2	Table grapes
0.263256	B00ER4S	vinifera	UZB	FEAS	MFEAS	Nimrang rouge	table grape	Rg	B3	B5	Admix	Table grapes
0.263256	B00ERPM	vinifera	FRA	WEUR	WCEUR	Olber	wine grape	B	Non-Atrib3	Non-Atrib-5	Admix	Wine grapes — West and Central Europe
0.263256	B00F6PO	vinifera	DZA	MAGH	MAGH	Ahmeur bou Ahmeur	table grape	Rg	B3	A5	Admix	Table grapes
0.263256	B00FQFK	vinifera	PRT	IBER	IBER	CAMARATE	wine grape	N	Non-Atrib3	Non-Atrib-5	Admix	Wine grapes — Iberian Peninsula and Northwest Africa
0.263432	B00EQZB	vinifera	AZE	CAUC	EMCA	Tavkveri	wine grape	N	B3	B5	Admix	Other domesticated grapes
0.263432	B00ERPT	vinifera	#N/A	-	-	Geisdutte Blau 3/7	table grape	N	-	-	Admix	Table grapes
0.263607	B00EQTB	vinifera	ROU	EEUR	BALK	Negru virtos	wine grape	N	C3	E5	Groupe4	Wine grapes — Balkans and East Europe
0.263607	B00ER0C	vinifera	UZB	FEAS	MFEAS	Katta kourgan	table grape	B	B3	B5	Groupe2	Table grapes
0.263607	B00ER2W	vinifera	FRA	WEUR	WCEUR	Grappenoux	wine grape	N	A3	C5	Groupe1	Wine grapes — West and Central Europe
0.263607	B00ER72	vinifera	AUT	WEUR	WCEUR	Limberger	wine grape	N	Non-Atrib3	E5	Groupe4	Wine grapes — West and Central Europe
0.263607	B00ERPY	vinifera	DEU	CEUR	WCEUR	Nr. 19	wine grape	B	A3	C5	Admix	Wine grapes — West and Central Europe
0.263607	B00F6O2	vinifera	ITA	ITAP	ITAP	Lumassina	wine grape	B	Non-Atrib3	Non-Atrib-5	Admix	Other domesticated grapes
0.263782	B00EQTH	vinifera	YUG	BALP	BALK	Balbut bijeli	table grape	B	C3	Non-Atrib-5	Admix	Table grapes
0.263782	B00ER3S	vinifera	AUT	WEUR	WCEUR	Sylvaner	wine grape	B	Non-Atrib3	Non-Atrib-5	Admix	Wine grapes — West and Central Europe
0.263782	B00ER6U	vinifera	AUT	CEUR	WCEUR	Velteliner vert	wine grape	B	Non-Atrib3	Non-Atrib-5	Admix	Wine grapes — West and Central Europe
0.263782	B00ER8Z	vinifera	ISR	NEAS	EMCA	Balouti (Abbaye de Latroun)	table grape	-	Non-Atrib3	Non-Atrib-5	Admix	Table grapes
0.263782	B00FQHF	vinifera	ESP	IBER	IBER	CASTELLANO	wine grape	B	-	-	Admix	Wine grapes — Iberian Peninsula and Northwest Africa
0.263958	B00EI4N	vinifera	ITA	ITAP	ITAP	Avarengo	wine grape, table grape	N	Non-Atrib3	Non-Atrib-5	Admix	Other domesticated grapes
0.263958	B00ER9W	vinifera	UKR	RUUK	RUUK	Syborskozy	wine grape	B	C3	E5	Admix	Other domesticated grapes
0.263958	B00FQIH	vinifera	ESP	IBER	IBER	MORENILLO	wine grape	N	-	-	Admix	Wine grapes — Iberian Peninsula and Northwest Africa
0.264133	B00ER78	vinifera	GRC	BALP	BALK	Aetonychi mavro	table grape	N	Non-Atrib3	Non-Atrib-5	Groupe2	Table grapes
0.264133	B00FQHW	vinifera	ESP	IBER	IBER	BLANQUILINA	wine grape	B	-	-	Admix	Wine grapes — Iberian Peninsula and Northwest Africa
0.264133	B00FQIL	vinifera	ESP	IBER	IBER	PAMPOLAT GIRAT	wine grape	N	-	-	Admix	Wine grapes — Iberian Peninsula and Northwest Africa
0.264308	B00EJKB	vinifera	ESP	IBER	IBER	PARELLADA	wine grape	B	Non-Atrib3	Non-Atrib-5	Groupe3	Wine grapes — Iberian Peninsula and Northwest Africa
0.264308	B00EQSZ	vinifera	ITA	ITAP	ITAP	Ansonica	wine grape, table grape	B	Non-Atrib3	Non-Atrib-5	Admix	Other domesticated grapes
0.264483	B00EJKF	vinifera	ESP	IBER	IBER	VERDEJO	wine grape	B	-	-	Groupe3	Wine grapes — Iberian Peninsula and Northwest Africa
0.264483	B00ER13	vinifera	ESP	IBER	IBER	Bobal	wine grape	N	Non-Atrib3	A5	Admix	Wine grapes — Iberian Peninsula and Northwest Africa
0.264483	B00ER9V	vinifera	HUN	EEUR	BALK	Harslevelu	wine grape	B	C3	E5	Groupe4	Wine grapes — Balkans and East Europe
0.264483	B00ERB2	vinifera	PRT	IBER	IBER	Ferlongo (H 34 49 69)	table grape	N	B3	Non-Atrib-5	Admix	Table grapes
0.264483	B00ERCT	vinifera	MDA	RUUK	RUUK	Khikhvi femelle (Collection Kichinev)	wine grape	B	B3	B5	Admix	Other domesticated grapes
0.264659	B00EJKG	vinifera	ESP	IBER	IBER	MENCIA	wine grape	N	Non-Atrib3	Non-Atrib-5	Admix	Wine grapes — Iberian Peninsula and Northwest Africa
0.264659	B00EQT2	vinifera	HUN	EEUR	BALK	Lisztes feher	wine grape	B	C3	E5	Groupe4	Wine grapes — Balkans and East Europe
0.264659	B00EQTD	vinifera	GRC	BALP	BALK	Fokiano	wine grape, table grape	NR	Non-Atrib3	Non-Atrib-5	Admix	Other domesticated grapes
0.264659	B00ER5T	vinifera	PRT	IBER	IBER	Sercial	wine grape	B	A3	Non-Atrib-5	Admix	Wine grapes — Iberian Peninsula and Northwest Africa
0.264659	B00ERC4	vinifera	FRA	WEUR	WCEUR	Muscat Ottonel	wine grape	B	Non-Atrib3	Non-Atrib-5	Admix	Wine grapes — West and Central Europe
0.264659	B00F6QE	vinifera	FRA	WEUR	WCEUR	Dongine	wine grape, table grape	B	A3	C5	Groupe1	Other domesticated grapes
0.264659	B00FQHG	vinifera	FRA	WEUR	WCEUR	TINTO MADRID	wine grape	N	A3	Non-Atrib-5	Admix	Wine grapes — West and Central Europe
0.264834	B00EQXE	vinifera	MDA	RUUK	RUUK	Lialmigui	wine grape, table grape	B	Non-Atrib3	Non-Atrib-5	Admix	Other domesticated grapes
0.264834	B00ER8C	vinifera	ISR	NEAS	EMCA	Odem (Spiegel Roy 2/71 16)	table grape	Rg	B3	B5	Groupe2	Table grapes
0.264834	B00ER9H	vinifera	FRA	WEUR	WCEUR	Merlot	wine grape	N	A3	C5	Admix	Wine grapes — West and Central Europe
0.264834	B00ERA7	vinifera	FRA	WEUR	WCEUR	Petit Bouschet	wine grape	N	A3	C5	Admix	Wine grapes — West and Central Europe
0.264834	B00F6P2	vinifera	TUR	CAUC	EMCA	Peygamber uzumu	table grape	B	Non-Atrib3	Non-Atrib-5	Groupe2	Table grapes
0.265009	B00EQTY	vinifera	UKR	RUUK	RUUK	Sorok Let Oktiabria	wine grape	N	Non-Atrib3	Non-Atrib-5	Admix	Other domesticated grapes
0.265009	B00ER0D	vinifera	GRC	BALP	BALK	Akiki	table grape	Rs	B3	B5	Admix	Table grapes
0.265009	B00ER3E	vinifera	GRC	BALP	BALK	Heptakilo	table grape	N	Non-Atrib3	Non-Atrib-5	Groupe2	Table grapes
0.265009	B00F6OC	vinifera	ITA	ITAP	ITAP	Riminese	wine grape	B	Non-Atrib3	Non-Atrib-5	Admix	Other domesticated grapes
0.265069	R-TDM_10	Archaeological											France
0.265184	B00EQUX	vinifera	FRA	WEUR	WCEUR	Chatus	wine grape	N	A3	C5	Groupe1	Wine grapes — West and Central Europe
0.265184	B00ERAI	vinifera	DEU	CEUR	WCEUR	Wildrebe von Bauer	wine grape	N	Non-Atrib3	Non-Atrib-5	Admix	Wine grapes — West and Central Europe
0.26536	B00EI55	vinifera	PRT	IBER	IBER	Prunesta rosso violacea	table grape	Rg	Non-Atrib3	Non-Atrib-5	Admix	Table grapes
0.26536	B00EQT3	vinifera	YUG	BALP	BALK	Kovidinka	wine grape	Rs	C3	E5	Groupe4	Wine grapes — Balkans and East Europe
0.26536	B00ERAO	vinifera	ITA	ITAP	ITAP	Verdea noir	wine grape, table grape	N	Non-Atrib3	Non-Atrib-5	Admix	Other domesticated grapes
0.265535	B00ER6H	vinifera	HUN	EEUR	BALK	Pannonia kincse	table grape	B	Non-Atrib3	D5	Admix	Table grapes
0.26571	B00174W	vinifera	GEO	CAUC	EMCA	Tsolikouri	wine grape	B	Non-Atrib3	Non-Atrib-5	Admix	Other domesticated grapes
0.26571	B00ER97	vinifera	UKR	RUUK	RUUK	Bastardo Magaratchskii	wine grape	N	Non-Atrib3	Non-Atrib-5	Admix	Other domesticated grapes
0.265886	B00EJL0	vinifera	ESP	IBER	IBER	FORCALLAT NEGRA	wine grape	N	Non-Atrib3	Non-Atrib-5	Groupe3	Wine grapes — Iberian Peninsula and Northwest Africa
0.265886	B00ERCS	vinifera	RUS	RUUK	RUUK	Ag isioum (par erreur)	table grape	Rs	-	-	Admix	Table grapes
0.265886	B00F6OB	vinifera	ITA	ITAP	ITAP	Dolcetto	wine grape	N	Non-Atrib3	Non-Atrib-5	Admix	Other domesticated grapes
0.265886	B00F6P6	vinifera	BGR	EEUR	BALK	Gamza de Varna	wine grape	N	C3	E5	Groupe4	Wine grapes — Balkans and East Europe
0.266061	B00EJL2	vinifera	FRA	WEUR	WCEUR	MATURANA Tinta	wine grape	N	A3	C5	Admix	Wine grapes — West and Central Europe
0.266061	B00ER7R	vinifera	HUN	EEUR	BALK	Baratcsuha szurke	wine grape	G	Non-Atrib3	Non-Atrib-5	Admix	Wine grapes — Balkans and East Europe
0.266061	B00ERPQ	vinifera	SVN	BALP	BALK	Javor Weiss	wine grape	B	Non-Atrib3	E5	Groupe4	Wine grapes — Balkans and East Europe
0.266236	B00EI4L	vinifera	FRA	WEUR	WCEUR	Roussette basse de Seyssel	wine grape	B	A3	C5	Groupe1	Wine grapes — West and Central Europe
0.266236	B00EQSG	vinifera	HUN	EEUR	BALK	Totika	wine grape	N	C3	Non-Atrib-5	Groupe4	Wine grapes — Balkans and East Europe
0.266236	B00EQUS	vinifera	PRT	IBER	IBER	Ramisco	wine grape	N	A3	Non-Atrib-5	Admix	Wine grapes — Iberian Peninsula and Northwest Africa
0.266236	B00EQX9	vinifera	ITA	ITAP	ITAP	Fumin	wine grape	N	Non-Atrib3	Non-Atrib-5	Admix	Other domesticated grapes
0.266236	B00ER4K	vinifera	PRT	IBER	IBER	Arinto do Dao	wine grape	B	Non-Atrib3	A5	Admix	Wine grapes — Iberian Peninsula and Northwest Africa
0.266236	B00F6P3	vinifera	ITA	ITAP	ITAP	Falanghina	wine grape	B	Non-Atrib3	Non-Atrib-5	Admix	Other domesticated grapes
0.266411	B00ER9T	vinifera	FRA	WEUR	WCEUR	Grassen	wine grape	N	Non-Atrib3	Non-Atrib-5	Admix	Wine grapes — West and Central Europe
0.266587	B00ERRD	vinifera	DEU	CEUR	WCEUR	Kerner	wine grape	B	Non-Atrib3	Non-Atrib-5	Admix	Wine grapes — West and Central Europe
0.266587	B00F6PG	vinifera	FRA	WEUR	WCEUR	Estaca saouma	wine grape	N	A3	C5	Admix	Wine grapes — West and Central Europe
0.266587	B00FQFE	vinifera	PRT	IBER	IBER	MALVASIA CORADA	wine grape	B	Non-Atrib3	A5	Groupe3	Wine grapes — Iberian Peninsula and Northwest Africa
0.266587	B00FQHA	vinifera	ESP	IBER	IBER	BERMEJUELA	wine grape	B	-	-	Admix	Wine grapes — Iberian Peninsula and Northwest Africa
0.266762	B00EJK9	vinifera	ESP	IBER	IBER	DERECHERO DE MUNIESA	wine grape, table grape	N	Non-Atrib3	Non-Atrib-5	Groupe3	Other domesticated grapes
0.266762	B00ER33	vinifera	FRA	WEUR	WCEUR	Servanin	wine grape	N	A3	C5	Admix	Wine grapes — West and Central Europe
0.266762	B00ER3Q	vinifera	FRA	WEUR	WCEUR	Arrouya	wine grape	N	A3	Non-Atrib-5	Groupe1	Wine grapes — West and Central Europe
0.266762	B00ER8Q	vinifera	UZB	FEAS	MFEAS	Baxtiori	wine grape	B	B3	B5	Admix	Other domesticated grapes
0.266762	B00ERD5	vinifera	FRA	WEUR	WCEUR	Semillon	wine grape	B	A3	Non-Atrib-5	Groupe1	Wine grapes — West and Central Europe
0.266937	B00ERJ2	vinifera	RUS	RUUK	RUUK	Granatovyi	wine grape	N	-	-	Admix	Other domesticated grapes
0.267112	B00EQUC	vinifera	FRA	WEUR	WCEUR	Magdeleine noire des Charentes	wine grape	N	A3	C5	Groupe1	Wine grapes — West and Central Europe
0.267112	B00FQFO	vinifera	PRT	IBER	IBER	MORETO DO DAO	wine grape	N	Non-Atrib3	Non-Atrib-5	Admix	Wine grapes — Iberian Peninsula and Northwest Africa
0.267288	B00EQUK	vinifera	PRT	IBER	IBER	Arinto tinto (Collection Soares Franco)	wine grape	N	Non-Atrib3	Non-Atrib-5	Admix	Wine grapes — Iberian Peninsula and Northwest Africa
0.267288	B00EQZK	vinifera	CYP	BALP	BALK	Verico	table grape	Rg	Non-Atrib3	Non-Atrib-5	Groupe2	Table grapes
0.267288	B00F6PD	vinifera	RUS	RUUK	RUUK	Ak ouzioum tagapskii	wine grape	B	B3	Non-Atrib-5	Groupe2	Other domesticated grapes
0.267288	B00FQGL	vinifera	ESP	IBER	IBER	NEGRA TARDIA	table grape	N	-	-	Admix	Table grapes
0.267463	B00ER5S	vinifera	FRA	WEUR	WCEUR	Chardonnay	wine grape	B	A3	C5	Admix	Wine grapes — West and Central Europe
0.267463	B00ER7X	vinifera	TKM	FEAS	MFEAS	Kara ouzume Aschkhabadsky	wine grape, table grape	N	B3	B5	Admix	Other domesticated grapes
0.267463	B00ERS1	vinifera	UZB	FEAS	MFEAS	Taifi Rozovyi	table grape	Rs	B3	B5	Groupe2	Table grapes
0.267463	B00FQI5	vinifera	ESP	IBER	IBER	BLANCO RECIO	wine grape	B	Non-Atrib3	A5	Admix	Wine grapes — Iberian Peninsula and Northwest Africa
0.267638	B00EQUP	vinifera	PRT	IBER	IBER	Nevoeira	wine grape	N	Non-Atrib3	Non-Atrib-5	Admix	Wine grapes — Iberian Peninsula and Northwest Africa
0.267638	B00EQVP	vinifera	ITA	ITAP	ITAP	Balsamina (Collection Oberlin)	wine grape	B	Non-Atrib3	Non-Atrib-5	Admix	Other domesticated grapes
0.267813	B00FQGC	vinifera	ESP	IBER	IBER	ALEDO REAL	table grape	B	-	-	Admix	Table grapes
0.267813	B00FQIA	vinifera	ESP	IBER	IBER	PLATEADO	wine grape	B	B3	A5	Admix	Wine grapes — Iberian Peninsula and Northwest Africa
0.267813	B00FQJ4	vinifera	ESP	IBER	IBER	VERUÉS DE HUARTE	wine grape	N	-	-	Admix	Wine grapes — Iberian Peninsula and Northwest Africa
0.267989	B00ER84	vinifera	GEO	CAUC	EMCA	Krakhouna	wine grape	B	B3	Non-Atrib-5	Admix	Other domesticated grapes
0.267989	B00ERAJ	vinifera	PRT	IBER	IBER	Bastardo espanhol	wine grape, table grape	N	Non-Atrib3	Non-Atrib-5	Admix	Other domesticated grapes
0.267989	B00ERPV	vinifera	DEU	CEUR	WCEUR	Suessrot 11/1	wine grape	N	-	-	Admix	Wine grapes — West and Central Europe
0.267989	B00FQFX	vinifera	ESP	IBER	IBER	CASTILLO DE ARCOS	wine grape	B	-	-	Groupe3	Wine grapes — Iberian Peninsula and Northwest Africa
0.267989	B00FQHT	vinifera	ESP	IBER	IBER	CARRASQUIN	wine grape	N	A3	Non-Atrib-5	Admix	Wine grapes — Iberian Peninsula and Northwest Africa
0.268164	B00EQUN	vinifera	PRT	IBER	IBER	Lameiro	wine grape	B	A3	Non-Atrib-5	Admix	Wine grapes — Iberian Peninsula and Northwest Africa
0.268164	B00ERQU	vinifera	FRA	WEUR	WCEUR	OEILLADE NOIRE	wine grape, table grape	N	A3	C5	Admix	Other domesticated grapes
0.268164	B00FQGN	vinifera	ESP	IBER	IBER	OJO DE BUEY	table grape	N	-	-	Admix	Table grapes
0.268164	B00FQJC	vinifera	PRT	IBER	IBER	Bical	wine grape	B	-	-	Admix	Wine grapes — Iberian Peninsula and Northwest Africa
0.268339	B00EQVE	vinifera	FRA	WEUR	WCEUR	Gascon	wine grape	N	A3	C5	Groupe1	Wine grapes — West and Central Europe
0.268515	B00EQV5	vinifera	DEU	CEUR	WCEUR	Affenthaler	wine grape	N	-	-	Admix	Wine grapes — West and Central Europe
0.268515	B00ERB0	vinifera	GEO	CAUC	EMCA	Oussakheloouri	wine grape	N	B3	Non-Atrib-5	Admix	Other domesticated grapes
0.268515	B00ERS7	vinifera	AFG	FEAS	MFEAS	Fahri Kalamak	table grape	-	-	-	Groupe2	Table grapes
0.26869	B00EQU2	vinifera	GRC	BALP	BALK	Zakynthino	wine grape	B	C3	E5	Admix	Wine grapes — Balkans and East Europe
0.26869	B00EQXX	vinifera	PRT	IBER	IBER	Labrusco	wine grape	N	Non-Atrib3	Non-Atrib-5	Groupe1	Wine grapes — Iberian Peninsula and Northwest Africa
0.26869	B00ER7E	vinifera	FRA	WEUR	WCEUR	Madeleine de Clermont	table grape	B	Non-Atrib3	Non-Atrib-5	Admix	Table grapes
0.268865	B00ER6P	vinifera	ITA	ITAP	ITAP	Garganega	wine grape, table grape	B	Non-Atrib3	E5	Admix	Other domesticated grapes
0.268865	B00FQJM	vinifera	PRT	IBER	IBER	Touriga Franca	wine grape	N	Non-Atrib3	Non-Atrib-5	Admix	Wine grapes — Iberian Peninsula and Northwest Africa
0.269073	R-MF_23	Archaeological											France
0.269216	B00ER03	vinifera	TJK	FEAS	MFEAS	Tagobi	table grape	N	B3	B5	Admix	Table grapes
0.269216	B00FQIR	vinifera	ESP	IBER	IBER	PEDROL	wine grape	N	A3	Non-Atrib-5	Admix	Wine grapes — Iberian Peninsula and Northwest Africa
0.269391	B00ER9F	vinifera	GEO	CAUC	EMCA	Tzitzka	wine grape	B	B3	Non-Atrib-5	Admix	Other domesticated grapes
0.269391	B00FQI2	vinifera	ESP	IBER	IBER	FUMAT	table grape	Rg	-	-	Groupe3	Table grapes
0.269391	B00FQJF	vinifera	PRT	IBER	IBER	Folgasao	wine grape	B	Non-Atrib3	Non-Atrib-5	Admix	Wine grapes — Iberian Peninsula and Northwest Africa
0.269566	B00EJL6	vinifera	ESP	IBER	IBER	SUBIRAT PARANT	wine grape	B	B3	A5	Groupe3	Wine grapes — Iberian Peninsula and Northwest Africa
0.269741	B00EJKE	vinifera	ESP	IBER	IBER	MALVAR	wine grape, table grape	B	B3	A5	Groupe3	Other domesticated grapes
0.269741	B00ER7V	vinifera	ITA	ITAP	ITAP	Nerello Cappuccio	wine grape	N	Non-Atrib3	Non-Atrib-5	Admix	Other domesticated grapes
0.269741	B00F6OK	vinifera	SCG	BALP	BALK	Steinschiller weisser	wine grape	B	Non-Atrib3	Non-Atrib-5	Admix	Wine grapes — Balkans and East Europe
0.269917	B00EQXV	vinifera	ROU	EEUR	BALK	Tsitsa Kaprei	table grape	B	B3	Non-Atrib-5	Admix	Table grapes
0.269917	B00F6OZ	vinifera	GEO	CAUC	EMCA	Odjaleschi	wine grape	N	Non-Atrib3	Non-Atrib-5	Admix	Other domesticated grapes
0.270092	B00EQSJ	vinifera	RUS	RUUK	RUUK	Tzimliansky belyi	wine grape	B	Non-Atrib3	Non-Atrib-5	Admix	Other domesticated grapes
0.270092	B00F6RE	vinifera	GEO	CAUC	EMCA	Muradouli 3	-	-	-	-	Admix	Other domesticated grapes
0.270267	B00EQVM	vinifera	CHE	CEUR	WCEUR	Completer	wine grape	B	A3	Non-Atrib-5	Groupe1	Wine grapes — West and Central Europe
0.270267	B00ERPF	vinifera	DEU	CEUR	WCEUR	Gelbhoelzer Blau	wine grape, table grape	N	A3	C5	Admix	Other domesticated grapes
0.270267	B00FQF6	vinifera	ESP	IBER	IBER	REDONDAL	wine grape	B	-	-	Admix	Wine grapes — Iberian Peninsula and Northwest Africa
0.270443	B00FQHR	vinifera	ESP	IBER	IBER	ALLARÉN	wine grape	B	-	-	Admix	Wine grapes — Iberian Peninsula and Northwest Africa
0.270618	B001755	vinifera	FRA	WEUR	WCEUR	Chouchillon	wine grape	B	A3	C5	Groupe1	Wine grapes — West and Central Europe
0.270618	B00EQVF	vinifera	FRA	WEUR	WCEUR	Roublot	wine grape	B	A3	C5	Admix	Wine grapes — West and Central Europe
0.270618	B00ER1P	vinifera	FRA	WEUR	WCEUR	Syrah	wine grape	N	A3	C5	Groupe1	Wine grapes — West and Central Europe
0.270618	B00ERR2	vinifera	#N/A	-	-	Schirastraube	wine grape	B	-	-	Admix	Other domesticated grapes
0.270618	B00F6OS	vinifera	ESP	IBER	IBER	Pardina (Jaen blanco)	wine grape	B	B3	A5	Groupe3	Wine grapes — Iberian Peninsula and Northwest Africa
0.270793	B00ER19	vinifera	PRT	IBER	IBER	Tinta Barroca	wine grape	N	Non-Atrib3	Non-Atrib-5	Admix	Wine grapes — Iberian Peninsula and Northwest Africa
0.270793	B00ER9J	vinifera	FRA	WEUR	WCEUR	Goldriesling	wine grape	B	A3	C5	Groupe1	Wine grapes — West and Central Europe
0.270968	B00F6ON	vinifera	SCG	BALP	BALK	Prokupac	wine grape	N	C3	E5	Groupe4	Wine grapes — Balkans and East Europe
0.271144	B00ER7C	vinifera	FRA	WEUR	WCEUR	Cesar	wine grape	N	Non-Atrib3	Non-Atrib-5	Admix	Wine grapes — West and Central Europe
0.271144	B00FQI4	vinifera	ESP	IBER	IBER	GORGOLLASA	wine grape	N	Non-Atrib3	Non-Atrib-5	Groupe3	Wine grapes — Iberian Peninsula and Northwest Africa
0.271144	B00FQIB	vinifera	ESP	IBER	IBER	MIGUEL DE ARCO	wine grape	N	-	-	Groupe3	Wine grapes — Iberian Peninsula and Northwest Africa
0.271319	B00EI5J	vinifera	ITA	ITAP	ITAP	Coda di volpe bianca	wine grape	B	Non-Atrib3	Non-Atrib-5	Admix	Other domesticated grapes
0.271363	B00ER6F	sylvestris	FRA	WEUR	WCEUR	Vitis silvestris Guemuelder 104 64						V. vinifera subsp. sylvestris
0.271494	B00ERCP	vinifera	GRC	BALP	BALK	Attiki	table grape	N	B3	Non-Atrib-5	Groupe2	Table grapes
0.271669	B00F6QN	vinifera	GEO	CAUC	EMCA	Mtsklarta	-	-	-	-	Admix	Other domesticated grapes
0.271845	B00EQZZ	vinifera	IRN	MEAS	MFEAS	Peikani	table grape	N	B3	B5	Admix	Table grapes
0.271869	B00ER73	sylvestris	FRA	WEUR	WCEUR	Vitis silvestris Afghanistan						V. vinifera subsp. sylvestris
0.27202	B00ER5U	vinifera	ITA	ITAP	ITAP	Verduzzo friulano	wine grape	B	Non-Atrib3	Non-Atrib-5	Admix	Other domesticated grapes
0.27202	B00ERS2	vinifera	FRA	WEUR	WCEUR	Sauterne Blanc	wine grape	B	A3	C5	Admix	Wine grapes — West and Central Europe
0.272195	B00ER5V	vinifera	ITA	ITAP	ITAP	Uva di Trojanero	wine grape	B	Non-Atrib3	Non-Atrib-5	Admix	Other domesticated grapes
0.272195	B00FQJD	vinifera	PRT	IBER	IBER	Cerceal Branco	wine grape	B	Non-Atrib3	Non-Atrib-5	Admix	Wine grapes — Iberian Peninsula and Northwest Africa
0.272371	B00EQV2	vinifera	PRT	IBER	IBER	Verdelho tinto femelle	wine grape	N	A3	Non-Atrib-5	Admix	Wine grapes — Iberian Peninsula and Northwest Africa
0.272371	B00ERCQ	vinifera	FRA	WEUR	WCEUR	Marselan	wine grape	N	Non-Atrib3	Non-Atrib-5	Admix	Wine grapes — West and Central Europe
0.272371	B00F6P4	vinifera	ITA	ITAP	ITAP	Vermentino nero	wine grape	N	Non-Atrib3	Non-Atrib-5	Admix	Other domesticated grapes
0.272371	B00FQI7	vinifera	ESP	IBER	IBER	MORENILLO	wine grape	N	-	-	Groupe3	Wine grapes — Iberian Peninsula and Northwest Africa
0.272546	B00EQX1	vinifera	ROU	EEUR	BALK	Razachie rosie	table grape	Rg	C3	E5	Admix	Table grapes
0.272546	B00ER0L	vinifera	URS	RUUK	RUUK	Kizil sapak faux	wine grape	N	B3	B5	Admix	Other domesticated grapes
0.272721	B00EJLL	vinifera	ESP	IBER	IBER	DORADILLA	wine grape	B	A3	Non-Atrib-5	Admix	Wine grapes — Iberian Peninsula and Northwest Africa
0.272896	B00FQFN	vinifera	PRT	IBER	IBER	DONZELINHO TINTO	wine grape	N	A3	Non-Atrib-5	Admix	Wine grapes — Iberian Peninsula and Northwest Africa
0.273247	B00EJLG	vinifera	ESP	IBER	IBER	TREPAT	wine grape	N	Non-Atrib3	Non-Atrib-5	Groupe3	Wine grapes — Iberian Peninsula and Northwest Africa
0.273247	B00EQUF	vinifera	FRA	WEUR	WCEUR	Cahours	wine grape	N	A3	Non-Atrib-5	Admix	Wine grapes — West and Central Europe
0.273247	B00ERCI	vinifera	ROU	EEUR	BALK	Om reu	wine grape	B	C3	E5	Groupe4	Wine grapes — Balkans and East Europe
0.273247	B00FQHX	vinifera	ESP	IBER	IBER	ALBILLO	wine grape, table grape	B	-	-	Admix	Other domesticated grapes
0.273422	B00ERD9	vinifera	FRA	WEUR	WCEUR	Mauzac	wine grape	B	A3	C5	Admix	Wine grapes — West and Central Europe
0.273422	B00F6PN	vinifera	#N/A	-	-	Bicane	table grape	B	Non-Atrib3	Non-Atrib-5	Admix	Table grapes
0.273422	B00FQGX	vinifera	ESP	IBER	IBER	COJONATA	wine grape, table grape	B	-	-	Admix	Other domesticated grapes
0.273597	B00EJK8	vinifera	ESP	IBER	IBER	PEDRO XIMENEZ	wine grape	B	Non-Atrib3	A5	Groupe3	Wine grapes — Iberian Peninsula and Northwest Africa
0.273736	R-LLE_09	Archaeological											France
0.273773	B00ER0U	vinifera	DEU	CEUR	WCEUR	Ortega (Wurzburg B48 21 4)	wine grape	B	Non-Atrib3	Non-Atrib-5	Admix	Wine grapes — West and Central Europe
0.273948	B00ERCA	vinifera	ITA	ITAP	ITAP	Catarratto bianco	wine grape	B	Non-Atrib3	Non-Atrib-5	Admix	Other domesticated grapes
0.274123	B00EI4W	vinifera	ARM	CAUC	EMCA	Ambary	table grape	B	B3	B5	Groupe2	Table grapes
0.274123	B00ER3A	vinifera	PRT	IBER	IBER	Castelao	wine grape, table grape	N	Non-Atrib3	A5	Admix	Other domesticated grapes
0.274299	B00ER7B	vinifera	ESP	IBER	IBER	Malvar	wine grape, table grape	B	Non-Atrib3	A5	Groupe3	Other domesticated grapes
0.274474	B00ER9S	vinifera	UZB	FEAS	MFEAS	Itchkimar biely	table grape	B	B3	B5	Admix	Table grapes
0.274649	B00ER8J	vinifera	DEU	CEUR	WCEUR	Siegerrebe (Scheu 7957)	wine grape	Rs	Non-Atrib3	Non-Atrib-5	Admix	Wine grapes — West and Central Europe
0.274649	B00ER8W	vinifera	GEO	CAUC	EMCA	Saperavi	wine grape	N	Non-Atrib3	Non-Atrib-5	Admix	Other domesticated grapes
0.274824	B00ER0Y	vinifera	DZA	MAGH	MAGH	Ain el Bouma	table grape	B	Non-Atrib3	Non-Atrib-5	Admix	Table grapes
0.275	B00EJLA	vinifera	PRT	IBER	IBER	BRANCELLAO	wine grape	N	A3	Non-Atrib-5	Admix	Wine grapes — Iberian Peninsula and Northwest Africa
0.275	B00ER49	vinifera	FRA	WEUR	WCEUR	Mondeuse	wine grape	N	A3	C5	Groupe1	Wine grapes — West and Central Europe
0.275	B00ER58	vinifera	DEU	CEUR	WCEUR	Kanzler (Alzey 3983)	wine grape	B	A3	C5	Admix	Wine grapes — West and Central Europe
0.275	B00ER85	vinifera	ROU	EEUR	BALK	Victoria	table grape	B	Non-Atrib3	Non-Atrib-5	Admix	Table grapes
0.27535	B00EQVY	vinifera	FRA	WEUR	WCEUR	Chasselas	wine grape, table grape	B	A3	Non-Atrib-5	Groupe1	Other domesticated grapes
0.27535	B00ER5R	vinifera	PRT	IBER	IBER	Loureiro	wine grape	B	A3	Non-Atrib-5	Admix	Wine grapes — Iberian Peninsula and Northwest Africa
0.27535	B00F6NZ	vinifera	AFG	FEAS	MFEAS	Golodan	table grape	B	B3	B5	Groupe2	Table grapes
0.275525	B00EQV1	vinifera	PRT	IBER	IBER	Touriga nacional	wine grape	N	A3	Non-Atrib-5	Groupe1	Wine grapes — Iberian Peninsula and Northwest Africa
0.275701	B00EQVT	vinifera	FRA	WEUR	WCEUR	Camaraou noir	wine grape	N	A3	C5	Groupe1	Wine grapes — West and Central Europe
0.275701	B00EQVZ	vinifera	FRA	WEUR	WCEUR	Kaisermuskat	wine grape	B	A3	Non-Atrib-5	Admix	Wine grapes — West and Central Europe
0.275701	B00FQHZ	vinifera	ESP	IBER	IBER	EPERO DE GALL	wine grape	N	-	-	Groupe3	Wine grapes — Iberian Peninsula and Northwest Africa
0.275875	M-C_27	Archaeological											France
0.276051	B00ER3C	vinifera	FRA	WEUR	WCEUR	Roi des precoces	table grape	N	A3	C5	Groupe1	Table grapes
0.276051	B00ER3W	vinifera	FRA	WEUR	WCEUR	Madeleine angevine Oberlin	table grape	B	Non-Atrib3	Non-Atrib-5	Admix	Table grapes
0.276051	B00ER6V	vinifera	ITA	ITAP	ITAP	Riesling italico	wine grape	B	Non-Atrib3	Non-Atrib-5	Admix	Other domesticated grapes
0.276051	B00ER95	vinifera	TUR	CAUC	EMCA	Papaskarasi	wine grape	N	C3	E5	Groupe4	Other domesticated grapes
0.276752	B00ERPR	vinifera	AUT	CEUR	WCEUR	Heunisch Rot	wine grape	Rg	Non-Atrib3	Non-Atrib-5	Admix	Wine grapes — West and Central Europe
0.277224	Grotta di Pertosa_P52	Archaeological				Grotta di Pertosa							Grotta di Pertosa
0.277278	B00EQTZ	vinifera	DEU	CEUR	WCEUR	Heroldrebe (We S130)	wine grape	N	C3	E5	Admix	Wine grapes — West and Central Europe
0.277278	B00EQYX	vinifera	IND	FEAS	MFEAS	Angoor Kalan	table grape	Rs	-	-	Groupe2	Table grapes
0.277278	B00EQYZ	vinifera	ITA	ITAP	ITAP	Garbanega faux (Istituto San Michele)	wine grape	B	Non-Atrib3	Non-Atrib-5	Admix	Other domesticated grapes
0.277453	B00ER53	vinifera	ITA	ITAP	ITAP	Asprinio	wine grape, table grape	B	Non-Atrib3	Non-Atrib-5	Admix	Other domesticated grapes
0.277569	B00ERC5	sylvestris	FRA	WEUR	WCEUR	Lambrusque Mouchouses 1						V. vinifera subsp. sylvestris
0.277629	B00ER5B	vinifera	DEU	CEUR	WCEUR	Orangetraube	wine grape, table grape	B	A3	C5	Groupe1	Other domesticated grapes
0.277629	B00ER65	vinifera	FRA	WEUR	WCEUR	Riesling	wine grape	B	A3	C5	Admix	Wine grapes — West and Central Europe
0.277629	B00ERCG	vinifera	UZB	FEAS	MFEAS	Ichkimar	table grape	Rg	B3	B5	Groupe2	Table grapes
0.277979	B00ER92	vinifera	FRA	WEUR	WCEUR	Negret castrais	wine grape	N	A3	Non-Atrib-5	Admix	Wine grapes — West and Central Europe
0.278154	B00EI4R	vinifera	FRA	WEUR	WCEUR	Baroque	wine grape	B	A3	C5	Admix	Wine grapes — West and Central Europe
0.27833	B00EQVX	vinifera	FRA	WEUR	WCEUR	Terret Bouschet	wine grape	N	A3	C5	Admix	Wine grapes — West and Central Europe
0.27833	B00ER1D	vinifera	ITA	ITAP	ITAP	Fiano	wine grape	B	Non-Atrib3	Non-Atrib-5	Admix	Other domesticated grapes
0.27868	B001759	vinifera	FRA	WEUR	WCEUR	Cabernet franc	wine grape	N	A3	C5	Admix	Wine grapes — West and Central Europe
0.27868	B00EQV4	vinifera	DEU	CEUR	WCEUR	Heunisch schwarz	wine grape	N	A3	C5	Admix	Wine grapes — West and Central Europe
0.278856	B00ER7T	vinifera	UKR	RUUK	RUUK	Roubinoy de Magaratch (Magaratch 56)	wine grape	N	Non-Atrib3	Non-Atrib-5	Admix	Other domesticated grapes
0.279206	B00EQXQ	vinifera	FRA	WEUR	WCEUR	Belle Denise	wine grape	N	A3	C5	Admix	Wine grapes — West and Central Europe
0.279557	B00EQX4	vinifera	DEU	CEUR	WCEUR	Saint Laurent	wine grape	N	A3	C5	Groupe1	Wine grapes — West and Central Europe
0.279557	B00ER38	vinifera	GEO	CAUC	EMCA	Badagui noir	wine grape	N	Non-Atrib3	Non-Atrib-5	Admix	Other domesticated grapes
0.279557	B00F6O4	vinifera	URS	RUUK	RUUK	Nassau	wine grape	B	Non-Atrib3	Non-Atrib-5	Admix	Other domesticated grapes
0.279732	B00ERA3	vinifera	GEO	CAUC	EMCA	Avassirkhva	wine grape	B	Non-Atrib3	Non-Atrib-5	Admix	Other domesticated grapes
0.280258	B00EQUV	vinifera	ITA	ITAP	ITAP	Freisa	wine grape	N	Non-Atrib3	Non-Atrib-5	Groupe1	Other domesticated grapes
0.280281	B00ER8A	sylvestris	FRA	WEUR	WCEUR	Vitis silvestris 5 13						V. vinifera subsp. sylvestris
0.280608	B00ERS5	vinifera	CHE	CEUR	WCEUR	Savagnin Blanc	wine grape	B	-	-	Admix	Wine grapes — West and Central Europe
0.280784	B00ER5A	vinifera	PRT	IBER	IBER	Douradinha	wine grape	B	A3	Non-Atrib-5	Groupe1	Wine grapes — Iberian Peninsula and Northwest Africa
0.28109	B00ER56	sylvestris	FRA	WEUR	WCEUR	Lambrusque C						V. vinifera subsp. sylvestris
0.281134	B00EQUM	vinifera	ITA	ITAP	ITAP	Lambrusco del Caset	wine grape	N	Non-Atrib3	Non-Atrib-5	Groupe1	Other domesticated grapes
0.281309	B00EQUU	vinifera	FRA	WEUR	WCEUR	Gros Cabernet	wine grape	N	A3	C5	Groupe1	Wine grapes — West and Central Europe
0.281525	B00F6QY	sylvestris	GEO	CAUC	EMCA	Gardabani 5						V. vinifera subsp. sylvestris
0.28166	B00EQVR	vinifera	FRA	WEUR	WCEUR	Penouille	wine grape	N	A3	C5	Groupe1	Wine grapes — West and Central Europe
0.28166	B00ER36	vinifera	ITA	ITAP	ITAP	Arneis	wine grape	B	Non-Atrib3	Non-Atrib-5	Admix	Other domesticated grapes
0.28166	B00FQJ2	vinifera	ESP	IBER	IBER	SENÁ TINTO	wine grape	N	-	-	Admix	Wine grapes — Iberian Peninsula and Northwest Africa
0.281694	B00F6RI	sylvestris	GEO	CAUC	EMCA	Zhinvali 102						V. vinifera subsp. sylvestris
0.281835	B00EQV8	vinifera	CHE	CEUR	WCEUR	Arvine	wine grape	B	A3	Non-Atrib-5	Groupe1	Wine grapes — West and Central Europe
0.282087	R-LLE_02	Archaeological											France
0.282089	B00F6Q6	sylvestris	DZA	MAGH	MAGH	Lambrusque Akchour S21 Ind 4						V. vinifera subsp. sylvestris
0.282186	B00EI4J	vinifera	FRA	WEUR	WCEUR	Plant de Pedebernade 1	wine grape	N	A3	C5	Groupe1	Wine grapes — West and Central Europe
0.282536	B00ER2O	vinifera	FRA	WEUR	WCEUR	Gamay	wine grape	N	A3	C5	Admix	Wine grapes — West and Central Europe
0.282536	B00FQJH	vinifera	PRT	IBER	IBER	Trincadeira das Pratas	wine grape	B	-	-	Admix	Wine grapes — Iberian Peninsula and Northwest Africa
0.282657	B00ER61	sylvestris	DZA	MAGH	MAGH	Lambrusque Akchour S21 Ind 5						V. vinifera subsp. sylvestris
0.282711	B00ER3Y	vinifera	DEU	CEUR	WCEUR	Basilicumtraube	wine grape, table grape	B	A3	C5	Groupe1	Other domesticated grapes
0.282711	B00F6O6	vinifera	DEU	CEUR	WCEUR	Osteiner	wine grape	B	A3	C5	Admix	Wine grapes — West and Central Europe
0.282887	B00ER7K	vinifera	FRA	WEUR	WCEUR	Epinou	wine grape	N	A3	C5	Admix	Wine grapes — West and Central Europe
0.283062	B00F6OL	vinifera	AUT	CEUR	WCEUR	Wildbacher blau	wine grape	N	-	-	Admix	Wine grapes — West and Central Europe
0.283133	B00EI53	sylvestris	DZA	MAGH	MAGH	Lambrusque Akchour S21 Ind 6						V. vinifera subsp. sylvestris
0.283237	B00F6OU	vinifera	ITA	ITAP	ITAP	Lambrusco Maestri	wine grape	N	Non-Atrib3	Non-Atrib-5	Admix	Other domesticated grapes
0.283237	B00FQHL	vinifera	ESP	IBER	IBER	MENCIA	wine grape	N	-	-	Admix	Wine grapes — Iberian Peninsula and Northwest Africa
0.283312	B00ER9N	sylvestris	ESP	IBER	IBER	Vitis silvestris Rio Turon primera (Malaga)						V. vinifera subsp. sylvestris
0.28377	M-LM_22	Archaeological											France
0.283938	B00ER80	vinifera	FRA	WEUR	WCEUR	Mancin	wine grape	N	A3	C5	Groupe1	Wine grapes — West and Central Europe
0.284068	B00F6QZ	sylvestris	GEO	CAUC	EMCA	Gardabani 6						V. vinifera subsp. sylvestris
0.284639	B00EQVS	vinifera	FRA	WEUR	WCEUR	Aouillat	wine grape	B	A3	C5	Groupe1	Wine grapes — West and Central Europe
0.284639	B00ER5G	vinifera	ITA	ITAP	ITAP	Trebbiano spoletino	wine grape	B	Non-Atrib3	Non-Atrib-5	Admix	Other domesticated grapes
0.284639	B00FQJO
0.284742	B00F6QX	sylvestris	GEO	CAUC	EMCA	Gardabani 4bis						V. vinifera subsp. sylvestris
0.284762	B00F6R5	sylvestris	GEO	CAUC	EMCA	Gardabani 12						V. vinifera subsp. sylvestris
0.284946	B00F6Q0	sylvestris	FRA	WEUR	WCEUR	Vigne de Pausanias						V. vinifera subsp. sylvestris
0.28499	B00ER1X	vinifera	FRA	WEUR	WCEUR	Teinturier	wine grape	N	A3	C5	Groupe1	Wine grapes — West and Central Europe
0.285132	B00F6R4	sylvestris	GEO	CAUC	EMCA	Gardabani 11						V. vinifera subsp. sylvestris
0.285165	B00EQVK	vinifera	DEU	CEUR	WCEUR	Bacchus (Geilweilerhof 33 29 133)	wine grape	B	Non-Atrib3	C5	Admix	Wine grapes — West and Central Europe
0.285165	B00ER4A	vinifera	ESP	IBER	IBER	Maturana	wine grape	B	A3	Non-Atrib-5	Admix	Wine grapes — Iberian Peninsula and Northwest Africa
0.285184	B00F6QW	sylvestris	GEO	CAUC	EMCA	Gardabani 3						V. vinifera subsp. sylvestris
0.285341	B00ER8X	vinifera	CHE	CEUR	WCEUR	Gamaret	wine grape	N	-	-	Admix	Wine grapes — West and Central Europe
0.285691	B00F6P9	vinifera	FRA	WEUR	WCEUR	Beclan	wine grape	N	A3	C5	Groupe1	Wine grapes — West and Central Europe
0.285691	B00FQGD	vinifera	#N/A	-	-	ALMERIA NERA	table grape	N	-	-	Admix	Table grapes
0.285708	B00F6R0	sylvestris	GEO	CAUC	EMCA	Gardabani 7						V. vinifera subsp. sylvestris
0.285866	B00EJLQ	vinifera	ESP	IBER	IBER	ONDARRABI BELTZA	wine grape	N	A3	C5	Groupe1	Wine grapes — Iberian Peninsula and Northwest Africa
0.286053	B00ERB1	sylvestris	ALG	MAGH	MAGH	Silvestris de Tighzirt n1						V. vinifera subsp. sylvestris
0.286136	B00ERQ8	sylvestris				V.sylvestrisvar.Guemuelduer 101 64						V. vinifera subsp. sylvestris
0.286217	B00ERBR	vinifera	ITA	ITAP	ITAP	Raboso piave	wine grape	N	Non-Atrib3	Non-Atrib-5	Admix	Other domesticated grapes
0.286217	B00F6OJ	vinifera	PRT	IBER	IBER	Baga	wine grape	N	Non-Atrib3	Non-Atrib-5	Admix	Wine grapes — Iberian Peninsula and Northwest Africa
0.286567	B00ER6L	vinifera	ITA	ITAP	ITAP	Corbina vicentina o nostrana	wine grape	N	Non-Atrib3	Non-Atrib-5	Admix	Other domesticated grapes
0.286918	B00FQFI	vinifera	PRT	IBER	IBER	AGUA SANTA	wine grape	N	-	-	Admix	Wine grapes — Iberian Peninsula and Northwest Africa
0.287018	B00ERQ9	sylvestris				V.sylvestrisvar.Guemuelduer 105 65						V. vinifera subsp. sylvestris
0.287298	B00F6R6	sylvestris	GEO	CAUC	EMCA	Tsitsamuri 1						V. vinifera subsp. sylvestris
0.287396	B00ER1R	sylvestris	DZA	MAGH	MAGH	Lambrusque Beni Idder S11 Ind 2						V. vinifera subsp. sylvestris
0.287444	B00ER0Z	vinifera	ITA	ITAP	ITAP	Greco di Tufo	wine grape	B	Non-Atrib3	Non-Atrib-5	Admix	Other domesticated grapes
0.287672	B00F6R8	sylvestris	GEO	CAUC	EMCA	Tsitsamuri 3						V. vinifera subsp. sylvestris
0.287794	B00CW9F	vinifera	#N/A	WEUR	WCEUR	Savagnin	wine grape	B	A3	C5	Groupe1	Wine grapes — West and Central Europe
0.28797	B00EQVH	vinifera	ITA	ITAP	ITAP	Lambrusco Marani	wine grape	N	Non-Atrib3	Non-Atrib-5	Admix	Other domesticated grapes
0.288145	B00EQVN	vinifera	FRA	WEUR	WCEUR	Baserri	wine grape	B	A3	C5	Groupe1	Wine grapes — West and Central Europe
0.288145	B00F6NN	vinifera	ITA	ITAP	ITAP	San Lorenzo	wine grape	N	Non-Atrib3	Non-Atrib-5	Groupe1	Other domesticated grapes
0.288535	B00F6R2	sylvestris	GEO	CAUC	EMCA	Gardabani 9						V. vinifera subsp. sylvestris
0.288599	B00ER2S	sylvestris	DZA	MAGH	MAGH	Lambrusque Beni Hassan S9 Ind 6						V. vinifera subsp. sylvestris
[truncated: 124 more rows]
